# Supplementary material for: Impact of the acquired subgenome on the transcriptional landscape in Brettanomyces bruxellensis allopolyploids
Source: G3 (Bethesda). 2023 May 24;13(7):jkad115. doi: 10.1093/g3journal/jkad115 (PMC10320193; doi:10.1093/g3journal/jkad115)
Supplement: jkad115_Supplementary_Data [file jkad115_supplementary_data.zip]

Archive with 5 entries (5 files):
- File_S1_G3-2023-404281.csv
- File_S2_G3-2023-404281.xlsx
- File_S3_G3-2023-404281.csv
- Supplemental_Figures_G3-2023-404281.docx
- Supplemental_Tables_G3-2023-404281.xlsx
