# Supplementary material for: Impact of the acquired subgenome on the transcriptional landscape in Brettanomyces bruxellensis allopolyploids
Source: G3 (Bethesda). 2023 May 24;13(7):jkad115. doi: 10.1093/g3journal/jkad115 (PMC10320193; doi:10.1093/g3journal/jkad115)
Supplement: jkad115_Supplementary_Data [file jkad115_supplementary_data.zip › File_S3_G3-2023-404281.csv]

	X_5382_wine2	X_7801_wine2	X_7802_wine3	X_7804_wine2	X_7806_wine3	X_7807_wine2	X_7809_wine2	X_7811_wine2	X_7831_kombucha	X_7848_wine3	X_7853_wine2	X_7856_wine3	X_7862_wine3	X_7874_wine3	X_7879_kombucha	X_7883_wine3	X_7887_wine2	X_7891_wine2	X_7892_wine3	X_7909_kombucha	X_7911_wine3	X_7914_wine3	X_7920_wine3	X_7947_kombucha	X_7949_wine3	X_7950_wine3	X_7961_wine3	X_7967_wine3	X_7979_wine3	X_7990_wine3	X_8011_wine3	X_8051_wine3	X_8052_wine3	X_8057_wine3	X_8058_wine3	X_8060_wine3	X_8061_wine3	X_8062_wine3	X_8070_kombucha	X_8074_kombucha	X_8080_wine3	X_8090_kombucha	X_7800	X_7829	X_7889	X_7890	X_7953	X_7954	X_8003
locus_tag=DEBR0S1e00100g	0	0	10.9109886034852	0	4.83904882048075	17.6676117404486	0	442.405127744999	61.9821054887604	16.4854716791304	0	0	10.910114144735	0	446.867967519134	0	8.01831588564025	4.84257383188467	0	945.022371799705	6.48370375475898	8.00942504555493	24.0266078994342	122.370873232118	6.47000405151964	4.83893885320745	0	0	4.83725187987016	4.93928055461809	0	0	3.00280908609464	8.00909627069208	3.00311810286402	20.2307078002676	0	4.8373229692093	0	28.980293678354	0	30.1868032744563	0	0	251.390093898883	0	0	0	0
locus_tag=DEBR0S1e00122g	0	0	3.00511393180525	0	3.00593732153488	3.00763473173089	0	73.7650967400974	17.6594090726738	0	0	0	4.84020893563049	3.00652761965849	58.6346011314807	0	0	4.84547697375547	0	160.664728052754	6.48755600857925	3.00461095330345	4.84062016429216	28.9873643239805	3.00453101386309	6.47676304429001	0	0	0	3.06820160644824	0	0	0	4.83959775925743	4.84029018901135	9.48698509312152	3.00420771071091	6.47458119735958	0	15.0276514749646	0	0	0	0	12.3105805638265	0	3.00488115269306	0	0
locus_tag=DEBR0S1e00144g	0	0	0	0	3.00435904332062	3.0060541562921	0	4.84756812058557	42.175870456072	0	0	0	10.9109113418113	0	10.9136672700819	0	0	3.00655023840578	0	21.5062239962235	3.00930711952805	3.00302877533609	4.83807363517953	4.83702247714487	4.8371274031321	0	0	3.00315460142607	3.00324501812158	0	0	0	3.00302522849092	0	0	3.00312781548526	0	0	0	4.83873903715444	0	6.46921548488065	0	0	44.5940502695696	0	0	0	0
locus_tag=DEBR0S1e00166g	0	0	0	0	4.83922428852258	3.00595001460873	0	20.2739416349548	66.493282414365	0	0	0	12.3044869148507	0	15.0196893009653	0	3.00624462700279	3.00644260839439	0	6.47078092039094	8.02644700152339	0	8.0110809876074	0	0	0	0	0	0	13.9595036833147	0	0	0	0	3.00322351803338	3.00301658617676	3.00252507745438	0	0	4.83856308978409	0	8.00796316641817	0	136.592160784773	45.8146412633829	0	0	0	9.48369141565477
locus_tag=DEBR0S1e00188g	0	0	65.4918185190054	0	125.801738943316	131.309677010616	0	66.6758794446178	550.020686587995	72.3826650793303	0	0	224.757548560238	42.2270083595782	122.490655819706	0	31.463851568682	38.6875415121979	0	213.988343359071	47.1433084420579	173.679362169816	133.393266167168	141.027195835714	157.391411570875	48.3181972105384	0	51.5849665120433	52.8082605668618	279.968016397982	0	0	90.4008088876537	119.132442401584	94.7979182723274	222.580719880883	79.3440540022961	54.0564920263737	56.2917950863949	264.548604305304	0	274.104914055578	0	253.769215707613	273.081852852376	0	3.00488115269306	0	56.3108463122631
locus_tag=DEBR0S1e00210g	0	0	4.84055342057353	0	3.00590298730992	12.3226457699057	0	12.336488798068	118.060303234941	0	0	0	0	0	3.00559460873295	0	4.84507247776429	4.84540746556183	0	12.3109266446882	0	0	6.47504963328169	0	4.83962882000301	0	0	3.00469662850745	0	3.06816363575533	0	0	3.00456615128246	0	4.84022702745231	4.83988886778581	0	3.00484316255371	0	10.9189283614023	0	35.0546929838468	0	128.992157121445	12.3104326932993	0	0	0	30.218418107525
locus_tag=DEBR0S1e00232g	0	16.5772024743391	54.0285309380859	0	48.2905135336007	26.5424220078548	0	29.0331746932021	79.303090010353	6.47532297726775	19.0069066843674	0	108.077962969661	18.9842979190996	122.417354497748	12.3006235019669	8.01826626685566	41.0409176257952	16.4685004988446	71.1623727086183	38.6999104081907	33.8957061083674	22.8423799869057	30.1920266971359	1176.9443561846	33.909984760248	10.9069101226216	38.6208071931699	13.6706193000605	298.036243316602	16.4907250077149	26.5150955555948	33.8956683089988	44.5884244763089	238.365358558779	282.485953496805	26.5122140968912	58.5845697328581	0	4.83838390100922	18.9683173650603	60.7975906436694	482.647235687031	1184.25284660744	460.37754787331	3.00386646811114	3.00308495156523	0	1618.45670948727
locus_tag=DEBR0S1e00254g	0	10.9786312749438	152.971628524043	3.00646623564776	184.472863368991	58.6385874447964	0	73.7207473133665	42.1726734041078	4.84075461989077	157.588400465761	0	82.6537027488103	44.6182809528164	33.907021117505	44.5812513859636	17.6692256547744	138.925558424551	79.2885136497265	33.897485983724	97.2352903741885	122.375657628799	54.0282453854265	28.9699525711617	3028.78086354671	114.685045513358	16.4687984668182	90.3499923165907	65.4463001900491	163.957624136154	9.49158318140946	97.0304108791084	115.7033227156	102.549155074584	497.503331970325	915.845689539383	89.3299755367912	172.507008258233	8.00867055025735	22.8454620655439	37.4405893014332	52.7611798515831	429.988059590641	1253.21209614218	588.45234940184	3.00385875248097	8.01012944462837	0	1646.13205726553
locus_tag=DEBR0S1e00276g	3.0035878237717	2693.02453857225	4253.65539951121	4.84278915679152	2981.25957192078	1315.09573855597	3.00461632020875	700.39131058372	3640.86621095532	347.017671341651	688.744019654852	0	2373.83578915661	1072.53778622059	481.742976321561	2438.55636274269	388.519507927045	3138.5586382777	1664.91127276238	219.275137614664	1566.03325272113	4061.29600973177	1725.30964179393	640.798143687717	8172.9758762468	2409.39354913645	938.590765214574	2008.57962862587	1797.71358945264	4588.7571261635	412.643352025829	1934.7218585159	2909.57426320345	1860.93149648644	4273.59765338466	15428.8728454315	1116.17047975483	2263.44266927307	60.8053363028737	320.450986033983	1900.56936879583	1016.09249428489	354.126655922485	4934.83389087567	5656.56441719322	0	12.3041579125094	0	5726.85150349185
locus_tag=DEBR0S1e00298g	0	118.748875666688	234.175522933792	3.00646959311245	389.295928486508	138.902792808224	0	45.9098437209403	348.830503651185	71.2152943738836	268.981350211898	6.46857800469223	689.58201510896	89.3987296398239	303.596053055987	93.6078291419034	57.4690863031218	252.808525445247	27.7496473264713	221.38339168407	210.00979313367	259.898902796839	149.773503198367	137.662617166181	4041.9807557675	174.731441531819	72.2665279110328	219.271417483575	107.02217294025	1659.52396435615	45.8634261179396	247.161333822911	226.64302743604	197.467783894653	1344.86685353435	1810.95349960636	122.359687199162	262.040920680882	18.9703842920139	84.8352151177327	97.0122558296406	484.610029053183	437.309078253061	1372.96086549234	990.412913106402	3.00386279240249	0	0	1769.29191241585
locus_tag=DEBR0S1e00320g	0	181.215292328646	12.3051053589303	37.4941771792367	28.9842242134729	15.0291388681876	0	47.11713063015	8.0090042907942	22.8567384709458	78.2310143360555	0	15.0153064151331	4.83997220194743	39.8209495055033	6.46888323408348	12.3166181196096	22.8652462101822	6.46869214574016	6.47051538797823	8.02617542298225	8.0094245313321	0	10.908652480717	30.1926321286685	48.2893794417915	3.00218533604516	10.9096586645701	6.47063237324462	105.841489714067	0	13.6693142290649	21.5033853725643	8.0090921445737	16.4739473866331	118.000927385451	3.00241096929817	6.47069776029079	0	21.5100380908877	3.00218838233709	13.6666374431766	257.839055294945	634.692585573318	258.870035398733	9.48433404972843	0	0	904.709707174469
locus_tag=DEBR0S1e00342g	8.01173436422883	75.1355229898166	28.9772039162572	16.4929033116557	17.658135213729	25.2961163709979	0	17.6879503314756	44.589137455082	8.01607978320337	15.0419463420693	9.47898392741156	26.5187190502699	9.4873125394777	42.1904900362251	22.8347594384264	33.9342250738792	10.9223376592379	26.510440053519	24.0245825710023	21.5490514478639	10.9095203213961	24.0272942578915	16.47205730415	16.4723718804366	22.8487979616032	20.2264723973335	10.910001476871	4.83738885229017	189.402853278232	0	8.00950907125107	9.4812958242183	15.0139356911343	12.304632584388	40.995288833867	4.83640469517989	3.00316262023065	6.46976631537841	58.5995026042492	15.0114135978943	28.9659384110834	3.00325083197945	13.6712202552608	44.5921374124462	23.8153663371402	0	0	6.471959932371
locus_tag=DEBR0S1e00364g	3.00395462045538	25.4339434617068	0	6.47884939445959	3.00451174869415	12.316914288878	0	3.00958741257422	6.4706182693549	0	0	3.00245095519382	6.471518621636	3.00508820876232	13.6759443971542	4.83656884791384	15.0325116314625	8.01983213106448	9.48001454706409	0	3.00945635548927	6.47097304587118	4.83830659242483	0	4.83737237502779	0	4.83650625309172	4.83770176601761	0	27.0802412332683	3.00655165007232	3.00311258171333	3.00317637339262	0	3.00348328630801	16.4748396561746	0	0	6.47034084893382	17.657384647633	4.83648434548261	3.0025212647851	9.48329299504576	15.3069962526126	12.3047372383857	8.01324374374543	0	4.83769627171969	6.00575936347032
locus_tag=DEBR0S1e00386g	91.5046437564605	242.404204982285	282.782616661352	120.374716126024	137.856325614363	194.582323056866	0	254.369764936621	428.208799194204	128.027008906151	39.9168114828107	145.463671197184	219.481568868757	115.883558892672	285.949754931504	274.199031732747	192.392529339576	154.364488578018	274.189787371911	390.513849984908	110.735995610247	302.78200582615	141.102138348893	475.725693100953	251.609505194256	150.969894264309	248.39005861794	180.240585262792	126.85069609512	528.640213695776	87.2435951638684	156.350804283544	192.179879836195	233.262146557068	178.085820553312	682.827392769554	110.49055916312	147.703660057586	298.368592631234	500.123011571612	210.804339178894	769.982418785631	215.186954648574	678.779330931787	572.224925221438	154.237900908377	26.5423772706084	26.5410643357019	365.247367431543
locus_tag=DEBR0S1e00452g	36.2839161546	41.2583971889435	64.3137826967105	186.800291215709	59.6771175936129	166.173971934919	18.9857563283237	151.107064438945	91.4030596801212	42.2135160995869	88.382538482024	50.426687477354	171.442851898375	24.040462457712	250.53011894938	102.545269215513	70.1387413596393	62.0646884505445	95.9685420619309	238.381460804095	35.1190166999999	79.3159279108469	30.2019293304557	271.8492979927	236.232687609151	28.986819713139	168.141430816759	70.063970340832	31.4160018914915	393.026931212179	27.7903247262108	49.3419982474342	73.5721977693743	54.0234550109908	147.587234988097	406.103135863269	28.9707944549734	33.9024619866144	49.3381826583724	175.8146754997	162.716730239618	199.738647698346	229.846799806213	358.635169018743	624.237818581796	42.1944886376534	130.028825206909	42.181456934231	535.197566212373
locus_tag=DEBR0S1e00474g	67.6664314068033	61.1873884380266	74.6573347852001	84.8980791892785	48.2820309271395	107.103506811849	20.2386429518783	101.637477645979	136.54413781398	48.2992153577653	30.2432529550466	70.0239392584104	73.5574438951891	33.9112582949232	48.2768358195932	101.401544603158	58.6342093821799	54.0733177220506	110.35950903225	94.7205390420042	55.2202333324706	72.268813598507	38.6189479978436	119.039078602413	84.792179537748	48.280898094664	101.399987863443	64.2871502991468	42.1706423836731	183.847391837395	36.3047382769254	39.799736439285	55.1049157440937	55.1028973625303	66.489263409527	203.124974923816	39.795345307569	40.9891492669158	91.3731308384809	124.573537090371	91.3628342769129	102.513409641867	63.5859809526591	159.707878743967	186.56231844513	25.8446730160027	91.4023578613908	33.7935014033276	171.752356893822
locus_tag=DEBR0S1e00496g	414.32545478103	219.427837084183	544.539016366179	412.573811493772	251.429561382634	575.35053368784	270.813570512067	447.547948129509	391.127076608248	289.01384892526	210.983258585622	181.056333286726	275.079570280088	204.278492743679	353.09309142235	430.749716250717	301.616423411711	436.60075082951	493.933848364845	462.370218800143	287.210414611115	463.443645169843	177.887393583754	582.06903759387	439.231402120812	182.25758789181	459.100723586272	307.76248789827	257.757735178566	707.028120904395	135.596057905684	243.815250756554	316.022322934989	355.075306096099	339.355091187881	1213.71328570134	178.914414421578	252.466690946511	432.895425150297	503.721744051562	339.250734096302	586.122055997386	237.688459671664	758.219254899142	613.350523209137	110.925886648702	303.859770082639	243.350139608737	711.423738944251
locus_tag=DEBR0S1e00518g	99.477283643063	61.2870663872747	149.991069880125	129.250327542741	78.2366386509463	140.200702748609	94.9262553804361	115.048539390501	118.162622985881	38.7062272760993	56.4481638493746	54.084701026518	79.4290036852347	54.1323414644662	119.278927387749	92.6853169197591	51.6839906734018	100.672413508189	99.4289400531851	99.4572255814675	63.3329901483893	104.915687979514	65.5477819275531	166.221373163899	89.4696399827097	50.5278941634224	63.187750731216	67.7620504978592	57.4932979229075	169.747561198697	27.8274819086136	55.1935325339973	84.9323722358483	74.7635357203425	96.128875498337	295.438673417448	31.4516932726823	54.1026197489993	79.414750839248	131.329571169072	56.3335383709006	162.932014933146	118.659593493106	141.973632102212	206.67882511894	59.4021379761645	150.493329569915	101.385909834261	105.823363954826
locus_tag=DEBR0S1e00540g	2286.27866275899	1341.0519825481	2502.93069679109	1996.28793106593	1432.27820374403	2615.52428316869	2135.47018184714	1983.73133669169	1873.81556508314	934.111122044165	1071.63042873934	1041.68471574726	1458.72451805923	838.176643388399	1968.89815329378	1216.90954749398	1372.56372722969	2011.58719317405	1571.96938603635	1932.45706247297	1262.03182167263	2328.66029105355	914.732601552687	1999.91021699713	1952.81031325914	1188.81148075807	1645.79245543729	1294.46930766903	1149.21695377687	2420.77557730854	398.35766811439	1325.34761369954	1702.69575457855	1642.92945791608	1449.1038348189	6244.64162889854	963.442590268889	1291.54195881665	1642.83696928196	2293.55683830818	1449.7887157868	2922.70201584178	1049.34526588335	3193.48693344024	1734.92900888414	766.596139605369	1471.72653273152	859.948568935842	3463.6504137772
locus_tag=DEBR0S1e00562g	288.939539731857	97.6519087559893	278.240425298256	112.709088906139	85.9786511712845	175.920535338699	201.043006571962	213.24478438324	146.428667391085	178.049839659583	67.7854022564202	193.040085697853	98.2126970209472	112.643125776082	154.096620140742	251.340463243054	141.106809010093	215.220202905312	238.290191518622	206.390166914661	152.229512558776	275.134647556635	111.419591312373	199.753322344954	114.635465493191	52.7956572632556	171.376073559549	111.405317807923	105.866529771032	256.709868000962	58.6461925908629	131.09764198246	102.554925011824	112.567446752291	121.318668210446	400.758368427837	78.0791038821054	154.05817643649	272.891575565678	179.044268740012	155.093317198659	181.112292858958	109.496952726793	226.665914045598	257.047451887906	61.5481877085175	119.283450509105	129.71822495127	198.653661349662
locus_tag=DEBR0S1e00584g	183.65666808953	91.0700897401295	166.285792902296	175.156163081277	106.076465667092	196.984087788337	172.876253095466	125.026091568644	168.422163515644	111.669357325104	67.8947231519905	127.984369079748	108.253933817908	87.2634213733308	134.649765326343	146.64427379103	128.157092905038	136.957417523609	158.607151697827	124.766505562767	64.5348665106614	161.908359757786	64.4112346834428	230.157480051665	141.174944125069	97.2312843653446	134.576061311744	98.3667353670505	96.1425882099627	307.206218398906	52.9178457597559	92.717196547356	101.603909671766	130.208706712013	111.591367587192	459.02960902507	67.7619431584136	89.4952040252059	160.805374176401	164.134264892743	96.1159278502219	213.087638263111	127.235058860191	316.64997314617	182.97699537267	59.2182694981845	185.433907616986	218.97579078027	172.815395335234
locus_tag=DEBR0S1e00606g	672.810685987842	233.420523359306	543.552878522302	274.291037773889	233.123045707072	576.513456994159	597.264400066459	402.61254529526	783.791009234137	287.93865937259	165.177133354781	327.666555786448	235.13581534014	218.200810642175	366.083538007814	386.94732508919	368.51140094312	457.681650781257	364.680783896852	462.419386080377	280.836121161217	518.178948682669	235.155833473288	535.876446824287	279.201516445233	176.86846745611	325.573065834153	234.108062551957	230.839727824136	592.3496517487	154.190016893006	286.636032965419	276.180464189254	324.59153989368	233.04367403876	1010.87482750142	195.30734604589	299.236450243087	675.962079221521	508.853463430237	275.029686110148	480.34193949	311.239446483062	763.144502875223	455.51824034863	143.334398197471	416.24983933299	401.626491454394	670.566848279507
locus_tag=DEBR0S1e00628g	1400.16551637246	710.862526632868	1904.75164795826	575.7506156284	746.144611638119	1382.63757555675	1454.19528492397	838.872528741813	804.884539601853	889.904939063135	564.389845967968	1253.06548123027	1128.84119020148	648.669470590411	1245.57478387936	1305.61984565921	962.901661626184	1011.41047539588	1583.19740459889	675.234909281546	1029.97525835207	1410.1654916628	878.775121233747	1683.06701946797	1164.85423456065	726.507008500245	1452.03089514253	942.111998946971	821.71775046785	2452.56302649838	412.730841022976	861.06314891929	1103.29877678007	1195.79531995407	1367.97961928529	6027.23525929482	605.503038209144	1201.08985173827	1576.2386815347	1069.29334028336	1291.25392322403	1206.89160911268	522.645291879962	1539.34490012709	794.330695594203	339.567993563657	355.795342926943	535.240786914867	1098.31877423392
locus_tag=DEBR0S1e00650g	364.902192575803	130.824999982078	475.374372535718	223.738962944526	188.786237207682	260.150491932032	439.606102179104	175.023462449887	296.062622615881	182.368316455579	132.431062046259	361.550873711453	183.31892642214	138.845256475394	351.155490868112	171.368326072813	209.794439534102	225.879569775012	223.414652484242	321.374443574155	220.79254651161	349.953269376706	185.495509256794	248.193004890439	216.051171353822	162.79373259543	266.350556125675	159.473019933777	181.155052715154	614.054534127922	92.668576846869	227.759381397985	242.811138445995	294.976100056289	188.721611433499	884.673623948101	121.283581928743	293.946324835265	325.649654622588	455.240272008676	253.532261776617	285.518267911294	135.22579849563	99.3119932559437	151.909560306766	59.9736426066562	167.84773932442	159.03399795348	158.417999522233
locus_tag=DEBR0S1e00672g	434.241115925546	272.464703108259	878.637532268709	359.022034298951	698.203682478164	614.486282077347	481.898445199666	415.237433263435	399.656112567765	300.608585726619	270.133698477714	419.493264022733	621.13573656088	379.776242894971	476.588093522211	459.256285672971	344.072478160629	393.775385815752	550.663171428359	329.974572291765	485.757996912283	382.768992825936	390.2241040753	598.067993805719	637.7578333922	395.571530341385	447.698964350878	598.120763467591	353.115439528606	784.782021143011	129.056891364223	428.865832805514	638.769669905938	595.924572590782	676.240999039535	2444.35436338031	294.977900905479	500.592044554011	537.062223040054	427.995652106359	339.362074752226	449.79518600698	179.334965685102	401.879204384576	323.94357913697	159.300825354783	130.897971985909	159.436195849958	331.143958139364
locus_tag=DEBR0S1e00694g	350.257915358995	140.828270152216	480.883431189006	251.837317277512	349.203047158573	292.32092139074	406.520383354307	230.416726687629	435.384697516825	166.216345860686	134.709004704814	216.137172243129	343.900980308498	262.336251401666	188.882994678272	208.592260168913	374.871688434986	220.726249920427	246.202253508545	234.284280587431	295.785585911632	268.644871381349	218.260458098374	332.21549765697	422.904016884402	216.28082742617	176.888124400163	335.485292571587	187.752757413214	544.566466789334	81.6383133429989	300.517858582592	331.234174488846	414.554562848845	337.556004540047	1273.62802217633	220.439392042649	294.127223037629	331.2040145634	261.207064224383	167.134338617191	327.917607793981	308.108337669481	697.240666834525	269.135863606365	145.845873968017	319.988411018124	284.989419000843	512.461933530888
locus_tag=DEBR0S1e00716g	276.413528716659	90.9605719211954	711.849639544655	224.97324773044	391.593697241115	371.674414651476	440.863511168815	482.809865507617	472.290116205856	233.341935161676	177.22109510864	244.999878300084	923.713058778686	324.99975299357	366.29917828473	285.657791129442	275.551835059191	200.078989806295	283.528298298001	347.941085407525	429.930568385861	296.216660034015	320.540676917127	264.408111763359	480.717029548283	340.754966162788	279.31407546848	473.321221166632	311.102031308724	444.554288293511	80.5705472461317	403.020075887939	453.21109778949	597.233354917351	478.733854872516	1769.6574280446	239.59817534105	323.704415572536	225.69848787567	533.360925626997	248.268425681523	457.31326018532	131.185390993322	409.416863682423	288.702060404379	137.629578964211	85.2974521765775	115.584901081208	270.557119469452
locus_tag=DEBR0S1e00738g	60.95324216162	8.07725278404947	71.3187327355252	27.8478755593045	39.908208399056	35.150305142396	51.6905470436102	25.3765915441482	60.934345654217	30.2805642038521	12.3511667339905	35.1062754640034	41.0817207371813	27.831616495636	30.2665578450127	42.2547347865466	37.5680553327071	41.1264557794712	47.1040522631312	19.0128918850221	27.8720798676429	31.47566730493	33.9721035420571	51.6571518092758	52.8815733338529	39.9073096105539	19.0078160191787	38.7012441842838	35.1173555914375	61.0331769248737	6.49091167887053	48.3686025719852	36.3460114051365	35.1134889949687	21.5504973143643	119.318065827777	25.3192042872892	31.4784873777541	27.8113180508507	33.9767651701844	21.5438592664069	36.3382098005734	38.601749306454	94.9373893011407	37.5270394575018	25.9913852870452	50.0038675283432	48.2437782512841	64.4456062083366
locus_tag=DEBR0S1e00760g	177.395406721223	75.3574303977995	270.474416153894	101.865186206101	138.140746341122	129.419031542531	149.18164754768	157.010882044778	176.255151520291	84.0863942262335	34.0587329556217	168.617179176132	144.72007771217	125.007506628531	71.3942631610385	175.144485787161	104.071619356854	119.560483407102	190.366314752019	117.243262338279	140.565840985359	130.389648001842	112.924761793453	191.496652341739	158.853285253129	101.784325440759	131.461658043651	96.2696127930362	129.298311935558	113.076607939193	21.5916041839693	134.783664585757	145.799181431657	163.210272061487	105.086111130157	353.087625698571	113.847286262327	91.6780761968399	167.554298680408	131.529625208953	107.311409869845	149.060040539359	49.3151548659985	353.10669764565	154.834101872142	62.9183674909355	160.988727700617	191.903481459557	218.801411961576
locus_tag=DEBR0S1e00782g	538.434752710941	235.634324053688	789.30332931462	209.833357388041	523.76528507695	613.442809285833	737.894458125036	1371.66594835323	312.018851861667	579.67072919137	213.1823762065	486.649550682014	363.895670256903	435.444677569598	618.15688387015	226.605469931948	698.647755512879	337.732851039494	610.545375388588	543.593797844928	468.866887707	353.079667095645	381.806299532992	659.5042128095	395.383181461544	639.022530482278	294.946736248738	549.758669567241	391.29244532907	713.71172476434	78.1779296391863	417.513978804493	528.816475199245	578.124550807955	331.086862258885	2048.53658125634	317.157690081003	305.653956362263	422.642882261876	545.797012015825	432.975598118477	407.970409737654	1085.8908718731	779.862054452832	497.932125702213	470.03523234625	2069.25555314707	3660.50009574531	565.390941012729
locus_tag=DEBR0S1e00804g	1032.25805294349	336.346145207712	2217.03978232672	564.044743795962	1191.2832578064	1084.54289481289	957.104232054004	1418.23055652987	708.379142723103	745.372288330317	595.034698139287	635.593906198411	1488.354676949	880.166221585013	1153.87586063939	716.617296551056	794.437430911446	895.407573082456	929.491946732609	708.458179262189	1197.29943379158	891.16423552798	993.93424943112	1441.98860340537	972.094082680554	1059.27191968214	709.28422841959	916.049261173669	1049.66909751202	2141.33746712728	237.601285395929	696.90871427547	1120.79312382375	1020.57216816392	1339.96991822653	5466.79927546867	529.950474179403	1376.31702239833	892.187200187112	1288.85366081003	628.499867889352	1341.60276106778	1377.10653144262	3577.97882768954	1257.1566622487	1172.05225936739	2558.73939516426	3497.06495082945	2296.99860641679
locus_tag=DEBR0S1e00826g	567.535600836464	562.560600319886	1104.07108573878	177.011973861311	499.658387248328	395.721007269235	399.832915822984	447.601173861222	405.960196775777	531.253322937012	181.452805326188	370.996247015509	394.230929045034	467.004004168486	249.386562512538	451.812184170325	339.736141250123	479.990417623829	330.918092162131	260.951203949524	582.365486472996	501.538334275089	419.579039632488	523.41463019448	477.341744885352	366.118049070852	337.206763443619	357.396792047718	417.478027283961	558.147181140624	120.234042192758	635.505386792016	491.088498135065	859.698149180064	393.272526528113	2171.96068219586	436.083102100676	466.748308487529	449.756920342166	428.917461405282	266.320922946983	321.250502685262	513.792040154721	664.407068847055	236.318663348	284.904567162092	325.930570609229	280.743960192036	642.888374228222
locus_tag=DEBR0S1e00848g	145.552091024068	98.929350624791	263.522820580172	151.106593539536	204.50283208024	159.796515799995	207.728879445744	146.896273615747	170.490273682704	91.5639177372449	136.965252539649	150.885493135121	215.202621196853	149.996321237196	169.471314789051	134.496949149972	137.962272018797	115.958172811833	168.290266398449	134.530748585629	170.855560312736	130.134868869309	103.770939540133	203.352029623246	279.531835676965	161.878991875785	139.970051892076	210.879567156642	132.339430102949	331.865951427233	52.8858725835267	184.575535897845	231.096111020927	254.924510253657	257.131758575972	979.155902328678	89.4214971207018	156.384409901853	126.842876992023	146.628650973963	123.530051094603	156.336473331356	22.8644567518862	403.30605189745	191.134976513139	70.1495167834145	22.8638698453871	24.0479854678602	268.831640912515
locus_tag=DEBR0S1e00870g	858.584082416313	533.65853173629	1194.53274372539	733.614831159571	1029.82818277618	857.087114757638	1137.31327311703	711.290029240116	2603.09294209151	431.596739170724	737.213159696934	683.591265242164	666.198564990773	577.852909801069	676.838020170947	600.602022560478	830.063868502009	623.242332693275	713.886453744789	624.628933750065	742.562181082576	625.647438803378	618.469031242912	788.591850309321	986.047649263283	730.984906956254	631.909315498219	849.974617269236	515.51015294786	1151.27148105565	267.980061062031	885.2819173596	874.9633127618	1357.00030745118	1010.81945232676	4111.23698148717	484.992019760842	642.413218709695	857.274924354528	720.559975054044	532.209159739917	721.196838495541	642.934697749852	1964.9816110111	952.03146579337	603.180222552381	742.132052484524	773.20987434337	1221.28698977633
locus_tag=DEBR0S1e00892g	214.193310248804	199.003911508247	307.216116272745	195.869882290571	259.333501490767	233.609131198789	179.337516819159	182.866839723417	177.053898786791	87.254543352601	189.312358801098	196.684403972256	235.493890008159	161.968776540681	216.431677122203	191.160377715697	192.478956891183	130.331876926185	215.208532034569	159.698387030617	227.426364277366	152.115571459132	132.397246374729	304.935313063151	333.462810035368	194.554110880633	179.192819788108	220.649679124003	154.263377205124	385.984008752856	48.3888084410931	177.059328963603	276.601684801569	265.723279648088	263.59445788722	1245.56273376472	114.777769565864	179.245084167068	174.878979993476	205.577665489469	154.22080556176	187.844908130046	264.785392114428	519.89412724843	228.859805496779	155.69945126516	330.994424706555	247.012582861761	341.964481585625
locus_tag=DEBR0S1e00914g	252.832245280465	179.218817408292	440.928021302365	283.105510198653	321.834571607659	329.519526408286	351.615942614792	203.7921469808	368.515430835468	150.018992977835	283.277005834896	235.332484244373	315.419477021019	187.939118612573	341.995177381973	248.416550919411	232.471046184499	259.430394590512	265.580041823963	228.015921451374	287.576907032408	218.316885248406	215.2175113273	351.387680728751	387.465813465161	226.96645301903	234.323871977948	338.774205777609	220.578658019893	633.757562642289	70.2022159377011	282.754344451846	320.672853422557	393.673520032301	401.182145478743	1281.37872173017	137.789707389112	241.998131938082	294.200004658601	299.652532529578	210.823617285134	379.812418109252	501.789797220273	542.0074485053	411.089366138065	240.229390029722	387.407764777706	504.358562119018	579.750163369572
locus_tag=DEBR0S1e00936g	1472.64247324446	1047.38073411134	2073.79199510045	564.82560439912	975.146006346014	1021.15523953555	892.385026475965	890.665901007484	835.605204567877	698.230740888099	628.380800408891	867.615618693414	644.949233854343	725.234857437363	1031.84869894331	781.500929229647	1218.13281568494	920.833097607173	915.366237074852	755.012518437772	971.63536315638	1017.04482916128	846.200663724038	1162.21580486941	1215.72813318559	861.03525008354	833.593808091452	779.599179472082	893.999944128023	1201.56201006359	292.108064323354	1372.45171740153	1321.77491425088	1581.79921562074	981.041354019906	5410.43019161075	709.000005206542	1095.53910921765	1004.75394177185	1106.16737152167	804.379817140953	878.997514530659	980.335437597794	1324.66844178792	877.673037052383	617.876256169613	1057.20448152502	716.212969355391	1340.49766562592
locus_tag=DEBR0S1e00958g	393.598064418384	274.796531654223	581.641817146566	277.705420422117	431.366041552404	380.094762407726	272.136113429638	364.823130186197	304.678155960002	181.389071351066	268.123318107539	323.629129203301	306.933583353144	210.899745403172	490.527275000021	330.045811018277	552.801394541509	207.743499233191	331.141063767794	292.026873103488	298.902366295624	330.109072973627	229.953528172148	499.75108655103	503.953667226502	406.427770391281	307.931012422339	357.638573172669	251.535483933572	541.408924851038	67.7719887928279	331.209346608308	545.899807282929	403.0541250473	397.810737724959	2570.18187428104	250.515376287785	252.666453954016	250.524793017283	333.293772997394	360.690596327514	440.546700694915	631.325712657908	988.049481099921	468.268930800601	235.820824897083	549.341516459	461.647996101843	809.572637509415
locus_tag=DEBR0S1e00980g	17.655909771075	8.06117862600777	37.4580898878022	6.4786468334634	21.5148649905177	21.5270353763039	33.9190953771616	12.330385180211	13.6701723110963	8.01656542713502	12.326612146895	12.301106515586	57.4155705955527	15.0249397416851	15.0204555556679	10.9080485002517	22.8657883728699	20.2555913552372	10.9076810543562	8.01060163032147	58.7075105112464	25.2721291298218	20.2353009655558	8.00978386922301	436.23545887106	13.676634264116	9.47990114588375	358.611035885113	267.536968812045	70.3975411930426	0	286.708884707047	382.780884883604	366.03854615721	342.640218370265	1636.62308305123	170.318312498083	254.719677206646	13.6695611788346	8.01261956896234	12.3015673835735	22.835524270355	20.6452356455102	32.6758977807462	26.5184929410602	15.310612164765	25.2578565395092	25.056942231058	24.0305217628139
locus_tag=DEBR0S1e01002g	3602.4575610923	815.116332401908	6651.5363517474	1638.50054240916	2674.26263639001	3048.40117451689	3046.13796908424	2669.4944873993	2317.41655344323	1701.62616443457	1618.01352995645	1333.21982804003	1913.50615417179	2046.74215521493	2228.31314653888	1564.6515573705	2066.15225916791	2356.0713305177	1969.2305894827	2622.10806458666	3050.67297321323	2907.67453479963	2888.78583829976	2665.73434275771	2504.46254194217	1893.6512464738	1789.12748599341	2104.89213560185	2719.20130891873	2864.00503508955	552.546291776093	2782.13453996723	2872.99010967547	3761.26429754851	2469.02145609685	11192.8881108028	1680.60949455603	3432.81083043661	3079.69620073029	3353.08079720588	1749.26237277165	1960.03033288003	1439.18025372837	2528.17445328214	3209.19700541221	1708.33809392924	1081.78236559141	810.528773982835	2334.46389792973
locus_tag=DEBR0S1e01024g	15.0121895029913	12.3766609149347	40.9840633934294	15.0266531022936	13.6704895155581	13.6782080908277	25.2753535322986	25.3141077045641	30.1802734668698	3.00407053781533	8.02100240183638	24.0075198113076	84.783981485619	17.6542584257092	13.6690261076022	16.4627280846152	18.985965877507	10.9178117947423	16.4622218573993	15.0091645279102	62.0910513787862	9.47739079253424	13.6667568868518	16.4652414223687	30.181032286381	16.4729897778217	17.6393911340589	15.0089541977455	15.0094026214905	45.5165180926813	3.00502324865469	18.9646383318432	28.9602824838892	17.6423570049021	25.2626981279515	99.2723318989396	13.6626390933726	17.6444921583406	12.2971622548194	17.648458243227	17.6394269733905	15.0050333482437	65.7165891593387	45.4430105594887	24.4712838479935	24.5015362667541	49.3139470495089	38.5989199571198	25.0625491122191
locus_tag=DEBR0S1e01046g	245.044858419036	210.928593858585	332.13052406372	172.720946568866	218.217157033081	195.582775448124	194.345942404179	207.85556546275	204.214488245627	108.16677143393	144.557045539736	154.021320187478	219.303782699372	156.326875531476	212.881948360056	200.901328349573	261.292333650124	145.552051822671	170.304202134502	147.579471548328	200.19865364911	162.748774138765	148.69051150439	272.929746698255	305.643781428031	175.832916959905	165.970840973778	203.183783044271	197.510822479691	335.853050634895	50.4949668724901	200.935792831282	244.981452675213	270.742943052399	265.428039582361	1056.61290492886	136.571571279499	162.762779813459	180.069918527742	183.386421693908	125.657973439042	308.838789221914	304.559972284779	398.029402120142	325.690660454469	158.71345227936	274.940552978295	283.074226937265	326.19183519213
locus_tag=DEBR0S1e01068g	27.7635374876829	10.9788238560942	52.7824174112799	99.4298304249155	24.0334143002899	38.6585395116168	25.2853366393783	43.4697310351528	63.1064818657622	32.6966648205789	78.2321044695553	72.2648726085531	57.4112725396526	33.9176589528162	87.096899066176	40.985357530575	50.4896948613555	25.2998087505646	54.0077312083921	38.6217936472966	39.8912743261565	31.4106072601632	13.672146799533	56.2615027142132	224.601341950283	32.684265868838	61.9731322685499	31.4119240564617	27.7583849777251	128.332221590051	4.84236971761467	40.9923854991878	47.0173624742996	32.6692585835341	70.0612397122455	315.08948807137	18.9699609315399	22.840753623435	36.2674997609491	41.005877744942	65.4287635285094	61.9725077625578	44.2331586684	35.030974856061	193.089705391926	33.5102074977411	21.9663511888563	16.6654879332954	166.332004442337
locus_tag=DEBR0S1e01090g	135.497147512987	120.866578623795	206.381460087897	196.678048892607	114.672279017645	197.647411336155	205.330516512038	143.450547548199	115.681914624429	105.927456582878	197.809727903921	171.343921191555	133.28342757831	85.9824904065125	142.070009993792	148.600652900042	143.302861648224	125.80090945222	187.562536323802	104.755076278009	132.452781778222	104.749301753003	100.411669138814	161.616250100512	182.200180656791	105.887634115919	174.598179533524	167.057167344954	121.296745213659	376.901792050025	43.4194258441294	101.422696538442	154.020883156669	133.266939014504	168.150768308277	662.584112174609	84.7865349794167	103.642589307713	125.641665314637	91.4132219563706	191.938257090409	101.402613750845	152.102561551875	170.773707866805	325.700669098488	89.8435486070523	55.088553176301	39.8598910533988	324.751379625308
locus_tag=DEBR0S1e01112g	132.245630780152	106.545210247661	205.295820563658	146.631436101207	124.628632081065	162.91624127956	178.034295424222	72.4446937594526	167.085291642412	96.0685403686078	155.426676758073	169.221617759274	147.5869673711	68.9846222426187	145.433520461918	147.545929602387	112.70878372899	97.1587038325656	156.195304068011	132.21893529396	159.826471528238	101.452111489193	81.524559574817	170.339070540108	155.13935888111	96.0324270192934	127.797319642719	158.412789971696	93.644924992077	308.947490412148	35.0853893554376	101.44986026648	173.59715754672	168.172327677311	142.074097310255	726.163536375577	80.4460478092993	109.317469744027	115.707775386802	110.452048575332	127.797577755874	84.8013416998691	141.830445382547	185.511241576561	321.214490743403	127.215123760828	53.0665196469858	61.3179126526263	237.414694012686
locus_tag=DEBR0S1e01134g	158.553464530036	47.3541988987639	175.91106630527	215.399161991984	365.276105115134	458.047274689963	342.015283647611	350.993592885762	468.226810518209	121.498648270452	284.218804238272	404.144102359501	285.844059157301	147.7676618902	570.275369081373	256.998104146181	254.07871217447	91.5777901294762	464.894397140899	364.166419910028	138.067482826082	91.4705662708385	94.8234112484181	515.502098113826	231.039527409737	280.6388365654	436.465024243057	283.711049585043	101.527483658638	806.496323552957	32.7328682042947	84.8750200395188	260.106610335102	114.724422677126	329.155485280143	1714.99885045088	52.8080655352779	129.019355555375	294.14062245296	583.89305653663	463.843882529747	197.590424875255	328.641732224429	495.642510502412	542.509653058475	328.930370822457	849.716764041014	862.079363250207	551.4676403169
locus_tag=DEBR0S1e01156g	48.306300302117	48.6016278939878	112.646757580835	80.5863554697319	99.4025063209133	100.561700849232	84.9039586878864	29.0481481633144	47.0386938523834	32.7131433818713	78.2714934307899	20.2355244257979	98.2617203001565	38.6637283185008	38.6520613434281	63.1293989834505	64.3999414869133	43.4498900149228	58.5964790970587	32.6886835838106	65.6123303948442	47.0410694700695	42.2038397349093	75.834138390583	125.732406675287	82.7245164933288	43.3901152373139	85.9874915077219	59.6789701532004	86.6487352400068	13.6920013745894	67.6942047180292	103.700880137208	81.5391966225613	97.0924169446859	413.491314230578	38.6339027311186	49.3671916415641	75.830359466445	41.0266686883732	31.4198650967332	68.9525380236945	33.8244434396626	117.621986700728	89.3057995042561	44.8318983451395	29.5077492609319	9.47604823517923	102.520910440645
locus_tag=DEBR0S1e01178g	359.987604347485	262.879679396685	704.837857246586	333.728977101039	429.433471051046	408.834641124018	417.048497213266	376.435398004622	477.839651999263	232.379580772888	251.10415996055	417.79243125612	491.656196035052	296.549358799909	322.815562579773	374.514002283301	281.917334848761	242.238962427487	384.039007538399	378.867757332771	365.920548197348	276.479164869731	338.785467840973	339.706278309576	449.217627162236	329.297566263501	335.514481738269	408.440453479026	332.368546450096	692.123787228508	104.976344377166	315.355897087956	403.225966310375	453.417821587316	383.13559537724	1679.19429336381	231.040984310192	359.927086510015	372.570684435501	512.669297014557	304.751808551576	330.167323464344	243.688153539445	528.383936614275	438.718789937181	212.487397742896	313.499568555072	369.857628947992	305.456909693601
locus_tag=DEBR0S1e01200g	602.501384299081	162.678602198087	1666.59375410316	686.143508462806	914.198995913561	1256.49501355333	622.45978952791	971.95353253273	617.909276555294	229.982312161793	464.42607368727	196.421079916426	2486.2735718401	725.439543946915	273.011123489621	230.820097346492	435.64537931699	687.235149065701	372.186253465228	284.473974313833	1095.88836126429	1600.6794279523	1390.49285512317	2051.42575490584	2730.00337519978	724.25582383492	356.223479234106	2689.36453999416	1902.15833607069	1193.50028102582	65.5159618041766	1465.45201845986	1759.67666465959	1893.74991106524	2620.10267398916	7383.59086962488	882.498422109478	2796.63970135074	886.834133394139	552.081088520445	241.688916908384	346.670526969642	2204.99565067925	2999.35966185253	342.504740787535	759.620065636482	4118.68633444192	3751.56160437353	1452.20420913838
locus_tag=DEBR0S1e01222g	588.931950983771	533.58931036759	999.498703684928	476.164368767111	851.234234837559	707.327147325084	608.224297723948	772.466950057357	533.247245564449	262.377155609034	351.892281943635	501.776262294244	823.075031635807	527.352954492919	612.192277496712	480.705599275435	737.615898402402	272.305118286464	567.666603510778	434.375482757958	522.768457938458	453.276775469228	372.540016239981	969.326114321882	1076.59870510856	642.542820347689	412.330831086615	701.377744913022	396.68606200275	932.610175856528	136.806059282646	416.645912673316	903.881446669264	634.974726552363	750.367183823016	3005.17790921324	440.603051313433	441.751900365594	443.774525483922	880.192740001058	502.825042958842	632.754058332153	1565.91193675963	1829.04337490032	795.651596626374	525.112760260882	845.564476633776	1467.58591889947	1240.52878986475
locus_tag=DEBR0S1e01244g	241.806099046384	137.450432722682	376.472836404389	203.409869402309	256.966858619905	318.564866443665	242.97617005262	313.720287392871	248.211400330701	148.774366906141	227.066297224525	263.155694815619	211.765705258604	146.532917289784	333.141894559213	212.754565698422	254.965727546647	145.54236473005	249.293063302591	258.89061611411	244.405915744622	168.163517478245	170.360706532418	297.148039554506	290.829177818825	223.577874558697	253.552269975653	243.906493124891	187.651775206854	366.16614226749	60.8810510602513	204.206805846695	332.051947039746	298.123460103785	278.228791077115	1366.55599398219	151.89535665098	171.430458062746	204.192294606296	299.36252251735	253.552583897567	296.036862344324	235.294742888263	411.04809968699	235.760603363781	148.171461506469	213.251250667705	204.372339929875	387.905795244398
locus_tag=DEBR0S1e01266g	1357.13038938636	1007.7177936939	2535.70996581683	1156.21417977283	1704.97206937743	1924.34300053291	1393.87431928736	1470.42941120669	1695.72873920304	537.779973829126	1022.7711164315	738.589951428206	2006.58989226688	1160.69817967282	1913.82715252121	940.064409085504	1948.12485043918	785.269453976961	1145.25471037439	1413.79732939247	1064.47036613148	1139.37165447535	1042.74883627931	2439.10894953902	2294.99469800128	1438.02048272087	988.783325740315	1853.80614695722	1194.17900132061	2035.28552800038	292.330578332173	1329.92129088888	1874.22798520889	1660.80408978608	1922.59866745271	7923.86648270733	1099.28517331191	1219.90157349981	1235.07193199695	1994.74081886056	914.042370951824	1993.6901331086	2336.80207247303	2898.21490663958	1617.04677044687	990.538802492107	2422.8505555057	2228.37212376303	1741.4249875967
locus_tag=DEBR0S1e01288g	494.115063162426	374.490529845075	820.210708292033	243.022847441387	337.346417352526	471.344332206654	405.036508319292	616.957640070856	299.126662300098	248.316502102476	278.590277698338	300.161443220052	390.015831605151	245.016679605554	403.898425317987	414.088032894107	389.402946954668	343.942063010725	423.532447754447	351.910206252658	369.768963019306	341.40289487588	332.944650962116	418.315145436737	468.74827363087	221.378157258924	308.689453640969	355.061241710811	311.928472378525	397.205730874041	123.51998385168	392.148640803189	445.492847802284	516.990251461858	447.637367426304	1969.9017011156	238.217178169406	383.660837365176	491.919316385903	532.928152359475	229.658015977121	397.321814943041	394.065702302136	664.216830547179	844.736410974978	333.997932551156	264.695445465369	304.03205537621	583.838741363014
locus_tag=DEBR0S1e01310g	747.904658841708	377.143516988441	804.847238913501	690.346192239066	755.490553410037	869.04235032744	817.886055320798	669.03909879756	435.72965749294	310.581843886778	372.331792299865	529.398550046574	646.997590751419	575.010577952221	408.746616118826	539.984929157966	950.36731985719	446.800142088114	636.342234686391	643.87435658562	418.958113429839	486.402073636562	356.839833845636	880.586578357598	754.118607593179	482.442883199922	388.540587427823	554.769331318118	423.281660009469	726.383526981933	227.208091133827	662.443023996939	670.780488674773	847.408016720611	471.747924633502	1657.35570900574	448.322034450037	391.82491823807	852.481177930019	887.293394004326	322.787791355397	574.518871106049	648.546089739267	1427.3021347405	475.973922878518	431.095112303974	551.572230698889	659.004947103051	1136.67046814816
locus_tag=DEBR0S1e01332g	192.139657294193	137.506734463938	184.505088579784	161.915486192379	255.967389896405	233.397011851689	265.651149043683	123.748056862108	105.899260457539	63.1877875175503	150.088804793206	152.977526345792	230.98353007057	157.471549885145	107.098708449234	143.20078569939	145.591954336984	109.471102326025	305.686025996381	91.4433619844749	125.98963597415	87.1052611824641	89.3972590354578	186.626158896867	188.790351272505	141.071434033233	161.684529856158	227.885139357332	133.359899057345	281.080014919381	47.0904935408428	105.90235243366	192.090096652472	213.935797340833	215.08313083584	748.09487653768	83.796000482657	127.875940383282	138.811797744905	181.28622304638	127.838501473278	97.0548508012658	204.004693910384	517.682080701517	175.155181694765	143.065905039142	181.305963093121	292.561413866034	309.476628287089
locus_tag=DEBR0S1e01354g	103.733486382747	75.1763887099315	138.865552469804	112.77181835785	120.239924847024	151.006517503503	144.447603370272	102.830868127929	93.6748489693176	55.1903567580499	93.8510712892562	83.7968728115319	135.569802245149	70.1379243832085	86.017458139103	93.6614791849504	83.9101942636901	84.9571630760511	168.214715416957	67.7031724412205	81.717285204437	74.7006031079811	80.5062494792667	119.128318555266	102.60969375118	99.4059654421235	116.930870737452	135.564024045126	94.7925510578561	190.608678105847	48.350722833065	87.1143192884624	122.445785781851	113.584289160591	111.473933722214	491.46055741964	58.6054943734313	87.1238440750568	92.612975899638	101.528081463426	70.078767973133	103.683957397513	142.351904676317	198.500197166331	120.0570140949	81.8833265084821	118.290504942221	147.81778694433	155.265956712622
locus_tag=DEBR0S1e01376g	127.950968829815	98.9138642757753	186.74407261823	91.5881162191632	146.625597804807	124.790821535144	122.555457202098	113.8643230317	158.514733252741	50.517235662051	93.8784975265919	68.9749687994906	139.988952762001	79.4259854984476	174.867991804899	82.7023876193609	145.652597292207	65.5749109686224	133.375402032157	79.3799919491111	77.1960489653427	86.0136826555007	79.3890085828871	162.864963754474	219.4465000434	129.070770679389	81.5536525777974	154.182350696023	82.7245138447476	314.619676131673	52.8776633386176	98.2856785639799	148.777870878655	144.397504388329	205.433666198085	785.726948234512	72.3343412036794	98.2963612166634	66.5452295321953	114.771363432716	98.2673984688386	155.223281894682	368.770408273139	284.821099415589	215.154504842484	72.3778008489457	275.437623455773	210.288478455516	220.988340887774
locus_tag=DEBR0S1e01398g	271.938240695592	173.614487159466	373.339269797969	322.850135541376	303.669624059014	379.947333958734	272.031294678615	284.116271550046	289.737013826117	126.84409423198	187.999860976598	159.455910280422	410.167106899655	207.551763305692	203.250188085203	200.907326121463	293.207937243036	147.74896303441	344.715832122926	299.316541569665	214.324486292613	176.847193108213	146.478962858786	307.860204992723	346.778218718108	203.267254375337	175.728229169617	313.096456010875	183.34900848085	445.500422638601	87.1757474673312	234.163046713851	289.751594161837	249.365017811461	354.168249723644	910.82187204772	149.748749787899	156.2462418863	281.359578983722	343.825290280331	121.2960820551	223.456727655967	534.382747996473	282.619427221125	203.205610061814	221.460139637382	388.307708519593	442.623301581968	162.868885178635
locus_tag=DEBR0S1e01420g	373.300488789626	247.670450034464	571.755889620542	276.547050579163	433.220712725988	413.658030757278	387.295567317638	390.94537039612	285.561590878924	143.270842954677	267.96744198456	232.987450420573	388.100295132678	331.235582208293	345.851241163696	285.520846226603	405.374851647493	197.696148582021	330.949823545552	262.017938856563	343.270844334063	287.738909224539	253.623787950607	450.871713575949	529.866692251076	348.976407744009	238.278478865377	379.507953101615	238.344631675113	545.23813425534	138.910465799788	298.10002203474	482.562418587033	392.272679519693	430.969843606226	1935.73734955388	231.93713082252	304.544447013584	282.433804072914	362.847885291995	223.416704712083	357.338061424941	631.185760735149	425.539927206096	376.274171130191	247.551794536657	395.749980532811	395.646503279713	339.46720927165
locus_tag=DEBR0S1e01442g	259.234226321192	60.0933200296619	408.590731809374	218.617391560823	280.744874124652	240.047596966665	299.785862749407	167.62332133459	367.481981728285	129.157903697055	159.949643242136	163.967742134635	303.872130045489	158.671071003727	213.105784617505	268.749901917213	238.881428257525	170.72303930026	272.084640561685	180.287967002566	222.090832140741	198.8328305232	152.111311593888	272.135120836551	417.985472073491	193.390290371383	207.590080766239	298.482848128358	164.018942190843	390.262388582722	125.957269491693	184.601361352347	268.801902461733	299.596200023183	343.006782450664	1172.17381676425	171.58461295685	175.960069898839	294.245917885339	214.162183038494	136.705546807001	232.200279100035	302.006335604974	296.758764071713	387.227943266695	143.532294863804	322.080585002387	298.820539567351	230.323961198159
locus_tag=DEBR0S1e01464g	144.554481280775	37.7493390719242	232.404253509141	157.75404823563	147.865548110722	150.147113951051	172.881348654648	138.19145696624	146.668967987809	69.1015810886573	107.3881411774	120.287504007276	282.967166358267	125.958560312815	125.921152745453	192.285538749815	190.368498624057	126.026368089186	168.39766254496	139.000999013033	115.066901272033	157.56142270917	115.915868718221	181.440851922248	290.185539508537	102.766541002912	122.553268242707	201.259956352906	87.2167465449316	256.140814906076	59.8094399414216	158.645014024361	191.253165110766	187.934659604569	197.823618758453	572.657100752461	110.57192410951	96.1468940936162	138.979572423776	124.802028497753	123.607937651156	209.872872011808	144.641042853172	270.835704595886	210.467013111999	78.544241998723	226.535205219771	140.605109695081	192.684695871175
locus_tag=DEBR0S1e01486g	60.8708456690153	201.179862816879	257.074377951325	74.8036050619307	118.135724655488	179.298131209445	64.381400990785	51.6995936270247	45.8433188714021	63.2056805786118	91.631443640821	39.8268695423981	220.520643588608	70.1490694614527	54.0771365334914	44.6139133806504	75.9375323820685	47.1063969319625	35.0593151467119	21.5204172492972	79.530803597499	79.3649093502006	71.2223783629696	51.5873291714119	329.089901834014	180.275514651474	45.8360813012242	162.857565030806	108.155882217351	105.91867393404	25.3166223914106	101.510817174934	266.611017172798	147.657866260587	239.728434092083	1267.58497200392	135.561923581325	82.7146757566899	22.8530085982882	32.7038864216414	83.813446986184	77.0079452062192	56.8862021574335	89.3195485273856	243.002478293579	20.3184697066485	108.017712714597	61.952621924159	148.773252220498
locus_tag=DEBR0S1e01508g	132.337776462292	108.846972510875	272.100578499995	135.757900474757	182.460877033116	172.808265697077	170.567755914028	130.386705385201	202.161646669942	72.3987467181995	118.310097723103	122.446819239861	263.44928303192	93.762868666298	184.605218424694	162.833953236709	145.64661978484	67.7959116644005	144.364047875682	110.501062699901	123.78919561894	138.877282745615	104.867372751774	196.617914645674	214.018514352984	183.539021523855	161.745353065029	234.339092490679	137.792570877939	238.1860253726	81.6585875263386	150.889151967455	268.711529636541	198.758074035008	233.273057676356	1105.9865690408	104.835761769297	133.411845826923	128.999040262781	131.246913462936	144.367282213589	152.001268108241	118.73402310913	79.0956018296169	103.602553888321	50.6153950758143	240.178698398847	137.597112203338	71.1197906780961
locus_tag=DEBR0S1e01530g	460.552412666161	179.063313264842	710.574154893907	439.959413608141	480.805876786788	529.410079104991	482.950118692109	471.078533295527	501.659349514065	257.084972027528	356.991214972735	439.313913530862	477.534043885246	341.801264618246	516.392570368479	370.125395594934	535.672607315705	312.436446061117	419.534480318886	445.75383898406	380.359948426064	320.39634517127	287.844656496093	590.590409744818	718.791263483822	419.804957493954	365.995109550778	476.485908699619	315.142307523144	709.486597404807	226.928995778576	480.581198867269	630.663266532818	557.190803556434	564.422840138579	2551.81446107876	269.62770134663	389.212255603127	331.059185617204	510.0810786313	335.255397651052	499.473372138545	781.14137574516	529.806926412123	567.937802452976	340.777689168555	654.836716191197	471.981863083688	433.535092035711
locus_tag=DEBR0S1e01552g	449.112175684693	218.508814927312	780.211207486826	345.305463582528	480.928736433716	404.486136290894	481.003635168458	391.121764786734	489.151403359495	206.621374798092	230.305121674196	296.13519986997	556.384604240716	304.848561043079	315.306894404534	416.501987328535	444.23008121514	277.655046472205	381.794586290354	350.124858457853	436.237582498094	376.544666478421	325.877390215168	504.941069522076	691.823718933764	355.473779521835	322.472920988865	479.712341757694	326.918314247442	769.345637457395	261.371606311796	440.575359274025	504.963377699009	585.613084322664	520.568447152083	2091.27427904894	301.443295634293	397.75627801696	457.355219428024	398.979715459885	292.899164252589	572.888073117379	396.090885404142	512.964700770519	598.713966585457	259.584200698941	524.938715852334	489.549386603053	311.251891347321
locus_tag=DEBR0S1e01574g	325.678690908645	111.073486385706	533.894774990361	198.784122294972	314.120932001866	366.27673409635	379.625934770766	371.82207548648	288.757582463136	147.628996167526	248.592895233699	185.369481769061	186.510653557394	184.452196318463	421.618387557352	245.993701449351	338.689017472022	224.799266576557	266.274453800959	292.771176487942	219.653384303664	253.518207855048	193.058314040469	294.89669731999	439.215771471023	271.863008190078	205.130706745095	273.92843183056	216.015806530988	338.963526942746	132.302688693543	318.127853067677	429.807036957809	311.9188561623	345.683801678628	1878.92963628186	190.853584337663	199.716175392183	235.060205688169	439.362098078775	240.525664155895	273.856981268141	235.770912494476	232.60215803296	395.961029008838	177.44298151239	240.369540318142	263.094956908421	246.905945806238
locus_tag=DEBR0S1e01596g	281.43028745424	119.828252187477	393.372510992056	135.650799422028	158.461642896368	197.68189967071	206.506520787784	159.818626339002	72.2799562180262	146.556366779322	131.343036411675	185.432668316923	148.66758514896	167.184737843089	93.6612544692324	211.706264629453	190.060719062859	183.532614238999	223.432021461314	114.647240180611	202.435076647472	211.747460526452	188.749330669968	189.841804661438	241.737016522334	107.0633623671	207.355929744895	149.75972944751	198.623362628289	136.116264942553	58.6473792089275	195.3678035573	202.012794097363	275.130404392012	200.946386780684	817.354508387982	134.372737685052	210.68130003782	226.629979376339	149.799226445674	167.044211396489	93.6089671512874	190.774218557964	168.039344460161	321.249344772647	158.511599047177	193.936830568329	179.593726138632	130.989544837078
locus_tag=DEBR0S1e01618g	1001.21170161007	195.468319560326	1961.94757646778	638.590410662273	1025.05680657372	1227.79172817579	1096.51374760832	1202.45139448513	809.001125296021	664.302720142076	854.106856516496	581.163450279132	806.976969687699	724.478941265674	1218.61979868372	520.26851624645	927.3842386876	686.175176034897	862.795838120556	898.530386532272	821.182757159981	834.96359033303	708.47084881837	1083.30131345149	1222.2620717142	931.01016101907	987.358328951859	902.561157284578	737.572157591685	1421.97562222389	451.47490498626	968.907154378418	1161.66160148151	1124.65569301483	1078.26303371326	5440.83821093137	651.211164686676	1045.47805912949	964.753290794313	1609.3887887125	774.539030644663	1030.62962990068	773.379050162583	592.173570798916	638.640482119244	425.447040613585	770.053517317657	605.137616554244	540.148237104554
locus_tag=DEBR0S1e01640g	101.575413127961	34.1485758652834	175.961482113961	158.752408611378	100.562129607558	156.538647176942	122.582505554931	91.6919511788599	96.0788706623505	54.1213913604378	114.971349700364	83.8400887470739	174.862711710635	57.5046612411527	129.088657359488	110.502492150743	115.957880413905	77.1425232933101	134.501100998355	74.7431466745827	89.626178081791	78.1732716294287	75.893711920303	179.172831311207	136.720231464654	92.7082159044661	150.900976200475	147.722393872282	89.4455630661283	204.209413978204	39.895423790079	78.1715911257103	127.946431962015	140.003025956518	209.820626733066	735.085278373738	54.0709610494005	82.7440138027405	100.50796708097	102.69644099117	100.496801013408	101.527081821844	198.15411156036	166.992645080183	312.015771340729	155.737742436903	176.499305905071	136.50378881498	90.3177140900885
locus_tag=DEBR0S1e01662g	706.649406495414	418.128003182647	964.234014890066	1017.92109446864	629.005976982812	1210.47063394043	887.75252107027	942.126007465435	654.58153114331	187.849424428323	945.058710847107	303.530236518839	784.309071805589	407.432424668687	796.969664419899	411.125289106547	879.730969701262	443.194130426281	527.846309809653	597.252121674729	538.399114192972	462.636431015012	429.079055070961	1125.89430733098	984.672887404984	607.991129190386	591.78102308763	798.855136300715	501.833986865594	1528.16559170019	265.76659002708	542.679599827616	766.741301675449	704.299928811918	1162.07175050148	4144.52323071224	316.180727168915	579.452315085678	820.609234757257	1010.68579657527	426.868091065998	953.402041555643	723.331237965553	595.824645379863	1200.09148853324	772.405836053677	776.014392773253	559.739652696593	533.702500724563
locus_tag=DEBR0S1e01684g	276.324973548277	203.313405701993	491.29773125195	209.848839519748	234.264380886685	254.957056596727	253.773363292015	184.803576405809	221.382338424686	130.119596977077	177.16421408658	170.301143249085	278.24153335507	189.984038332421	158.455406193819	176.806610884641	257.153478786822	158.587812297443	204.177809323787	156.236072314555	219.743069906559	211.761774776174	175.788668555216	304.552110113451	250.436473054345	197.579201053302	148.633861001775	261.014218968777	236.252997575102	379.037365662825	114.777003591434	190.952581179451	291.888020811954	296.10932142755	253.646908325938	1068.8822139698	189.838411163157	219.303826233494	231.982683479549	239.62702526096	155.107148384349	236.184227835034	208.256943695401	276.398911197498	184.96906628945	153.026193350236	237.814538273679	281.03530246278	185.289855878675
locus_tag=DEBR0S1e01706g	98.3143097703563	53.1556241433812	234.381334071119	75.9575700768837	109.438398769326	101.63042970362	101.588900423123	132.593079024154	142.15883288869	63.2149408489697	38.7236763605425	122.453457441128	143.302059337602	86.0694989370463	100.530350114634	125.756512112194	86.1099427321287	78.2485846619455	127.890390117859	118.107355194372	136.980761437082	91.4776448338769	94.8307415167411	132.304527900999	110.498006417388	70.1440938655887	91.4586946385718	87.1462872893681	94.8213487314865	148.572920198649	75.9497818017604	110.498488110278	109.389549330244	143.284623883714	84.8919882513071	297.420081457477	78.146643998508	103.747370048133	143.276484980109	175.948789462306	84.8660056615145	131.18495304536	53.0761174517432	94.4874293603635	155.137366350024	72.5779872260412	141.702901836943	141.34506528836	70.0307493894142
locus_tag=DEBR0S1e01728g	816.292212730935	478.227979587192	1284.02722069938	354.432734710006	544.706638556669	722.411030019447	608.739196232655	585.419224756423	418.377176037787	425.0609809218	411.709890021334	528.549146583307	410.014022824172	404.080219505067	448.863831221641	560.964624762096	583.753100119015	524.008890781396	692.238140666217	419.495547506943	498.375919260124	606.311428547426	517.175220582714	597.892355738276	646.878900433882	393.364793865409	487.674501208315	476.306218474287	544.503577707775	517.393910118057	190.011783535285	590.382237823271	627.251398909655	716.408140711859	608.435723230658	2400.73366119501	382.605873329067	529.830934382426	597.863328401991	585.44745977696	441.266812692752	525.395544931765	399.996415618245	662.821997871345	535.24013027334	497.399945816444	652.799893471895	575.246223660298	635.570340796542
locus_tag=DEBR0S1e01750g	143.335262167194	126.589592527216	237.54753580649	170.692831322168	184.645547381667	167.397530447416	218.432067077947	154.515572170291	150.901573781403	84.9563587639357	141.338881756608	126.813237187042	288.049080670643	145.5944794395	154.238685838209	181.283475720116	156.530391789935	114.878909544064	181.277227132795	150.91777009873	163.22455476866	136.703038887539	144.437809168405	202.185314400054	250.645154308653	135.664608008973	173.701700402801	244.125831925156	152.062561026918	347.998053721127	106.074948759615	172.649828591931	193.264678642986	237.498765529926	293.146863662349	819.191661420667	132.301091435306	174.836793919632	146.557042566299	107.147736611459	123.519384878265	150.876236696954	178.968328226077	304.749974202154	306.568788352508	128.162452448745	170.934666490889	190.29288716451	187.044729290488
locus_tag=DEBR0S1e01772g	1244.77505784124	1029.65717192565	2471.26977746587	541.886402274353	952.319515953658	1145.69820649605	1088.63550900846	1006.90667104363	1036.52001889635	838.325556009072	738.522349731344	1020.8438591343	914.532927284274	747.948858405185	823.588031561274	912.264174948993	974.700170413825	914.52755657995	1089.79106716899	901.177438065054	1300.68018521189	950.791263475409	945.83988971593	1058.18515261884	1308.10357270438	725.017148496289	884.190324290999	941.582775305992	1011.7735772219	938.071665226649	542.91086371743	1213.55298993286	1239.24491149115	1460.9374860589	1088.0920600363	4360.07672857028	741.108977599443	1043.97346494629	1135.33089582851	1230.48840357895	815.820975239919	973.41073207516	516.035911747993	754.675762023921	911.972383037423	601.963857977292	793.254131722527	778.799242890649	792.0361901433
locus_tag=DEBR0S1e01794g	63.2236014278063	44.9438781275196	101.614201045906	54.1695579461382	65.5724106187964	69.1091149059539	60.9420293749032	85.122269070279	70.1586698182878	27.8215299930199	36.3933089572138	52.842091239597	52.8593815203699	45.9126468166244	55.2191249374541	44.6507648316683	59.8027256777756	41.104792229289	59.7229241248786	44.6619450399948	49.5173681970667	66.5976647539322	43.4516110503544	91.5353677687286	77.0862998701689	63.2339067873169	47.0802245686981	71.2721283560861	43.4472675630649	120.68211087838	33.9864345901373	47.0890357093948	73.6785174709353	104.92242930092	75.9241309233711	328.319998420167	36.322105358298	60.9106803431267	49.40935557847	72.4161084690044	42.2319261679882	72.3780158973629	117.044410617722	61.3661321545689	111.574062327851	48.640137184424	79.4672654598707	92.5202094979079	43.9878957756699
locus_tag=DEBR0S1e01816g	76.9862606668353	56.6205344439331	107.030056949965	43.4285152281263	44.6086939004372	88.2978211821356	54.0505965940686	31.4763829010067	38.616101301846	51.5918432332756	32.7289559964508	74.6376541851476	28.9730407772972	27.772981934978	31.4199650399851	58.5670024214838	55.1742243484835	33.9345515535051	68.9145934167041	21.50407263133	31.47507907492	55.113543263466	64.3052184950491	50.4296423191573	45.8098325028396	39.8232598171471	50.4215392354121	48.2698479433083	60.8138038349546	140.579509638816	26.5446893243787	43.3745800497954	64.2939214369146	72.2768048992393	36.2732238788991	195.366432415033	37.4425171924125	56.266833474634	67.6525477541787	60.8278834063083	33.887795473517	24.0165993353876	27.3780372102634	51.2488966538753	45.8117190529939	40.288932359479	48.1933020217808	48.2437882637596	36.2380671896833
locus_tag=DEBR0S1e01838g	501.855287456982	239.912412113427	631.844266908465	360.084808294896	465.997855156039	490.708603967487	609.017976972473	363.610937781612	711.548719776313	209.785431855062	256.263348800488	338.410489899115	442.649474338921	331.327655507408	322.592391733384	346.748619555025	504.370459323536	285.990656529695	413.261404090005	453.142578118824	447.747901893475	328.930258542027	308.994523503259	503.791004798173	596.028959729589	298.31443391207	325.698169927715	372.362695640146	306.836862933669	606.528128567753	228.079057825235	345.822993726264	507.864310407545	428.928836273849	425.899446776125	1602.99669741244	300.378908301956	401.945864368901	518.329972734957	485.994334476163	287.759079288751	486.75566907685	360.338519002296	717.015240501022	672.439791718345	313.373664988879	552.601902654992	525.352773427932	646.409974277092
locus_tag=DEBR0S1e01860g	311.006468086365	139.63672409844	382.782872081436	172.690078602821	273.014950716939	323.841929341101	451.156412179698	233.537791906998	308.835373201609	120.205354742257	167.365569871835	193.023015016021	212.790359671304	191.044304188682	255.806742030758	228.730882700893	246.370826788151	144.436965157738	239.456589010432	228.787917266384	193.473636093872	143.154312913542	189.862441158745	271.798449093801	303.463957698671	210.728484573851	213.788172177382	219.255769981592	176.822798792966	253.45001664622	98.3056631740503	185.453950591929	305.596077899246	266.3874770699	209.577743539458	1227.42781090493	176.786762765752	219.265117524236	169.213233080867	309.981348562579	214.904766450763	242.750183992103	153.905670137794	178.449525563557	189.888818207285	145.907500594366	181.154095255741	140.043468966706	100.859024518318
locus_tag=DEBR0S1e01882g	828.709172773539	709.56958044081	1386.26644847021	733.036262593023	1099.27264644407	929.225241783602	967.282178282626	664.009550243386	760.095705109995	390.41368135588	688.68123323871	511.872908029029	1097.81133635632	792.785059165623	840.26289814249	695.593424155119	856.498928873595	524.08941577898	759.960353338831	686.394879580557	905.181359465582	654.320132842564	595.95995089227	1272.68648652286	1805.52662809232	954.548125264842	630.389327949816	1044.19902767965	683.269342290389	1419.53040358001	484.136475319735	852.357676338626	1320.93151366589	1168.59283504411	1454.08133793146	5031.53368603108	624.022070191229	826.518384939342	737.298552260579	910.869414975996	589.343039735578	1120.21780068247	1032.0197564271	1097.53528879586	1658.24732503045	800.264073724224	1128.15529919153	930.82227872755	915.314527648861
locus_tag=DEBR0S1e01904g	96.1551411903153	112.284472351128	171.706921311534	100.688911524267	146.72901369575	113.816727664554	104.990888824838	152.472659340821	183.588883568185	64.4481350009853	82.928032390547	133.467407138153	207.734870806847	104.994496453067	93.8049384905852	141.143699576095	109.586594151077	72.4798177231324	143.356501737886	91.5460846330946	125.013767891984	75.9173951815697	88.364758676886	129.10147526796	149.979405184195	114.865323146516	101.57730772484	154.29101836962	109.473429268862	179.742164888257	42.2884458787504	111.571266558363	128.008127713339	159.717145087451	172.780568674656	574.777060076039	84.9310803127145	115.895871759449	106.013594047001	126.963629256243	87.1850096602515	177.061409530284	145.684483784419	199.723493480413	150.981333094211	78.4943683409873	188.391391361933	208.941587456107	99.4815657605172
locus_tag=DEBR0S1e01926g	427.835391560182	289.510666718849	645.000149711781	244.119060439561	406.113868866069	435.477789716078	383.904061823909	485.620616441681	269.539582538975	226.763742315313	253.990581898684	291.708899579678	229.751962677997	299.368778985439	481.612362729261	327.647727320979	394.588612929757	257.075563699792	379.32492500604	327.730224979748	337.942625667668	344.655403460296	279.22653385195	480.374769956811	453.936359655372	381.788524677668	346.574729587844	322.339734230732	283.417183069114	228.144227549681	122.480332717847	353.981448449962	484.585987610891	392.18982706256	328.803060143817	2011.08858519485	288.745648269611	341.474776392383	317.075453993529	421.621642323007	264.183722949103	293.789998793158	361.107756953391	282.947360927603	413.070160458395	274.047677422137	375.340801491522	303.968871037626	257.896759778247
locus_tag=DEBR0S1e01948g	37.4591890271051	25.4315391759153	49.3471114086095	20.2553281791378	22.8492642103173	39.8488472916666	32.6906783977231	49.4440071245087	3126.65190573599	31.4362653900578	13.695029800012	266.359773909786	48.2745014147201	21.5176979663263	36.2837769541364	42.1680071581853	49.3933269616239	31.4479556443842	44.5811593381028	26.5179500865254	56.3827714331265	21.5040365599949	36.2777389650217	15.013778453241	49.3374888220595	18.9807591066614	50.4245082941692	25.2716329116677	32.6733810533498	48.013410634909	8.01863423713771	30.193608799726	39.8086911433509	59.6432347519216	31.4143353106627	216.078794920061	30.1902685591572	16.4741689765509	17.648616384033	37.4610471744021	70.0409158937428	15.0111967426586	9.47049309417099	45.4818577830626	21.5044324869632	12.3077110054206	10.9040210926422	9.47601615817435	35.1438006989177
locus_tag=DEBR0S1e01970g	134.74090164887	63.6623777028004	185.944953938478	87.3803768310752	152.338714901411	115.026058358373	142.466096484609	109.788165212246	259.469826715746	67.8763257807417	72.5860938654136	124.824162233725	140.200991879331	100.711489402521	132.554360024556	100.628131888472	153.480380908614	81.7902425053438	106.085245668718	88.4263889084054	118.52531299444	93.84941025424	75.9919098737938	130.305868625785	154.405864946592	119.399269323006	100.626710745385	113.799145884997	118.286976458697	161.013200923074	41.1364436833952	105.010641750133	157.675108361993	154.403745109411	151.142338154849	767.153862902797	104.999008609875	103.903424081665	81.6866764392085	134.747946531272	93.8299341084957	92.7689708270698	105.715588685134	101.108732549962	64.4499119876729	62.3962365649761	105.049051429058	117.484950666198	64.8987896617976
locus_tag=DEBR0S1e01992g	167.192925932767	84.3421437421944	257.005955090633	130.221166544851	184.558383651668	184.662676390661	123.560878739953	155.525932211071	161.712083645359	103.778321161205	160.927352510313	166.024396133771	169.334127166045	143.3219321694	252.714541657949	143.202869396392	297.616668568427	114.824666230838	171.449068979249	113.58273569195	130.334347436068	169.319660396295	109.363215526328	258.974043090689	222.537105361366	199.936412595237	160.600642706627	153.023722687776	102.608377080317	283.219631099575	92.7152044449418	162.803602296835	248.329204153883	206.463171357965	167.166826169252	1653.74587778059	120.157592105129	150.851200410365	141.00101425258	116.978279177545	183.358036844912	172.534459700824	248.633009188325	192.029082611324	345.920069014171	105.138757346651	154.983476887926	142.514048226038	170.963442019989
locus_tag=DEBR0S1e02014g	265.681949474008	200.047105625723	438.778936577536	170.687229507525	242.059693383233	235.60313440664	243.185682460984	272.657534290723	138.881066258644	128.025359892784	127.071642222538	113.598662994905	376.767101831915	283.908616014512	202.255875006159	209.718983828504	231.324655502383	169.593252141866	175.85909323364	141.084300310505	175.181230368504	190.015481238211	156.378881140752	205.410857403424	312.300027106886	184.635527200418	163.931267590284	254.915690273558	158.540252583832	531.801874440136	94.9231542821014	193.254098861204	250.642754371072	330.221336011231	318.551723119287	1166.68512067891	154.161353449143	160.718261499095	185.621276386475	225.897268612817	105.931026427546	241.8994057585	196.271255970565	333.099947886502	397.621260264956	217.289120340225	175.991768265497	353.749334827229	228.144848142224
locus_tag=DEBR0S1e02036g	409.075487496608	346.877421280499	681.170021201699	312.347993495253	480.646814967325	492.559566178741	366.169827966793	428.670311512251	305.544680124368	204.328057726568	296.575012515511	294.871880634936	392.268087156794	326.911473773722	372.318720751136	348.714966771224	503.102843547077	272.098390394454	399.485740639892	296.050883849772	368.862712469495	330.981138055937	266.411182697302	472.989158227879	662.510295612393	366.103619550525	281.236269682542	417.449780467255	314.040109089853	499.237582944677	201.105718895404	387.002585312122	572.675776220864	486.642941376261	486.711459632608	2247.54393788989	264.223293324774	335.242738747455	343.57487305672	399.700024757498	303.373804021365	375.136125743326	452.850241489635	516.591120388003	550.24693318879	312.166306287433	427.705551134922	517.935009762072	454.456020981201
locus_tag=DEBR0S1e02058g	159.499656122185	181.198451492206	308.897736131434	97.1421704732792	168.215960422404	173.734027323722	158.466674495939	233.533721063578	138.74279736183	110.482380254281	80.5861630413967	119.025966617758	227.771987452567	121.370268622279	142.076863233526	149.705060912919	153.101704081872	110.52346127266	155.073671713758	155.117558182878	146.726926639905	152.93278867655	130.012138555514	207.362944475752	191.982339147831	127.849866223696	91.3699345474543	164.894517324543	142.038628023644	217.27207842447	64.3616865667731	142.025459337498	188.693054715494	225.595177258917	190.939033368115	700.910366220135	110.379237160031	146.433410096512	178.953390623537	217.087144014729	80.4225712066249	177.849679523733	123.802286780795	226.039614301846	290.347419544878	136.553054774325	119.659595735727	206.922715745076	192.918880416794
locus_tag=DEBR0S1e02080g	206.380804963779	831.591613870146	538.245412977592	178.080360285318	301.427448497968	222.611861945739	220.421377112432	94.911371840268	121.270113406927	79.3517516382815	126.927085419922	42.1547870433802	413.203478234297	197.554836188024	73.5716385298457	44.5709083664864	218.287652907713	250.652746196588	52.7483805597165	32.6643025889778	444.387656429687	252.453276641206	252.495953589533	204.147032647559	554.934485382418	241.779924586433	31.3963330188894	316.047151029015	315.024433979467	403.656491770563	175.896463354639	382.648462376921	507.633261825112	501.477669430721	372.215637615774	1415.70101876938	318.115631178225	256.805563388255	59.6241768851827	45.8154723194116	21.4939146345149	85.9004889407837	201.982508831834	7547.26309229193	980.987116950922	217.065357766397	9.47964355081685	48.2597243700942	15346.8230533428
locus_tag=DEBR0S1e02102g	804.794907930886	579.573661826093	1531.83166141351	371.517813509876	778.939253034211	783.537940694076	756.362620347939	734.681985344421	526.580730267754	403.095789163133	339.961115507659	477.209801765433	663.611628735679	567.716657885624	593.900462329164	447.58487725039	648.700243071662	499.99339356427	548.42518028091	470.979628623271	741.886941172975	694.536437669575	644.001850738459	742.323491671277	889.829244708039	611.766966843863	503.492236062388	695.671292475029	734.161170373962	695.455915238607	373.564766705331	698.736178063379	933.348859199761	937.506705551231	809.827524998406	3316.6593518204	518.084488749499	705.052623647282	679.924008545858	748.926567980965	420.370935790919	540.103806722441	519.675963802147	683.745586680443	691.854220978375	488.094875948206	628.69341905782	828.037881985181	497.269676163065
locus_tag=DEBR0S1e02124g	541.471944781197	635.524921822565	869.132389948477	342.940199601031	640.112901000521	578.624273779372	514.225082934194	494.173149066564	410.972176202856	231.010289409392	329.40846978123	372.116821983649	520.272993937191	429.057873403485	425.841072775152	374.11371684315	661.194550673774	310.22449709433	418.338076171052	338.385588313111	419.308544703219	410.993481383844	328.863178996549	626.165290941939	816.129838402805	553.032733133148	302.396490280859	556.05823291458	428.81607657099	686.880448815225	235.381048296195	394.189050676249	801.492834162688	613.714542790434	658.50505940415	2533.71473628678	377.361787778187	447.737589224214	401.721981245133	546.746723491189	310.837666363339	485.554519169913	698.698577886514	815.68247416936	593.164556919239	368.403265330731	777.583933731045	867.898771620772	594.142911392608
locus_tag=DEBR0S1e02146g	349.925891639624	258.381877299879	700.804228387184	187.789416880941	290.843751324456	339.625602518109	373.307861424503	366.660849608404	302.374451497213	194.290579832815	188.983926907443	273.829983823506	246.043968183093	242.88353232855	177.897235977378	237.148924329886	286.897624131092	304.777277751509	309.719387790689	283.38192235295	385.495473147747	299.145067676526	284.393286056805	326.626629970896	306.621893497827	220.349522021104	209.449044882021	232.978522169199	304.441140122662	279.69478420174	135.580695159118	289.595801930798	308.756904733074	351.880255295953	260.904767076013	1173.44067273073	197.374728499286	318.138461144733	287.618291345461	345.72931852176	163.722089183614	214.837184452764	225.744401754758	277.449418701623	270.299644187466	190.342892627851	284.214184170738	312.744795958559	256.610173557464
locus_tag=DEBR0S1e02168g	268.874197622609	103.327488638192	370.639348780372	153.312169045053	233.433295263292	231.36291347768	265.84241211999	189.334503888335	446.1636362332	119.300340757789	123.799781800178	145.500725599713	249.653137507608	189.052179129236	172.752176494131	204.403435662718	221.875575416279	159.8473247514	230.010473818325	155.313486884667	222.093027583834	221.629923003031	177.059670977441	293.173427422989	234.404437017956	183.602023176682	131.22482714395	243.114846263917	150.955495226967	390.266210105926	121.582195644585	186.766149400476	220.598425589051	269.930184738203	225.911202437541	963.883249657932	153.104686234317	205.492467096449	205.455632731952	177.084202023252	152.05612259607	183.485186340414	222.771501608576	393.015481521876	298.0600617568	163.411976321358	351.859968067483	359.110138073657	312.351854958062
locus_tag=DEBR0S1e02190g	451.406470264246	307.819728497385	793.137709371637	370.902062510344	610.373793179113	519.211969771264	512.771511556881	362.723833097909	408.363624127711	234.515864137292	327.631918508136	266.571545996072	618.490607767449	453.679577996515	448.286597155783	338.630893039234	467.679400089031	354.79061649868	372.484799456825	368.487107825098	520.774265919587	437.618210124211	307.051862648957	658.039481321298	578.591601824596	435.698042188193	341.746427094761	637.195061985635	388.437634415071	811.902743191398	206.776119902699	462.838149034989	526.068069170099	701.50174781147	627.978867246892	2270.29467119645	286.887370973201	403.225624686286	540.730668424725	449.324960677293	291.003796638476	495.507721516526	484.596732914585	793.31289515223	617.349234123311	407.423972249955	456.039361764722	804.574011266768	444.947805520723
locus_tag=DEBR0S1e02212g	112.853122193268	115.627481608	136.90675269802	166.565492988303	229.410047320546	159.994175654342	144.690454392703	127.282867954005	119.328299465441	56.4355270278929	122.876275551643	86.1125331458738	190.288584606063	112.896001434887	128.139274788749	109.519058448715	139.22954042799	80.722732485726	121.550521570103	81.6887767432475	132.769867170655	86.1334637235265	85.0150529846559	263.791955968337	156.560014202408	142.422689810527	112.800373864954	214.339644329766	97.2586905174217	336.57626886661	56.4535248707136	93.835541758224	142.362135993256	155.467559339083	253.10828913155	796.239841725043	50.5404676538509	87.2705093601128	134.676418965787	121.615817882561	81.6673182903628	132.464621227161	198.97190865378	266.348020797879	303.192832869318	125.194974850458	192.775796598262	400.957506048989	136.757002702203
locus_tag=DEBR0S1e02234g	846.585845494364	803.70529581977	1245.23133934955	359.038805055116	764.809589052623	688.254405686325	920.643710037405	662.043072115304	438.332742573377	380.974394732035	295.570007981629	412.124718807893	469.03015829162	575.35229890177	554.231910154303	472.070751830608	806.818920350996	554.69590973452	501.55222276542	325.746070871619	387.935069906191	633.688218472182	535.152899421284	869.169038079434	561.251141676932	508.021400732921	441.415869486019	680.231087162797	646.172998011918	930.037859200648	220.610821955924	520.352827692578	640.891106135413	742.563267877128	474.372186369339	2147.96519652615	475.300355642966	402.935815130714	695.797509128695	814.377307399781	314.045446799287	633.549111797044	657.608395194414	609.093136104231	838.92377438926	364.046722453475	645.786508842767	900.932057279333	501.46499531273
locus_tag=DEBR0S1e02256g	146.619230078253	54.4181083626189	185.689685383708	127.00791208117	221.692237509546	164.14761330925	221.726265753676	250.124429853443	171.572570080998	115.913182439346	63.2880009590252	77.0271855862559	137.819479628984	147.798204396049	173.808553616866	63.1602293925666	177.196562270115	99.5237754339841	194.359681234202	162.904607253152	138.096021674444	79.386700971339	124.704011432069	288.031508086969	207.595006595215	198.885957568001	70.1091871501373	197.682827048067	123.562498638273	207.662549537603	37.5281053367759	113.635616371378	175.917153570094	150.914277374492	177.01879437412	403.27720682988	81.571364282263	81.5892582323306	152.048107208652	173.803432036147	48.3076077529339	278.409341923003	255.588513681121	296.024941639208	185.29034423547	140.426252090323	247.676592019791	610.66572261126	169.444109606462
locus_tag=DEBR0S1e02278g	174.795059046513	103.260981636613	284.650433854443	62.0934893951867	78.1640602805147	100.562512705369	143.326090304352	101.708863998544	54.0449983576361	102.689644752335	51.6734206163229	85.9638901093419	132.275785710165	140.018978322602	79.3756150511868	107.050447764149	117.079246343173	134.614372677159	111.431887636892	138.843892200795	164.246524925294	134.456808403075	123.51561254635	110.457018937955	87.1100215979617	78.1623790662504	75.8227115717505	67.6994464503096	134.466303129014	125.032080256608	57.5002714054944	102.60524759894	71.195525208763	144.348665498389	88.2667291681934	370.352559969643	67.6875124506711	153.040250883636	133.348299832518	114.732661743677	91.4267527618141	121.341769291692	87.8974661361258	81.5558233884264	206.410239914224	83.6977662055675	111.820447220266	111.591041412228	62.314651288969
locus_tag=DEBR0S1e02300g	709.889828002466	582.16260829048	1147.93775428518	414.017464360808	530.461620996179	537.945079609326	596.629263862696	512.305386192579	558.435125722059	447.341883173522	501.735376178787	584.519251388832	618.352904163303	415.845532996649	556.640410400873	753.408454674013	539.201200496858	387.771028197015	1101.37869319414	436.493059965411	652.973525003238	487.047440438461	462.824115943192	789.584529996196	832.384676390309	489.483805387188	499.709915871682	482.901664954232	437.551885146385	444.633352108334	239.94152565779	540.647433074591	563.575283389179	778.174311136201	605.87962770744	2358.77510914375	327.952767452694	457.534392789562	661.883385196798	508.213485365114	388.242198965116	433.217874623061	597.445376502752	463.965994030774	604.557618287357	402.389588919176	552.237807336575	358.02542314289	426.351657193659
locus_tag=DEBR0S1e02322g	126.752617974383	230.239066321107	112.583862632284	389.581950240456	103.688741619774	192.189783818315	310.081050449855	133.569164164939	138.749550208787	72.3359451440135	155.400092975214	89.3164826458589	224.612709611592	67.7007950431922	271.911064703454	143.130492590469	137.81571701787	123.569104148286	159.429643227569	247.170295364653	150.054510347031	67.6576711413868	44.595673390066	439.321107049819	632.489467467932	64.3196543128029	229.736412051118	101.439053464582	65.4434985835488	685.053921352388	141.100766805316	87.0605826075949	102.548742282831	107.006183667118	217.052311071267	475.307404103499	74.6446086474407	95.9840212905174	220.310757173516	209.626535255569	248.152423643806	396.329103560503	653.466191014148	1252.41571862866	1248.94893736329	567.415637874775	552.002746469213	186.319984348438	2342.62757504417
locus_tag=DEBR0S1e02344g	1106.23097412604	1002.89956737582	1961.4099177471	813.898493196377	1077.34373669137	1015.07854579439	811.329723267435	995.517607351512	1034.71512290493	685.733263034563	597.998564509864	815.948421450714	1006.03088216304	787.346931002417	905.681418815234	827.19298437649	1203.89387011843	731.927823555641	992.147325111638	829.52738510538	1004.86633894496	865.804085018137	813.045425467786	1366.17846403555	1529.5781284665	886.033280917923	793.105797479441	1024.36904363945	918.865978405298	1436.0382762026	473.555817339411	1075.81845735188	1419.89165978922	1477.40172904016	1165.52833636293	4763.19493740488	831.66602216745	1057.44608795405	946.757214980176	1081.31575877993	826.214437744739	1088.96866318408	1152.84156915874	1094.9019976393	1171.88740949455	889.529136308275	1051.1236368875	1102.47489990587	957.662060207799
locus_tag=DEBR0S1e02366g	592.858278749011	521.546379082509	899.426103873851	492.743115228611	713.84414426739	634.239823703401	399.880564178841	520.351831775302	471.012699511711	261.17690611705	380.194291123572	458.142785322563	594.917647044721	398.938733910514	559.257193902463	403.827599866839	813.909330192214	291.156872356925	491.035775597172	421.614338538362	461.31651642235	429.924906253432	359.616183678495	834.804289261178	1104.97745650905	624.398822591511	392.215928278102	550.76284355824	409.06444500713	774.128176890441	220.580477081726	524.531926377523	944.934796222854	720.798433375967	720.898369753176	3520.92138450093	448.745117804026	468.966913406434	412.12919812849	575.084740619565	472.000412465848	487.767901095257	976.466421357674	672.567254335154	643.346797220179	377.017616333222	736.531550803534	854.770583989659	527.023565542116
locus_tag=DEBR0S1e02388g	1065.96853730751	617.658521427291	1898.9617591392	613.472357881429	900.709721164157	1000.69459633537	633.915244087624	818.929853330322	744.47665689019	629.926401581652	731.398661223134	852.128104963328	829.568696145834	586.700950010102	1129.76400626472	807.658828677282	703.697159791217	680.834442999983	998.396602982987	614.792891086135	1186.46363799868	840.958274474389	849.369901271806	1492.64451393655	1072.79158012435	971.165148119137	929.189376712792	773.468577627232	926.190507535896	1680.33390833452	601.940697517235	855.485076479779	969.728894701973	1129.34400848238	1293.23014772842	6184.46518388564	452.896475280226	1393.36000185694	1127.33121886332	808.063022291101	844.871374676339	960.262348919203	727.728188913439	783.825573611278	1143.79097920394	750.012280625875	674.932167161166	877.290442592537	632.009972548334
locus_tag=DEBR0S1e02410g	183.439131869722	162.747291529262	573.135180715424	387.728642674267	320.634904030055	272.225054005216	249.600562250516	321.176480865186	194.284346605572	168.366022908871	265.974315721804	250.466883025944	735.739808187433	210.882439968635	403.173497613145	346.824119844551	143.385992609347	168.428640399471	345.82783120854	301.51473554926	402.839520744427	179.065664701188	212.918006128731	520.515540286925	474.471908115151	272.065475524656	289.779814173825	321.524917091031	304.692329595419	673.771451876403	184.678562881967	221.464132362366	232.083010256138	303.616226035868	604.668717533191	2457.54921206637	138.806013802305	417.733320887048	166.045364852439	302.731910688266	291.928243535066	241.788050010791	432.368241160898	707.198412659094	796.379523899416	347.252145403779	801.236672671494	368.947756268227	557.132894635273
locus_tag=DEBR0S1e02432g	107.069841330944	78.6059765462016	239.631098680337	148.869452170919	137.765842972064	131.264473052302	124.664333557286	124.85537127591	134.413455793426	81.5863447642805	70.1993688942944	123.431185062864	254.761265194469	94.8161073987183	121.37663328505	171.419551321724	81.6112368454042	75.9069730548688	207.397526107647	160.609867789924	203.631034235367	83.7912629738502	107.060558930352	181.187657743628	246.174174900796	56.3016531148123	125.677056472993	125.708377126925	126.767144828011	259.029344626263	88.3327237948682	112.596285732394	114.666150009667	189.885805010845	186.61841210584	623.293617513011	74.6670269957492	164.959633456129	111.416796764699	137.747210181482	147.563398306397	157.307049689704	200.621267073933	235.92270947544	332.959393451667	129.852310549371	240.959618533845	176.707996825959	187.392484525043
locus_tag=DEBR0S1e02454g	507.730223778368	435.680613135333	818.290701835841	332.344591898874	394.313860961957	505.12109359898	346.842950691448	453.847901288807	359.438931566783	313.196834684074	325.151790449216	431.765731415889	408.959126671234	343.787320957271	457.235724752809	358.385277013345	318.488201789436	357.748054792831	462.223523901456	379.420460018628	517.067080223715	381.615834971458	348.803431982445	524.378283119036	527.60169566913	377.514847464624	429.719972118142	369.044818006257	386.996467143518	472.114465851321	186.704001789969	475.159435486937	523.360674966634	571.498668900026	488.886276559374	2469.00585427328	256.732371234399	520.196711449559	475.125638244675	484.718980610804	367.97719005312	406.814710066353	379.852394125943	427.007615294803	519.379346285578	399.157494136624	492.917954291553	419.594985368552	336.249373189447
locus_tag=DEBR0S1e02476g	5792.13504251861	3634.28478039148	10252.8412795355	4618.82443968145	5892.06526902703	5230.14032421528	4624.02213170287	4938.58198083324	4128.48163565785	2926.41812847578	2479.18121616321	4386.52664433586	6346.40198755625	4861.17496404891	4219.93113112933	4881.55508266077	7256.82183613995	3575.74904253292	5360.75322684889	4000.63419415112	4594.19871540772	4861.99921211943	4231.4110438013	7523.49561428231	10183.0874383595	4418.56654871434	3928.17697049507	5465.85397511621	7056.68723896685	8862.1012816809	2233.72832165638	4879.36143840345	9008.73075973621	7095.43059199929	5956.76990535761	32144.2383666612	6041.72088586107	7362.00345821597	4898.42775717552	5625.91574874985	3605.43869095029	5763.24026781222	5286.70925210235	5676.46623046326	5566.9662180603	2933.4424347859	5739.14673191564	7269.01341892553	3386.25531329682
locus_tag=DEBR0S1e02498g	421.241754610103	218.727708311904	662.582725429913	290.471119861672	377.08688639465	378.377020764314	232.444674073637	387.385437349196	425.392487169179	246.656869454078	270.494615658063	309.229219596172	457.896311959306	313.675893162012	401.433071234121	345.161919340451	300.008490386129	243.445580614568	409.524868600854	258.182672213606	409.471670738173	278.577736837748	296.55332707011	412.737778750467	695.634969684747	359.21394118489	351.468381435522	404.499979287217	360.094481362207	605.053866908207	150.12491922475	300.763946125072	684.231463741093	455.736126049985	410.689735509899	3300.56537965951	365.283545719299	456.845949009768	333.450406144653	391.918971958819	365.256881266254	460.910245580248	390.926049622558	448.27016434193	326.697475524931	201.144760651511	486.524777729021	430.724041811185	329.996298762221
locus_tag=DEBR0S1e02520g	2650.24363081504	1493.29128748503	4224.33346847581	1833.63301983714	2767.13743058922	2724.80647929457	1773.08060319916	2403.42764926694	1632.46011039375	1504.47347146656	1553.18760673713	1994.82166578289	2250.27668688614	2011.94317925568	2196.6248561312	1801.45824286272	2864.99401009089	1636.39180764261	2194.36227038246	1878.64230758465	2068.21166635466	1853.94743668622	1639.94044507668	2651.47513229947	5464.64143843036	2554.65700371038	2127.92639227504	2250.18189941092	2398.48094333451	2766.09172248627	856.638273831442	2418.6916433721	4935.67750468619	2925.95920412045	2599.7957991368	18494.0741965974	2384.71142755981	3500.07276931592	2008.42763978276	2709.59437881151	2041.97890315224	2240.39514152375	2618.41021176263	2346.30869935759	2286.18211243786	1635.84731011401	2664.13943095398	2859.5441420568	2007.75286277247
locus_tag=DEBR0S1e02542g	595.032089717988	396.763835061265	992.683343611717	610.336115684749	663.980526383998	768.230593002972	465.961361987277	766.926013297669	604.301198738016	429.188867103	500.419290682579	661.378846375475	946.074767920176	489.287723506254	712.694629765099	654.239361359179	611.336979523907	392.764269702662	732.029815414739	744.648740948518	641.258350692802	484.70947945608	370.202822995182	877.421647025257	1669.28797575888	542.715760425382	606.322801790992	614.860749674001	669.902335548941	892.842038854247	297.478799211651	593.802506712612	1143.96576386441	773.502330612533	753.166181766482	4629.86938952956	541.336749557095	980.251370800265	544.53443006256	917.129875749602	564.160619393978	549.591643062969	678.7543524584	694.673128481385	1138.69474485739	545.09190257144	659.722558531955	541.482934795211	628.209534414209
locus_tag=DEBR0S1e02564g	3578.67167364392	2201.20514249816	6447.35136692462	2318.02359904513	3631.31227436454	3432.43029304767	2931.01527724567	2869.01429314563	2518.55411580912	1922.482471059	1541.92534764304	2617.1665897892	3330.39309981484	3149.5945839065	2560.42821386601	3128.61773336444	3944.68382357557	2253.37364747106	3383.35351826031	2306.10751070778	2974.24833093782	3148.61680209523	2755.14613362458	4299.84276952436	4863.02518194571	2634.24330544942	2493.62860816927	3349.6244326684	3137.6140974475	4501.19908656821	1415.73507082856	3040.41716615656	4728.32465436253	4427.73786117164	3231.55832603343	15731.0044504402	2950.3081280864	3199.8898752289	3433.74603683165	3484.22197960904	2584.57933029577	2976.56369093347	2858.21320738117	3521.28970536346	2033.01764490264	1469.59544461349	2167.27533718888	3575.4068661652	1906.0220942072
locus_tag=DEBR0S1e02586g	184.773679484579	79.9569415330533	289.43280987513	121.672617749074	118.263621621016	138.058054503812	121.598085983974	125.049465661945	143.417051107488	65.6127508887569	70.3085748114702	98.3571041253239	134.641092530383	114.918011647554	119.321923000459	111.579291325625	139.168404504597	105.07665726577	93.7746355228578	123.660007345324	111.834310468261	142.29984596513	108.283004703376	227.044219996693	208.885783430608	128.093771968795	125.872131944573	119.286790220174	184.738923675737	159.806958460991	62.1671018196381	128.036658583315	165.201783379269	148.913673712028	142.313776200158	911.298009136106	125.881858280754	153.237568014587	125.886824470364	155.45252374154	83.9042073044573	200.07891027324	120.474408119795	187.244059255742	149.376580594558	63.3844587127025	217.183644269456	139.71064658596	103.01274741438
locus_tag=DEBR0S1e02608g	1170.24134855189	591.343388247322	2065.4977032299	896.40462083112	976.631668788898	1147.38063159999	978.881627721344	911.7163438473	1053.52957843077	772.175857209828	649.416965208425	899.240034850959	1249.3375746164	820.040680596005	771.8201612351	816.258114242122	896.301132408621	807.903221063721	1019.33304725081	910.877247647386	1166.28051222031	888.119273565749	861.196354689589	1122.7204101875	1646.99768553322	737.872364373766	792.326231668587	1165.84689050197	1320.39031572917	1661.9117882287	550.431683841496	1271.95674271387	1551.5659320965	2014.90297687628	1333.84676915687	6198.75908726027	956.369971470345	1483.11633750394	1019.46824630796	1032.26846724145	715.566676262623	879.383712572704	636.67763449019	854.154148229387	640.354264188921	695.615147304406	758.427185668213	655.166597402671	658.300554837534
locus_tag=DEBR0S1e02630g	1137.38124769436	730.803675658363	2437.82564757933	984.644161745452	1388.02046491182	1239.15548109214	931.238430544116	1162.06257543439	1237.84294807475	665.339644118024	665.026961552106	1129.46700586879	1250.37967876063	1039.80434751348	1031.26552966661	1065.82139955845	1324.83816578487	838.042289549342	1262.35534704354	1367.87032596731	1100.31086310615	979.336151427829	897.613433883337	1478.89191485344	1635.64396078831	1039.57906819045	886.871964367232	1271.02900853486	887.12072500235	1413.69226689676	537.780272105059	1147.23652105208	1381.19924961823	1488.12704455755	1436.01844109486	5442.20144777985	804.796073601739	1186.6210482176	1112.43285652659	1484.46649616466	829.5937010319	1103.02119580668	1134.20442080493	1309.56859964542	1021.68849251882	715.619416945248	1095.57173167797	1335.11666891178	920.001793327087
locus_tag=DEBR0S1e02652g	370.35188837451	87.6472907745733	486.982618330823	109.460238845137	121.394600464498	164.031988407303	158.528504056958	92.793960458399	74.6763313511903	166.170438365136	93.8255149637047	125.677891759311	123.476956415305	194.390365436562	75.8468352548162	112.581826172617	218.404586531688	214.163267676267	126.734373396582	210.73061389006	278.855025964121	250.492406407103	237.397439629397	158.42627804068	118.029429472884	90.4117449171689	113.534256025126	127.851427493711	259.995784170928	222.780817069126	91.5271144463164	208.570636263408	114.671384996846	270.79565690569	131.151348004237	484.877978155853	152.972163460935	303.611690599177	312.09077514882	146.522866962418	87.0743516193596	140.960737164681	118.215650053993	134.257676713452	202.372183102323	138.431383272996	93.071385289252	184.547298458182	92.8400215587507
locus_tag=DEBR0S1e02674g	1223.11917882801	478.179739549666	1995.86523344494	563.737071116055	843.174665955782	986.0450175968	816.4896081458	930.037734886886	659.259276721538	755.517557021247	614.745541997587	811.524250080009	534.871216285773	714.785396804605	645.064593194253	731.81735954095	1038.8236415422	889.74748709934	802.145780482235	959.318529124118	968.477728093693	900.134151872079	879.274121037996	794.116069864536	969.512588449187	614.894806053583	691.190046178803	621.891139567858	886.663366039997	762.233755923524	454.423640798037	1024.11956140642	1073.63294429324	1115.02732670018	616.709521340125	3698.9421187193	687.163421857018	1160.18167333317	973.543303372117	1019.3569227886	589.195588666721	627.050429570051	602.630629008261	539.688600606653	552.637856224669	498.542509756155	665.894394039082	632.264703664935	551.194514411499
locus_tag=DEBR0S1e02696g	136.771594212018	112.240530724879	264.665039636022	107.271827310039	136.796877278765	122.643655047769	126.951213058424	154.553179986472	142.201813498566	58.6956476166864	77.2000705034727	114.744177841909	161.849887208689	96.153894651232	118.176145619754	120.236213174892	163.103743487625	75.9767465544298	112.676764186016	131.260690113938	139.217081195449	100.526760065341	102.691917478643	145.530653898052	137.828280021723	96.1332355682388	115.816487848734	133.453323057399	109.43078527486	173.027124324946	57.5376909303871	123.572294478725	134.544239502317	185.683216199352	152.104110341205	572.384752962153	82.7334918031794	142.221434183111	132.338167299826	159.709959543845	77.0433535481175	120.233284275051	137.383886888897	180.390185972863	115.262547746626	86.6652395417893	100.360833187947	175.40859184582	78.4835242327301
locus_tag=DEBR0S1e02718g	25.2854903196041	30.3966015341966	38.6396516425728	27.8000168545579	22.8568683653684	48.3352619145761	24.0456016655487	21.5570878608549	18.9781015296934	36.3127445116705	30.2595388233539	13.671257235452	10.9140434056206	25.2950765721871	50.4685719451399	33.9013643494578	30.2377030726667	32.7203277015574	22.8415244283322	25.2804084305562	27.8241403124584	17.6561586887927	18.9823399729641	35.0528757661398	67.6835685959852	27.7777950124193	21.5067485152731	24.0321711176868	25.280824542836	25.8140361472355	4.84406968212774	35.0538295728096	49.3553089101943	35.0531778813556	33.9113877848444	352.166932879782	21.5083813764056	24.0332575442051	30.2014652144335	26.5334276127721	30.1981667052647	33.9005062578951	58.9453329553947	30.8543150014467	48.2873046871067	44.2618252262249	30.1790562324106	15.0061620716588	29.5336294363528
locus_tag=DEBR0S1e02740g	3576.97536451801	2164.94259975009	10505.1048655962	2803.16021363791	4195.64907003565	4040.1195249424	2284.50358190443	3962.90981457112	4401.03608606082	3106.03180568842	2374.32632349524	3652.49939122287	3896.88640045084	3328.74638023922	2940.44013909934	3484.8123923849	2824.27796591647	3138.80891182929	4659.96137879219	2791.82907290102	4567.31409677262	3838.57949387787	3787.33709625555	4343.94902588074	5854.782768742	4125.20699338258	3910.96402255477	3952.70866336982	4526.59007053002	5806.781492926	1914.92809752854	4044.14202190023	5025.44577931808	5000.12802773085	6020.82488955567	25769.2416785284	2592.27110613312	6358.93230238177	3918.51305175419	4160.56962454497	3415.53106709975	3565.09689163596	3517.01365457312	3230.96811776297	4278.28373948728	3523.73583877155	4782.28273137414	4185.02950483814	2651.21805432632
locus_tag=DEBR0S1e02762g	78.1084040508618	26.6845978060377	119.085769467558	108.2008328716	70.0843895858013	97.1301332928927	113.591885441069	48.3719984586458	99.3023572833931	49.3766825903651	57.5107907133875	108.042589230848	63.1146680143468	43.4042657343646	37.4610661852126	80.4308786472587	47.0688315383616	37.4923728909914	95.957391465265	30.1950556821652	73.7177762896693	36.2704797608982	32.6756494189465	80.4428317900105	97.0301001530735	49.3580738172861	129.975469732286	101.443331335293	38.6218723884831	72.6644230623621	33.9336542454874	50.4321325231594	71.1582243483108	88.2081695581265	98.212866594101	309.919986294158	30.1893787678747	56.2683991599162	51.5471147177565	59.6621413599852	97.0124725657462	56.251054069617	23.0176795653912	96.9378776254913	72.7555419989557	35.4462296145104	97.3623934388089	56.8773096392457	99.1508650401802
locus_tag=DEBR0S1e02784g	315.072491727266	245.375105602281	617.870076685599	356.630707124125	313.095895486951	507.166329474839	182.291001618777	403.610193794898	399.526960674722	271.976613140452	384.375772640457	342.399952632996	254.628033663113	184.459259827136	428.880963524599	273.875036584293	258.025900798652	302.779801211138	363.674794694602	352.995545403262	274.500328581869	209.515484299045	200.899789794069	410.928525617746	547.499258794976	362.812821851825	381.549846077589	362.67570977667	249.292825303257	639.376275806268	162.870719417603	464.496492455028	539.206052917532	718.490699400708	553.896036492081	2519.13527015615	188.635842820544	290.773057565499	289.607729099915	449.886082973052	317.04074055722	374.062265089007	387.986008256154	438.724626298636	425.277637326236	657.621155184114	414.999572345914	254.471378811115	556.45687410105
locus_tag=DEBR0S1e02806g	256.341946287997	129.999075918483	467.837150082682	254.437734513639	278.896995967117	294.846753769734	240.176312919392	244.920603403088	237.77211245776	141.357841064219	147.009507895039	187.979154657235	286.216172537554	225.218723460555	202.498010213121	250.894274022757	249.010629124683	171.970672216531	271.230356796971	225.087701136015	285.645920832406	202.429762136061	207.862336964409	317.841784730367	323.081427901816	182.690049859363	171.733125974148	246.644503769317	202.444854964731	346.307372537653	98.5192864403507	206.804164211314	260.445093585056	309.510078481241	250.969182212132	1009.16400157429	177.171186426453	247.707451401394	234.605833229347	227.188612398486	157.598839986312	271.233865292685	222.064279653313	288.802993632944	266.965434943943	137.575086260657	340.177342076589	331.86662969876	155.071482819393
locus_tag=DEBR0S1e02828g	618.826054106367	322.244432837526	1218.83280304156	310.146389738445	382.741740778743	498.740339398187	375.342091280621	462.192891713825	309.752231453231	457.376212591179	328.248571195466	507.398869711055	347.643110410423	311.004580803129	364.778378253598	356.059324755897	447.004629854252	528.152460946289	483.302697102853	341.399585971186	610.596935839593	515.908455736331	448.689331875581	449.639954611119	586.12640142257	371.129837121946	412.990214065217	405.873329168313	445.49376015909	352.911149956344	222.586757725376	588.163596035649	570.364361742341	642.637047239966	448.657547691671	2230.5857662191	329.743674448007	533.769232799077	504.486658431095	491.090733892487	414.056074506218	362.511460776836	236.207205771342	254.41957903983	495.15668109327	272.59755366307	244.239288680583	189.263036311791	286.118836346871
locus_tag=DEBR0S1e02850g	5535.59444208879	3259.02030336498	9802.90451582882	3721.73299081514	6298.17816606314	5382.22721648198	4579.04300533551	5144.97182294126	3808.62209923154	2602.73429180789	2492.8116887069	4160.35253322755	5839.5509084604	4998.13776635523	4164.78829270657	4563.34538933206	6627.60280901818	3465.60892873806	4971.32378726985	3677.68227653565	4888.29750001133	4671.80258274543	3918.38035460628	6313.14419413254	7073.1808947429	4662.51182391558	3782.60776853824	5559.7911792872	4539.99426544634	8003.33031345206	2169.59026649958	4972.35222965778	6416.08128420224	6759.70053812351	6108.42931741545	24282.9262361865	4363.04637192447	5354.86854598222	4829.74173483498	5657.95228558226	3845.8316203152	4781.54018867161	697.734047126717	636.642373331392	519.863154105198	334.333760688114	554.666423556159	844.317833833484	379.957231313959
locus_tag=DEBR0S1e02872g	353.238465169097	280.023497341417	662.911232177013	184.657194581655	341.762672952363	274.337533181507	212.962532585192	299.963426990387	205.269758161713	224.833097208309	155.440905334393	189.839623919896	322.510871189459	312.29374713972	203.267522493914	319.286853630606	244.210627746485	248.560707674726	229.792216227501	230.924596910633	299.950896215416	277.282598343988	254.773836714579	346.800108025442	220.383824688027	281.528593316182	230.863877410246	330.02380263532	269.704233373053	244.652391701266	135.662341329544	314.139725693936	304.601741961418	434.183668692388	278.279294552465	1527.19250108188	206.393766467107	316.204743470427	263.24267274553	338.597029620801	145.367974849971	299.259345405002	248.014031894986	335.191993146235	310.167770130971	213.284833821961	291.055906683558	334.061253359088	217.312697650442
locus_tag=DEBR0S1e02894g	204.327273496285	217.517519118895	257.941858592711	161.89931237635	185.618370260523	174.89484363209	115.813712210475	154.424686007855	155.169170227925	80.5388541259078	151.096410605202	124.570441255699	173.650383290507	143.305365212189	232.139640967016	128.924963392766	236.555067819052	114.811443275987	124.572034769899	113.569752490693	127.03473571326	124.600590717408	122.439484949787	326.864412957363	266.502782147324	219.430888516406	131.117147095046	241.828663087922	131.153775015375	279.897400690729	81.6197606896143	171.464584538105	307.9392209811	234.209020761378	256.958612861489	1447.3091882703	136.604569553279	154.10975000741	132.228138436331	139.947997515894	137.688712595987	226.672579002173	260.882074550208	202.922053350675	225.762517399284	124.000351717463	224.270287623219	283.548758201616	171.347822102248
locus_tag=DEBR0S1e02916g	123.520867671853	53.1345144247738	226.790933821775	169.529676121289	122.489099090458	129.097307629416	120.248109964422	89.5759809060052	111.446674547564	83.877027291657	101.67347723325	121.333285257662	196.576464106081	78.1757299094933	77.0314945601938	140.98970806414	96.1319609429523	96.138577842248	147.593165324027	101.493593250356	142.40714221975	103.69731895589	94.7933416861893	252.62259278618	256.960730627272	93.7107745602349	133.327367583741	175.832995528151	99.3623533608444	301.389107285606	80.5754136252117	126.783913624679	169.322612502451	183.392502910915	191.048455451139	950.568850385578	91.4294471723905	107.075723477792	154.102278821049	98.280366237784	136.61297637929	171.454067634924	128.484581590838	131.923215500817	301.91117528101	85.578659253651	146.26376910619	90.1992956563663	134.399116317268
locus_tag=DEBR0S1e02938g	1091.30051320206	1142.68872946902	1987.3854208962	1017.07960043471	1191.68614159123	1100.59221401697	1198.99970802746	1045.98802797485	1372.52604982079	761.225201765916	826.566494479228	1182.42982406865	1173.51452072016	855.545657050045	922.97659472667	1136.23520325591	1214.9833751271	914.331093139113	1387.59900146387	1040.59606338518	1253.35074015798	841.535958123691	882.203062097452	1293.92889137523	1341.28691971481	906.397476935729	1036.26494574435	1194.20193589579	884.204024947142	1810.39507285046	775.899701704512	1145.54441121709	1193.15756407472	1728.88755465788	1233.23598542811	4766.56080389483	687.77244774216	1084.97107032314	1115.95254635381	1205.90232956918	944.310138464914	1006.43399029698	767.340905545319	954.79688775598	918.905774157608	535.527997979497	1083.45761498379	891.57653097333	576.14272817839
locus_tag=DEBR0S1e02960g	81.6469877594172	85.4810722605081	152.169739244687	32.760448778389	100.607942726332	92.8050255475387	67.8059619163217	77.2517158891049	65.5391092902073	32.7467230386527	39.9418517023356	65.5266165900019	60.9097206237576	58.7073505352706	50.5281589387443	58.658647975367	93.8744922696166	56.4162947735369	60.8906365863033	49.4161545631824	90.6752251574816	54.1028059944747	62.0913497645192	87.1967051687577	60.9031026804317	67.7937772117849	65.5288973277919	89.4836891005118	59.740047364758	94.6738140961413	47.1421043122792	62.0794297236814	90.4860438235588	92.7080384717564	73.6851686062899	318.73339101278	60.8965585932059	93.7789575599239	71.2613916707613	84.9660910798709	48.3335061620376	65.52811430735	45.4842696357398	80.8368074829657	79.4305207594536	45.5341117175126	62.7325460314225	59.4793884317361	38.0089108795716
locus_tag=DEBR0S1e02982g	346.43187777058	203.638625964244	620.105834919355	229.46154691202	346.496071320891	338.242338425674	323.155451382953	295.061263207616	271.170453255485	159.871786517837	210.311645361219	263.593599811001	358.074784693135	301.053256546969	233.532904168917	319.759664628021	358.440132779474	224.118279139659	329.342263109833	250.856922594258	290.811540331134	241.058793047387	212.136031863694	377.018015866751	423.378995364007	269.060446214258	246.484523913696	319.835080942216	236.63027141263	414.224825485665	142.442340944642	298.623388889844	350.56255132259	400.317826404285	402.545895171692	1955.55638054542	190.141829513094	277.71727160394	287.149628910001	293.432837050963	238.696995263521	306.0721658632	310.338332498542	381.017511910706	289.774282044415	217.838110028304	310.454823438036	361.173382851156	218.36499771679
locus_tag=DEBR0S1e03004g	441.897630926714	290.91289321309	749.52285535764	366.73247707143	429.352590691387	396.067365991853	393.81406427025	324.466273642849	489.313793699856	265.778334695275	223.008484696546	352.198404837529	605.94510183196	315.504937093231	318.569760359635	419.794178516669	430.72709276638	284.012131251471	416.623295662244	313.285810306885	504.059395351002	387.366277548943	304.808721564867	477.750133900217	619.381035470355	418.978704567043	338.594092730576	529.210127849134	335.545370011737	808.620524657934	219.66681466884	408.336923782607	512.413375258232	632.968648158692	561.671936204253	2032.54741334654	284.621421004962	372.566805296513	476.698981158392	369.523234496057	317.355713080526	429.068002111466	493.332272635417	566.044769846533	690.032712092955	435.504085561676	475.913924207753	440.121600674799	414.560338873782
locus_tag=DEBR0S1e03026g	281.48097659273	289.650215642377	539.557326953196	1007.55089301895	884.241030479593	928.448423858071	443.927244818166	692.212879600748	946.162695460844	169.413186355772	711.806269317152	236.205261433373	618.113635228916	268.719394445152	873.785257945762	437.267645070003	350.429827877015	202.286418782518	449.861557206822	521.523775653202	373.122978076882	304.600752009935	238.433115488823	949.165108460857	1086.52656926886	590.910541352518	936.702444287183	732.397621563667	219.325180696594	955.692967164267	159.685814596298	374.315886656985	789.317042801497	561.305593502137	1079.41782255147	4653.48635413027	220.359376070857	298.213096615392	432.052748459203	734.64726656239	520.314687446568	785.019079077841	874.770386656548	662.783475997532	1507.79693607042	464.815317944469	589.375936661759	491.704150134833	572.551738411631
locus_tag=DEBR0S1e03048g	262.508641926708	198.035202644248	417.158798782003	314.968033908781	406.877327931661	224.061288325841	188.047135780337	229.650036506609	250.807666840746	88.4241321946691	190.497673663541	138.952490103365	306.137335116684	165.273759043987	277.761472120216	156.433154757975	336.188694361792	108.370249176969	131.279977067383	132.415989174191	214.640473326216	200.082106339117	141.200399381616	287.137665501497	498.244218630648	363.494959660326	136.767353000905	299.753573688163	174.952872023031	435.474124760361	77.17908550912	220.690980460115	497.190500603995	262.43144446239	375.933508611056	1934.86511830381	184.664165168863	177.123432809432	129.100667253072	191.304517066059	140.052693743961	252.86449818185	444.245841060096	333.354463981108	374.498153442458	191.648590613298	437.516752582719	353.971130164952	354.906893804532
locus_tag=DEBR0S1e03070g	609.197115533612	647.607476037404	1014.17394357292	547.800159556529	917.011177994038	827.074990484406	563.055467934542	751.096484721844	582.722126284079	260.33065999377	478.709999568905	455.399980480746	674.570836370343	540.156170375576	675.860990918907	525.983634078607	792.840070944109	292.452596866537	656.938165916212	438.709758496035	535.542903270462	467.178769885108	379.904290935988	616.385040194769	1078.9257152198	703.916895788649	775.11353516547	757.762622057223	486.186979467839	932.880127872062	236.678938112682	507.214744852355	982.039996124527	680.690602337318	690.183978649248	3474.22989482976	476.745547546758	531.414329818939	467.134509217747	930.595373585594	600.689978553207	668.251970899838	499.579476718188	880.225647858106	550.109927958866	366.964005318423	595.110318683672	829.078858158344	578.700586219281
locus_tag=DEBR0S1e03092g	1358.99978302297	1359.94672263478	2252.03862519999	1732.68520584925	2075.55516083758	2479.05660977866	2292.92201375898	2249.2862750331	6126.90688124589	1023.62806781967	1144.10303763263	2915.87253245524	2252.87219804569	1312.98228965139	1867.32746016645	1513.56560157184	1673.74353932244	1197.35666327063	2211.25950030501	2523.70135636183	1468.96849474345	1004.32148205458	931.951026701492	1785.80966018053	2054.10744083438	1170.58746333038	1676.69475198288	1641.11751924061	1068.23863333967	2359.88588635302	631.47254566054	1280.41541508108	1759.15698761513	1699.61572719565	1418.662000569	7339.78625414613	825.676856845404	1207.37511837975	2010.96514924756	3958.95954407911	1590.5644111058	1211.05707416449	1030.3398991447	2025.1629421262	1587.50343351964	906.481080183262	1615.53467736831	1375.15280380052	1750.8992651495
locus_tag=DEBR0S1e03114g	2628.60229773565	1480.53649153237	3954.69623598913	2122.00779517813	3540.81991376625	3004.76485617377	2205.7529197785	3359.83666520868	1628.97387846616	1174.05128667239	1611.44891200466	2229.46816780598	2853.01559529214	2729.79464228239	2641.07399950319	2502.71197366281	2639.01598433011	1386.32983997443	2972.46504921353	1647.72319403285	1698.52380153747	1792.53913111638	1754.89423755266	3269.94086381689	3840.77416658146	2717.97083553419	2325.75366706476	2981.44152944554	1602.6094348315	4191.70111460908	897.194863539744	2298.54648876928	3496.44345526067	3494.26331600907	3206.14545274915	12129.1405307825	1906.99414773065	1531.76307911904	1828.0882763928	3589.26894039872	2161.99198990454	2153.7609755313	3714.58369522986	2791.81177815821	2800.97809443095	2020.75000626386	4306.24435455045	3930.34956338089	2141.01015658849
locus_tag=DEBR0S1e03136g	396.7245460885	206.641464755772	577.455099125917	292.354828403444	437.66276137085	420.195698486599	293.159357730688	284.213896344851	483.842415333237	187.871241017588	221.882517704649	267.556737050989	449.069956356374	248.491384681711	300.596623892069	345.852452520871	371.731012550699	252.92977294391	377.563523927467	239.656983133232	291.573014313936	249.460342317283	276.405399815672	409.224406562153	413.452295065882	337.632649063217	324.744316145888	359.752570662014	282.632577151914	609.929478412087	148.887523807846	320.497976133003	396.622826685003	471.262243094892	426.010766160385	1940.86969344503	237.367002274371	334.337954317755	363.995735676378	304.774745175189	257.879924279671	348.938345032086	343.842031859056	415.416870271288	416.813500266515	194.859851127948	375.718996192797	414.605350568978	274.188660413745
locus_tag=DEBR0S1e03158g	381.852338260863	327.788205044897	802.785695662972	303.883321778054	467.013776810005	496.922223865439	463.875730677911	308.508066110236	280.29880391079	171.55651106264	230.228002941829	231.938641730942	434.167471086119	292.061730193474	243.984100868166	277.184447875682	427.300881346903	254.988476412991	316.054424581255	224.630097853164	475.295376418467	331.0641601901	359.649784652041	412.187923222513	640.849249770625	326.92349051306	256.805800901199	415.374118146853	367.123691015104	458.346256639309	145.537804911031	412.198186372304	629.547359055387	522.368399207151	439.432182651115	2450.49363878734	320.328541938656	361.707382180876	464.614594492759	408.198738130828	208.48264931167	389.062321990765	233.797625928174	365.353891773349	428.111523703345	232.299881925283	280.093278161469	407.834840462197	268.750500266437
locus_tag=DEBR0S1e03180g	610.836802990906	400.10172448406	1187.4870117399	357.878020012041	570.886671165957	707.989168952328	577.435032657603	413.066994695297	289.701677889312	437.613042581616	356.946666464109	456.064619880977	428.893166362968	397.821714185121	400.879507371672	378.43168844179	378.923652113337	512.648518849273	511.931914534026	340.490759458249	630.833494687969	547.666805333356	533.070271905069	573.839094071022	595.905689085543	618.198155666592	479.410250384642	556.150588661411	589.567730458781	607.48690750361	219.511030658978	638.729200673407	707.27252949953	895.133289733588	726.134130826413	3174.7767471343	417.463240291699	661.61633684658	606.408650683015	514.160083625442	355.115946657208	418.412486091767	174.983719407702	324.27724930035	446.379700267498	289.086271328409	297.126853661082	236.798393052824	200.515876905065
locus_tag=DEBR0S1e03202g	232.260830028964	165.017381382931	322.773031203958	271.312194143193	328.255975702608	398.342202040546	247.550617070151	365.947727980898	325.986054784575	177.132493682162	229.427884071584	358.816410266157	333.36202535083	221.723068267788	322.827463815604	409.357587082072	246.623586379392	182.616481072516	480.870424595877	390.527383920058	244.629416631158	175.907418019446	183.515571396949	494.62551639417	426.154351260351	263.571267976798	388.376484597178	385.218182547052	185.661263969066	496.486296253802	126.987842686078	247.395641978463	401.119207630558	337.635836198359	302.823885393776	1259.53039685788	174.80021012457	203.364514270265	333.301109849738	488.50309079234	311.179659605081	279.45753969206	187.48965249824	409.522068500382	524.596827394558	204.185689912415	292.705444322059	284.206774281872	302.460135979064
locus_tag=DEBR0S1e03224g	207.52977406268	149.657598239924	321.555492930364	265.805630282276	281.587862781601	287.095454821821	210.868109714765	298.881247437065	248.30305716208	143.337689913141	265.965994916938	224.640863280868	314.232398379582	205.449693256805	450.204931603408	293.99600454128	196.762971204736	132.404187113665	306.802352383426	267.617995615965	201.421440252618	164.970312499608	161.739460440608	570.834324840394	342.705560113389	367.380827683369	246.166556443216	390.310189476642	137.735471054826	502.780723766577	133.494364039531	197.551952070085	271.941989351905	401.97010494681	512.301634040158	1118.90097627215	104.79241226375	143.235528777354	262.100278466909	373.493055218848	269.680248586454	444.70011963013	268.272442700848	387.457724015472	657.748446077039	253.548430604053	376.132145313901	368.738794513699	315.785406744519
locus_tag=DEBR0S1e03246g	186.621933921759	167.0649213779	348.949290253358	117.044883084767	166.08120408903	179.188508300904	109.372696448639	157.655245399579	151.919647693172	81.5749626948143	104.96734758929	115.689669581325	174.693371417211	121.39604255903	171.48727745212	150.756741141063	183.535552678459	127.972658697862	144.262222706684	115.724309700763	147.8817978964	122.390358117007	143.205892792301	204.218332368986	186.568917073763	147.635455510671	121.293844225391	179.015247672559	142.068549259677	219.540885583893	75.8922321595733	162.747263560747	190.959622416567	212.804841746754	157.335797002992	710.463162997212	110.402700770422	147.586301637085	131.102021674245	173.64956025688	102.544382187121	144.263688544726	157.700863645141	158.51431426602	197.932803717841	103.719091857784	130.749891820546	157.665884677852	120.564486625765
locus_tag=DEBR0S1e03268g	880.848287808463	845.52943582972	1245.28668982743	649.009454551273	989.080399932075	902.487146696058	546.0237076941	721.478484661581	667.89096042023	332.355957606351	468.801984966011	560.006461322035	833.06589344279	573.236321492115	655.781986876043	582.225962325947	1198.13966159185	394.780432688752	599.096703340428	502.745094403198	613.006958800595	534.04793629825	399.781003134449	968.916380442429	1259.48842377019	762.794643842893	493.168904473846	705.274534842547	536.106309545797	1081.16954571067	303.878184783351	638.815027541305	1003.08323790861	828.662177378573	837.118366108915	3292.38443556722	503.712563632388	631.745882340853	563.269522536522	743.825449049417	510.879291082326	731.137239197296	1007.32369128634	1106.94188924998	778.974055556813	455.74393532171	851.835231066067	1007.12060776168	872.238796801897
locus_tag=DEBR0S1e03290g	1048.47836773234	686.452835006684	1972.77045877357	580.814718192424	1013.47503061955	1006.02273718559	683.619341897458	955.19147571562	636.543129116927	504.051383604366	508.627265434053	497.280091971338	938.764280962199	701.322779963538	793.574166836857	652.145943972724	766.069634810576	793.19641312669	794.154366629317	744.584506623617	896.934822735281	909.520948099229	757.131360795912	1117.21594329403	1089.23357462689	618.123980191418	613.64026504679	909.559501757042	842.112581079081	1307.00969013328	547.215228556268	903.250716201358	996.601646585736	1196.46527600197	1006.10198747995	3729.31188727485	547.52669704018	1030.71483680449	1214.75343163865	1092.75967923708	502.485751400063	920.779099658992	503.657988248792	729.46839637989	1102.55138616386	632.200256410511	577.931568761993	781.632644966724	647.193623824622
locus_tag=DEBR0S1e03312g	935.734927262949	781.482239904441	1414.86625692071	698.566064656394	635.768824115464	942.631080845155	833.203142681791	1083.23924330165	865.723605774185	648.507086974033	453.754599951369	914.364450411795	633.547322584256	540.570141359346	669.951976165716	779.462405211803	652.932630596021	634.237178901595	995.253260296867	1019.23966999338	803.130135881147	578.013215289939	519.244329911791	1242.50226955148	776.519272026371	509.963720979834	822.204175865145	621.975700871393	678.009845052934	925.51400140636	439.761428419887	848.157340703794	796.250161727295	1091.23954291456	743.411373957005	3167.96554695567	487.727914378231	739.364073424446	1020.0951786425	1085.39734895491	632.274424130247	685.00486574974	463.329263688619	813.745263260504	1014.89423412199	722.590363520135	410.065053358106	477.363305750467	603.791408647787
locus_tag=DEBR0S1e03334g	2769.70489326414	909.190316535044	3171.30150252256	935.790371251376	2690.58067083087	1995.28353209399	1784.45905571133	3559.29474979466	1950.15879868685	2091.16847535807	650.433322345891	1501.89927200679	1491.29979699728	2005.81236475093	1691.66213788678	884.573116049143	2125.61429089447	1737.25511806221	2323.18565232581	2034.34045083863	2090.78992495532	1486.01116904225	1805.20861263363	3026.90459665339	1404.66728241519	2330.82987842907	826.404395441517	1959.56331007377	2308.55143257518	1963.29732811999	822.464134523712	1499.91976613241	2206.12629267803	2286.83044061222	1482.98706588434	4992.99440426161	1477.60696088533	1980.13182080119	2817.70194571303	2914.74779853708	747.634989343601	1722.73950298716	1108.42930795346	1964.25708624536	1555.63658210386	1413.60073750095	3364.72619731808	5319.74352596897	1536.8862781383
locus_tag=DEBR0S1e03356g	215.002003479648	208.694513085192	375.319657363382	194.428815214961	192.07249489069	239.749735483223	173.664473267158	211.086659272628	177.880102096314	105.932709647891	143.413587783762	169.185233373559	229.793053106785	142.119843359765	203.205113389966	198.54639078875	201.12424450587	194.419510551391	177.8484690676	191.998557221783	194.597832326316	162.717854205222	162.745270335001	254.640405362558	286.656838349789	131.142606477048	140.907583808312	165.98061001253	154.040410429536	242.286822807138	91.4917508268913	172.473550234256	234.115496103037	251.354367037544	218.100759816	764.34499985284	116.862500687338	171.408876413851	167.04241384653	230.91181783743	141.999716105246	226.573977678805	208.264129273878	201.710387744004	357.083760590761	169.493408378305	198.101992279288	165.168976653238	216.012047242877
locus_tag=DEBR0S1e03378g	363.013422303075	242.290856852657	579.549703798808	433.776115591803	442.907377326744	456.833900665481	331.392302297464	353.983263708487	368.310380011812	186.784779580247	283.119394662008	302.569285236287	511.181169065501	283.781635646841	332.302097544744	389.224040063668	357.99251911213	252.922425634146	414.421675738975	289.859398435347	301.114496668361	288.991806311949	242.972024711611	482.787120039194	621.310491738702	331.332173798343	342.657649286566	432.215674650453	297.307048923524	767.21204317305	146.664421690976	278.309064127888	460.574761214882	489.187101486382	550.022923875284	1800.53380375762	205.300626925622	334.32864040487	336.353572833522	354.352765452416	303.567589432656	364.90912809521	489.082457653885	509.739267812996	510.883678300431	335.680382251967	508.039034618879	494.217065478116	382.814182788448
locus_tag=DEBR0S1e03400g	47.0795613038002	36.5408353491437	103.776566686687	50.5491807310403	81.6239075107763	62.114431186525	33.9524797537107	66.707675504744	50.4849146743272	33.9593195577804	56.4267860807393	49.3783414538464	59.7129470007013	45.8905172924304	50.5045861196545	48.3115960113111	54.1372886269271	42.2698122099484	60.862274002366	44.6404443241458	61.0033306011478	50.4875351954705	35.0855125032977	73.6398965252024	92.6659151658036	56.3476503291252	58.6305135546249	92.6721892246157	54.0814493634934	93.4323584794063	19.0138766786237	44.637059319909	82.7358104547921	67.7309194503416	81.5961845564281	217.280914458286	32.7008719384376	54.0821628166679	56.3186443500679	69.0274867039073	49.380228776992	67.7188189867105	54.184392255905	72.3367783725144	82.7371148583922	45.4416589917918	108.294049908179	90.7896532306489	66.0542079732277
locus_tag=DEBR0S1e03422g	419.778222331269	745.38876543218	497.655128557618	312.481018990264	534.328219743828	446.219937165548	677.724801331092	444.613319067491	471.14125171773	208.728763040927	305.164331915217	371.140255942863	442.653441278873	490.532970925255	264.459945137216	391.270955719042	466.314214535552	327.225008115972	435.158764564086	461.553798914024	413.143009213725	266.479749836412	314.204817301945	339.476893750498	649.335118420162	368.405529100407	303.502799549037	471.182710509378	295.090515786194	642.982719656579	385.359011261762	515.221867604529	588.584110950831	893.340607903816	451.070144161717	1672.87845356332	327.833992217192	352.141464186106	291.899708146555	433.288338422668	292.852503250474	376.401122673475	292.732739454317	390.307030173446	470.844125507027	295.173541640226	465.530423870118	423.465167648887	252.890761509231
locus_tag=DEBR0S1e03444g	224.762142654744	237.822752823441	405.199264455532	183.617023804245	250.640318312297	258.184536439716	272.116230419993	209.051128031857	229.884868972471	98.3253829103172	137.982647508413	293.992967533842	275.277120114927	220.579571165564	137.777445568061	234.195640538497	209.89702914375	170.60144499487	240.701624709767	216.174454603491	185.942365164134	159.544185409223	172.598771276843	229.886034482467	287.876514615037	171.557662380674	193.130672886322	211.843513087596	167.159355817239	317.672698211621	143.38896691371	193.166262970623	230.963755391138	331.179399172217	230.987566480477	773.91331785482	154.091188583718	153.028267211055	197.545266142439	283.687246137144	204.253032024861	176.863213624407	124.903270019015	100.266762264415	322.362812830053	145.595867402735	256.056941887022	210.984522761406	85.8520809526439
locus_tag=DEBR0S1e03466g	234.894513234216	70.7094126927076	314.025307701899	167.775109598407	174.169398259797	182.956752916302	154.594181497241	265.661378553928	177.340877486849	116.141459418875	127.335301945373	155.547334872083	205.864359102829	222.172175679312	205.915848049549	230.433615441667	198.283385208548	147.042833700682	266.103001494965	116.055266821119	197.462182639011	126.044916397839	156.703561743569	211.273165520927	281.124191826317	163.285357751435	182.73516086445	229.482738043073	166.493912648752	243.030175719202	58.8201105436381	163.213160758005	220.996884214866	232.662531857775	200.375161658675	959.209021230218	145.779622321089	166.497206125049	134.773497826457	204.87541917379	170.797433649185	141.337834999046	285.558935117886	371.810154000817	234.836953266818	163.367724457224	280.789412834341	298.014317424694	208.582726573933
locus_tag=DEBR0S1e03488g	576.533985369467	335.347247322577	1102.90414904677	541.33068491795	621.707903166089	683.291635985346	519.894578244055	612.354070104923	579.518910782557	336.712181695118	381.562017912148	472.291998113817	751.500138045407	474.869478733759	471.504475113714	673.034166927995	590.534712981418	369.803796484003	738.690186922081	561.585527783119	583.831103740162	527.047315158089	484.019255889616	641.193538008778	896.785388619865	468.363412402808	548.892392418164	638.160215323484	527.083415616063	781.052425470907	258.257357882048	574.201152820628	728.512998678664	745.053734629333	706.722407442418	2512.16343852143	417.715935469082	590.952337717122	672.151122478237	700.545550354413	454.256405343807	598.300982735384	571.656499821891	913.938763102745	1061.12797884617	474.60856660795	896.114537360535	944.348187983278	631.342706076613
locus_tag=DEBR0S1e03510g	187.677052214772	107.695046048784	455.189461312997	125.822356611047	151.974888887126	162.893271652388	154.132847472225	167.426553534151	173.563774396705	104.845776413899	90.5104215843872	173.530591521461	188.723887597288	132.276964229425	135.524582904577	218.051971502639	146.593619867367	138.923792573787	224.549039179592	172.499412844462	128.072866115456	149.745653241473	136.596604193947	219.248950230788	175.733903840321	130.055025923927	155.088819541007	214.970938429221	146.442545125392	270.985574055991	81.5903320873213	172.486047774235	198.599316889921	223.463359892431	218.116878694955	750.982667878175	121.286794325108	149.758848679915	176.8035648618	205.295598998539	129.973183080571	188.666644117697	97.4322658074979	144.556480164423	239.529518400242	115.622991061244	97.8246952717402	94.6819942781401	131.922824378088
locus_tag=DEBR0S1e03532g	456.781540527331	372.906893447808	755.064214502626	448.800513808384	592.591919151356	445.545316216907	341.040310371165	427.132633634077	395.789797306399	197.847545579599	237.977210657359	350.261284638431	587.093949241089	425.553383434532	335.75422919629	320.63695290783	587.692755059096	225.110824327691	318.503100361988	293.177456976301	374.41211740724	377.878931902212	275.476022206247	509.306759512583	770.261443020683	424.431490902982	244.100200301808	506.377863384133	311.308012134169	662.556743712736	185.880270827276	345.113882888637	575.548785401561	440.872259975392	559.747885393651	2078.3628927159	344.000036498652	362.076726378551	295.290797416138	416.997514409089	251.606235855194	494.608177190052	563.620892994657	539.703448362454	558.74582066881	278.382874841935	641.561718562943	837.964522258367	376.827215531287
locus_tag=DEBR0S1e03554g	199.922534247809	62.4147250566671	328.037150151933	148.913970547764	111.510356053698	155.365915404385	113.655282689891	134.747579025867	116.947380974433	97.1641776078921	118.278545014928	127.847678499675	108.138225797681	101.559992303729	131.215820414318	206.450262361844	121.506183505383	136.81156387965	245.036026689133	112.638871025304	160.98453621444	155.209665128057	136.674498327297	130.068589069408	211.852374153091	121.422937736254	150.82100093795	174.762849736938	132.277956191323	161.828120368052	62.0890666379585	115.765740555104	170.41998507125	176.914718604034	182.350022671162	643.334039346977	89.3799296528815	142.13317308751	154.113697283923	132.309009387429	138.811558064471	118.03701832148	107.855064807211	136.583840222949	250.831257121411	93.5290930666685	129.997480104497	139.771445025795	114.800951461584
locus_tag=DEBR0S1e03576g	224.60354483207	109.961547987234	406.990075096352	167.232664711522	210.694124545743	239.707640981764	184.453927339132	218.505759823281	164.851402132864	115.766128467749	149.982793632849	157.221779284176	217.001776710583	164.9650415625	161.658202594215	215.967032058947	181.302356069271	150.906260636253	216.933887750819	175.704626711278	235.584161134104	133.255684127988	147.542578971729	232.98546332865	291.774637035548	189.874206815803	147.486692361307	228.742199943821	152.91789971743	250.075889280981	103.736369555543	198.546203851795	282.402356827461	259.822009159448	235.116548863764	891.881525815334	121.25667040839	161.617895681084	176.759889760614	281.361086420177	153.971109494313	165.908776754854	149.703566600831	202.166567741137	345.795862152638	177.309761277354	184.345799398551	209.287764671376	190.408936876553
locus_tag=DEBR0S1e03598g	52.780173792983	47.310763529843	137.676421454139	51.6088346922575	74.6820351373253	96.0652236713537	39.8267157791506	133.559419554549	40.9857708341025	38.6454278209488	65.5535484279528	90.3137894161123	159.46727032342	38.6390868394256	94.752381514537	109.260080891328	55.1691152235082	35.0787495226197	128.86072391181	67.6563557492852	93.8112668105747	49.3314996357212	45.8145650329919	102.536774701876	73.5535879886905	73.5862434368316	114.599510849964	72.2759201185644	81.496106955085	184.961728824122	27.7838240275267	45.8057610229189	58.572620049227	58.5705634951962	103.645253200501	414.295012092835	28.9641229185579	89.339455258521	52.7616198981443	98.2213798620156	102.520146631345	59.623673362228	90.2228701211925	96.1672066996967	106.197861057636	80.7696673031655	69.4608166967088	64.2426982033133	100.880025978194
locus_tag=DEBR0S1e03620g	273.018654065909	217.469449323106	399.772118727171	264.665086065851	171.506737868059	223.728582024845	220.5010414175	177.222407841963	257.828351570387	131.220118745877	144.560115376419	223.448927798069	253.64849667231	162.855850058728	135.543575462999	238.32506436317	143.340784780874	204.469325561722	357.39948820236	173.607133238489	259.440337769912	166.009008064278	180.121465617924	255.759941233057	261.00268110249	162.820842746454	214.947817628566	251.428349571934	156.242464716237	524.016926292868	136.74546439255	197.496086083154	198.627223819829	265.39633410025	246.173009226691	812.125716669706	101.438343558365	204.247492232483	314.087499010882	248.322330006927	186.536598090922	230.839245734712	52.7856561399766	138.792320149815	228.824233922068	90.38988599883	18.976328748214	10.911012584797	124.603766480525
locus_tag=DEBR0S1e03642g	143.219629489181	140.765135631743	253.669847441801	135.663412306346	115.770295065356	138.920526840563	98.2742913932787	135.787152381456	105.865442763498	90.4303880065567	81.6596432607013	129.987146755768	130.02954920063	83.8335081812093	111.450618878719	123.421043598167	114.778199712905	114.785978802399	172.474584688126	115.725466134162	145.688395386125	109.307748653485	90.3736414424072	192.019794098066	177.923209115708	105.91532201458	102.545232871255	133.313042733543	123.454231525063	162.868869298423	64.3758637327877	104.774169138683	134.402650858917	147.568907148247	130.031927184621	469.017421853668	70.0528773455847	122.402048699084	152.951694677876	187.712883526744	95.9719100783115	134.37334354443	89.1389705758084	110.244429309435	139.375199556919	79.6456888880833	100.053304219442	106.464402062855	90.335145633078
locus_tag=DEBR0S1e03664g	399.87789935288	400.217771317543	479.726910081469	900.675372868017	1053.11290831948	1092.93381079042	1132.65852284115	1199.55248540303	391.351311441807	553.495735879513	826.365524348623	1087.40193219992	839.330480897027	489.443711478909	892.654780728585	1197.75611864277	578.944108332196	481.235729847522	1827.31703429264	826.815263177604	457.262324535509	291.946930687665	254.794803635915	1075.23379295621	1410.25950113762	570.039486180959	1593.63441868643	767.730180151093	313.15812692219	2115.40314343065	315.522994314609	302.590501176877	628.687635650905	482.718651176869	843.4279113209	2127.91635299672	256.887363050619	294.047834324929	917.054865480073	1332.21026391981	1688.11451158132	582.302828055617	1108.77757007821	822.036494480231	1522.44935840506	975.787437190176	1050.63821521819	840.269246715028	970.497645929088
locus_tag=DEBR0S1e03686g	318.294655405026	309.774760981272	566.472083052601	217.292199988455	257.907826946902	332.354172353562	239.658436549832	247.67934601992	264.2789770228	187.769939451993	221.762525214745	225.555973675388	251.391518540423	207.510748706228	222.501563211532	220.285106752575	265.650186582119	256.024028082606	292.759052289094	271.83011404999	312.659971831013	229.780320696835	270.754095514911	392.268331767941	321.342240089699	168.217681146634	208.45726829324	257.804797361289	252.515411151654	395.253623939224	174.843168039873	289.688810329217	340.446195867531	413.224154280055	305.63210803385	1462.37252197648	193.047103417764	270.732042738012	273.958437393258	262.082782037147	195.312996400245	307.746390444128	269.862020394326	212.814633632259	374.278127076729	188.198567378878	328.460087892793	229.105897117781	206.250298390489
locus_tag=DEBR0S1e03708g	5365.1212272662	2529.36563104362	8014.17674584819	3318.58400724554	4923.87489262585	4410.91874591806	3720.23860846048	5344.64229158866	4853.65689556144	2450.91058465635	2103.9093290597	4185.59029995796	5656.91237538163	4981.73758643232	3792.61830513568	4300.8600102245	5523.1904414753	2843.52980832292	4935.74478547344	3347.3430882295	4124.81916369793	3863.62548851548	3399.71731776748	5079.85218628629	6308.62535792044	3752.23499448586	3711.11552708599	5026.43785573439	4262.39804412965	6791.24140035517	1706.49789340529	4085.89335070641	5338.41585285426	6155.77767789824	5209.85125266095	21361.4675279269	3899.78305710076	4391.70159796703	4025.3406175759	4753.647365289	3345.44898067906	4080.85138984194	4845.42488659608	4971.37815167542	4252.19794259448	2303.52844073917	3771.71331902775	6108.13575353795	2808.93768000046
locus_tag=DEBR0S1e03730g	728.108433668176	257.318438281548	887.941385360515	1692.7073586354	1449.17564471072	2132.01458022792	1085.71992443864	1639.59570198644	517.082252907172	407.273017559063	1518.77376279396	672.452106413707	1531.73008030745	654.665784656552	981.340566290266	854.202560657707	1268.78705523646	484.108983195049	1219.61957271029	839.939012047338	549.706133327413	426.719713597735	366.01067133718	1590.99110716821	1709.10142373212	965.944860186084	1089.9842306102	1328.06927245995	497.392856882956	2388.96439343883	382.083756872658	509.741725507772	1259.09010720577	791.101467388475	1384.00949525885	4322.35029773391	417.374773564653	541.356321913688	949.808823994428	1448.98359744901	893.812811355789	1665.59220481669	510.768951389734	1169.37608105487	2194.44738269129	896.561352270927	911.936406637048	317.214710772122	1533.62766588761
locus_tag=DEBR0S1e03752g	214.99841224338	141.83291414533	484.749213630389	236.476242493872	228.869827765912	329.156149809332	249.465090095921	296.692238913552	236.175884909038	138.860072645107	144.527366417467	244.871736467222	272.908806862104	184.490101766674	144.31259526862	155.077660667267	160.72062982028	180.261122506917	261.931426384266	254.662797722545	213.211112734287	234.112584396782	187.644130983586	221.338493395877	531.879811898378	115.740943531496	177.850034119036	213.835415064502	219.255860939166	277.556648202491	108.178994666996	199.735390169231	268.463556144703	223.44402633686	289.712733289638	758.971066104448	193.039406942544	217.036736270859	207.351081083075	285.651307308166	173.522108527864	256.761464771472	141.080207946355	222.485175025159	599.141556729132	229.125200006949	101.213283261409	48.7907982252114	318.94228629645
locus_tag=DEBR0S1e03774g	413.2905537646	228.042351426389	705.121713911035	264.579609726143	299.333650277054	461.793966040173	315.20301071089	429.68197169478	328.776219260393	194.325938073951	244.284906577013	485.52274685147	329.90075597015	224.702768219017	393.348101847587	328.729472109751	365.155656425828	309.176091059088	419.393331365237	419.513203324233	331.671155428609	312.979848596667	275.124234970171	481.462995591371	341.46035126224	262.077271630405	358.418923781471	282.432766149457	319.239394107195	423.016692253435	173.735940444958	302.439574234645	349.899303841872	408.952775899257	313.01117357027	1310.49297147447	235.076634820208	286.657874316847	353.982167753517	489.038604479563	343.53494399338	469.816856632341	220.407292720792	314.531570989875	515.36984196804	243.311438924047	299.329890248832	236.142752033738	319.755099263506
locus_tag=DEBR0S1e03796g	37.4546344320445	24.1732371002947	60.8153313211775	21.5276872618067	25.2786960728705	30.2210238291964	25.2826721726297	35.1133211696514	42.1688736147978	18.9856524726542	22.8781107909392	28.9616588709748	63.1085539853039	24.0354961437905	38.6285797458284	30.1847417554841	36.3072620139204	50.4877728946831	25.2617294245888	65.4393775406855	35.11182807369	24.0202428902383	15.0152025515639	54.0118802182047	32.6662733905055	22.8460042550786	20.2239860150899	33.8939598058956	26.515150657953	40.646324568907	15.0294748784733	26.5126449993876	42.1710230092971	38.6140892215302	24.0226944878328	120.110878749068	13.6665648958855	21.5033115294965	30.1877536949949	54.0309905727498	20.2239591713609	18.9662910390982	61.2936562853099	57.8691362578912	6.46965949783259	21.8188429601392	36.882410535371	25.056076457863	50.3192140279277
locus_tag=DEBR0S1e03818g	197.636775763395	211.024116420157	438.627785113614	165.196361341027	201.120491678988	185.762031281695	121.444996851626	162.08091037498	149.823703180263	119.227386159248	133.60870663949	134.428064078057	338.634339054465	147.731898834787	120.22538813823	210.731912712265	185.780315079328	145.617800210427	188.772621628666	121.378874296412	217.615016082323	188.815961624057	169.364509554006	179.078031079593	276.37277723975	152.058252724954	130.047756819194	232.120013747406	191.057383250256	310.090459574107	99.4739426092843	151.99099384705	208.628675123838	266.555314110991	263.383047067605	823.022957127873	119.116268964853	180.184229670026	164.979071458632	161.785691449842	125.714903480804	205.304655684476	168.993736075855	220.316155425084	279.414078086645	121.674027229133	271.702485051564	226.524781519434	156.80830001924
locus_tag=DEBR0S1e03840g	25.2782858827619	10.9795161468136	64.311407141304	16.4936425233883	27.7704402407556	29.0027787077669	28.9909524849296	52.889377861893	51.5532701574988	9.48932124219592	9.49904107871332	24.0184335480584	32.6753439688509	17.662334483822	47.0364898352459	26.5125414372129	29.0056039714661	12.3183777155446	20.2269288638183	35.0464554571891	54.1362439796218	18.9736748463188	16.4763332667308	31.4111281668158	31.411790312272	28.9857762247386	20.2273860261384	33.8996729464553	25.2735709115599	78.6038702916502	15.0319893348988	18.9732218893171	28.9735206195473	25.2708230346887	24.0267353549323	111.410914201373	16.4713755201147	21.5069501918209	27.7555511367615	39.8228435052786	22.8355042583046	30.189093306678	30.9765424611515	31.1372940257279	107.914695394063	16.0205926633868	73.5293763849495	21.4921866919658	31.4858445907909
locus_tag=DEBR0S1e03862g	217.141769774458	187.779624719275	305.7354300904	239.871972704297	282.660982278587	254.984952388298	193.240954328498	260.508617991765	193.115017915685	91.4899835424716	176.099129883571	121.300532786122	301.453490874697	238.542989000232	236.341587685446	167.075573864886	247.492765104264	147.760108820108	176.819911141234	235.216665254577	208.992692463444	171.445324480189	161.707383881837	298.172462804361	409.124565616448	208.644471792643	123.429975015939	289.785887833796	175.790558823865	363.908466433184	100.542149204389	183.345631237535	291.920024111031	224.642554295321	302.599734674983	1158.6482659048	152.958493669821	190.99410227021	149.765649757428	247.295611157046	122.376559762988	194.207149117003	291.656759078998	352.80090785516	413.095989804976	178.304333334461	430.24308142463	423.915958870262	286.162466352872
locus_tag=DEBR0S1e03884g	167.380397063834	166.215661100824	366.661914373685	128.16636605489	207.81242611255	130.339266486435	157.645566449115	126.138259425824	167.328119918368	65.5976567588518	91.7095061901966	132.371968674531	213.14321005785	166.356922009634	101.634004562404	171.64677621168	182.71994006096	114.953189083601	171.640996211903	124.761658888957	146.972583657733	152.150367204474	136.815438871013	168.415685542289	241.023967830542	159.792437831591	124.728852015108	197.796576360338	138.993372440179	258.265011216168	90.591198572345	157.546849333474	216.407365643899	203.468062836351	181.454686299791	655.435299413095	125.853673941263	147.802124985971	190.126279556229	163.039639185721	113.680201890081	160.778922209338	109.203447102837	218.548567605934	263.87714952279	128.787287530434	137.604132594167	168.069085734906	159.705259652227
locus_tag=DEBR0S1e03906g	284.49120061363	192.129970510518	535.032717578973	246.387100320163	282.566933246361	335.574646547989	230.971283668081	297.747650901025	227.73399476341	173.692968902786	222.818786122724	226.560525505178	316.095485797626	232.100091012787	228.840865198506	280.207724033182	239.764317078293	203.367291262868	284.353100386345	275.112465150057	264.828965216064	239.499676545888	236.223373319601	334.091149856964	365.965553648463	234.206025037194	222.366496787048	314.052348116645	216.054850745598	376.907286508544	155.277886280054	269.586510984714	336.192867542463	332.963649368772	320.344863826314	1388.12224059172	210.602179612723	288.851052596572	264.251526631951	312.084599122942	213.777548668376	309.803048452128	208.405793071907	336.160836123195	450.726654438565	230.215549769175	245.182328881731	243.04137512071	272.08109929754
locus_tag=DEBR0S1e03928g	851.330519947401	493.064877431952	1524.30139929229	436.595141055709	638.804554206407	787.503826023794	483.765339589223	814.502144660484	714.298096100529	428.039462651387	486.461369180827	547.343339865805	551.763222488089	546.82839683678	582.254851904209	572.48473039003	702.483324409455	533.419546378835	757.683318179839	506.649546048429	557.096551128576	635.404693732598	600.201939759168	750.686489963227	908.265696318374	512.087385788859	558.784146990513	623.975602269975	651.050779381776	704.974629486415	329.116739237325	629.287384839785	935.372633208057	851.078090936034	748.681929522247	3182.83574567881	516.969844270546	636.488323478576	768.143864802794	804.737492176515	552.586658838808	634.287586941678	344.619442275715	421.653524943073	748.224724348764	355.69145848897	342.35375831392	256.057984865043	439.84359269564
locus_tag=DEBR0S1e03950g	13.6783098017241	3.0230911388539	97.0857593369726	27.8004030277133	44.6266123354076	29.011522749264	43.4192770040036	17.6940953129668	20.2366169190399	6.4777680114817	17.688696789421	6.47103490183011	123.486763953699	43.4206232766551	8.01515907437391	18.975717244241	44.6560904840034	16.4978250730275	12.3048526529417	6.47296620769003	52.9030855803676	33.9085852478531	31.4274324461625	10.9128106164842	84.8388126380324	32.6963182395722	12.3051227716412	54.042093597612	32.6848851026649	91.2673433148164	0	45.8283549499242	72.3087832415889	32.6812238335049	45.834289824008	226.737213199404	39.8173199082514	32.6853060685722	3.003657405106	6.4745856105209	13.6719919832955	8.01070531066112	66.0905283912526	13.9156226196917	26.9847051139114	3.00217959423131	12.4807278826481	12.2965837239748	6.47419216669118
locus_tag=DEBR0S1e03972g	44.6162026208002	4.86930115014756	284.594904370239	56.3506081687143	113.61165808257	81.6092163976585	84.8880017836374	41.0938469732202	56.2790256033748	41.039024133083	43.4702271938364	17.651266029109	219.353392783713	110.510628305222	28.9906790263142	35.0465835445931	98.3437581544706	44.6570441982854	42.1791353090546	15.0198331379564	134.711186292084	112.60695809897	104.815670089978	17.6547335159881	233.128551674416	119.155189102253	27.759464158596	149.803909308206	92.6058035541994	225.078981390365	13.6894595722943	111.433077722871	163.871289146558	114.670293834325	149.812647023562	621.273640718626	74.6726563617665	94.7710018473848	8.01129945754227	13.6783634799197	32.6740334604705	18.9743093107639	33.8022998955867	40.2780376090916	18.7738683256191	18.7749520286363	45.4434743583523	55.8276153718851	40.1846989684453
locus_tag=DEBR0S1e03994g	16.4829402606507	0	27.7715593518735	13.6916484398151	9.48889705425891	21.5334839703359	10.9199671801728	20.2810618385759	26.5246163072354	6.47784452760096	15.0473340091885	12.3047807936518	16.4800568522438	8.01762913985963	33.9203732924732	16.4754680625816	31.4571449120234	16.4980164653072	20.2332548326476	30.2067840507965	31.4881004422784	13.6749674328036	12.3098823956554	35.0538152290025	47.0339604929594	20.2464061166345	13.6721192448476	27.76801061928	8.01310443316598	32.0874889158412	4.84419812619653	6.47253603232184	32.6827718639317	18.9788851992629	37.466787532751	124.609880346727	13.6731592311258	12.3088678963065	8.01179311128066	32.6928564175715	15.0167697277934	36.276775582926	9.67406493753909	20.3894298531386	58.7854696561178	9.4880195740401	13.6631439164913	15.3006439580568	30.9950177926341
locus_tag=DEBR0S1e04016g	7887.01810907657	4144.42505553705	12580.0383428124	3500.55868668403	7641.37583705928	7703.74509673296	5670.71041136417	6480.00493237115	4571.51543078557	3434.88985303699	3094.47851570229	5027.166748355	6080.47854535226	6061.95203311983	5033.20700608886	4897.70662992111	9879.47188538887	4445.99834764773	5656.85146660041	5535.56078201402	5650.65699518905	5712.94564814601	5262.87526188121	6758.94669958396	9250.78790766913	5752.95443609571	4223.25942369723	5631.76741048451	5619.90211345878	6664.23749755633	2272.80704867147	6179.4710738857	8818.89201629211	7442.21035951068	5968.17207216875	26843.7812333699	5712.20349201288	6467.80015740271	6070.5791976114	7214.81307787076	4417.18857580947	5567.67333651076	4522.53595884278	5286.33812395557	5399.54679621756	3368.67696846633	5035.32099315087	6536.35597142632	4788.75240106036
locus_tag=DEBR0S1e04038g	212.798451467692	205.462005094996	361.639288490353	129.03554868853	151.945437542674	205.399327549933	154.102809208229	184.74611768523	188.661760316298	142.125518505544	115.89154599756	168.081520246973	162.711619123032	146.49669389887	193.109144161518	162.66582151065	194.3831269395	149.89262852235	192.999977447957	193.054771602606	212.13822518591	169.206030576124	162.725856291021	236.151397831538	150.732495432318	113.547707515133	170.254335442261	182.199660864717	183.286079721556	245.691056295205	104.858677693577	187.58796092852	210.61065097951	211.68780058994	172.473619860836	857.613185059293	143.115655965812	211.714093239829	213.783046057969	288.889962108484	143.10524653662	150.704080137836	130.88312431793	182.6779872453	237.864565867214	130.83856925391	173.338751519957	164.259263802249	137.844751200145
locus_tag=DEBR0S1e04060g	1153.84686548725	939.744350848719	1909.98360297606	836.110348356245	1239.56262863154	1260.93767695083	867.726594761268	913.91510889393	1145.18857962695	600.93965453104	644.300919417527	948.039578898695	1237.07187178027	837.664436593083	1064.43353264396	967.859383610245	1231.21195883008	730.1707298446	1077.07313258263	1025.8428939277	1071.25554073932	925.515152403908	835.229937527414	1533.26167179815	1634.75952140802	931.151669335416	910.722754653987	1233.84306983259	1021.79364625982	1771.26722079302	558.903303848109	1086.58601274243	1445.17627025978	1486.24468692661	1497.52535136952	5423.48143465708	823.709695429893	1116.70605045151	1266.83601123438	1203.44187282779	824.655921074931	1188.42639412308	1410.20000119282	1440.39898997954	1693.9848587876	911.635970963303	1515.6327318657	1765.27246426388	911.568952957228
locus_tag=DEBR0S1e04082g	3.00615159292945	9.54957478566974	6.47681273219897	12.3285972724059	6.4785825390382	8.02437521314051	6.47958736598789	6.4895138263015	4.84078601454335	10.9272709467841	8.030943144218	4.83985915670438	3.00563544271525	6.47982018274301	9.49233619243435	3.00480430434784	6.48287229115851	6.4833065926481	0	9.48967552964605	10.9413595157703	6.47570615284363	3.00590369717044	15.0262172350745	17.6644549293482	3.00665872405947	6.47436236164201	6.47597830597094	6.47617730249834	24.5519590254957	3.00875083603994	9.48892696406581	6.47569806178137	6.47544242075466	8.01710941081941	35.0730300754507	0	3.0056419389393	3.0051102413787	4.84253235035284	6.47436656243501	3.0047208615762	26.3590974382991	9.47764720460251	16.486662723095	13.9245589159278	24.0110613664918	3.00123463932631	14.3268041203797
locus_tag=DEBR0S1e04104g	10.9177631497895	8.06472027039609	21.5184239414814	22.8784966262886	15.0286443953834	16.4976366102522	15.031022869358	17.696768694279	10.9143965999197	24.0544717141269	26.5782792406281	38.6300887268018	37.4713853519434	24.0504905216211	12.3136853390203	20.2368156780564	8.02252793733325	10.9277797836791	33.9058340267564	22.8518672249806	82.8636471274328	3.00439389413013	17.6621164926015	35.0587426944992	28.985996728137	13.6826333039055	37.4605073524389	31.428194531265	15.0230775017368	59.8514468729824	10.9271810914464	20.2402978871724	20.2406990789656	30.20825307902	36.2934073923541	84.8568819694059	4.83882675701791	9.48685462980045	10.9139333881221	10.9183298173373	30.2032200786755	8.0119065029037	73.0280344030672	29.7071689097239	3.00115925014793	11.3117370128878	74.1292952146597	26.5017965656005	38.6647903753707
locus_tag=DEBR0S1e04126g	453.12975430336	301.16145861644	929.657017951628	465.19168490445	489.194251903429	583.827272748072	444.8765365911	651.562778054823	377.445132255341	263.416781782988	414.015499680254	301.287211488815	401.849901862664	377.704362284306	464.780861175117	259.845319689314	386.443948085837	402.287564796375	323.461558403013	570.650090338826	441.326396539169	408.043566371152	337.381034380685	409.024264404016	423.776951861028	383.932712960383	317.121096977906	494.194734695805	397.586812603737	812.251230625448	141.105250935085	449.852090843774	548.658673742623	601.321091429686	497.498749075598	2433.96712587056	272.874086915859	409.078722028115	466.72879126083	549.882406018717	226.593880765495	594.747290412634	315.643664681168	503.350835204501	467.915666219077	385.551958549838	452.532975938564	347.058196765898	475.39465576343
locus_tag=DEBR0S1e04148g	454.314320389299	338.47281885158	803.970040258673	394.851492367164	558.532533731795	545.296377118237	392.654595026667	501.729502428094	400.829668312174	216.299128813481	319.952496410451	228.800424485211	478.658537872044	411.432947701445	431.216463323151	297.175956804244	445.232294805927	304.976840180895	320.367717193527	450.019299929437	404.878147384396	348.945712575965	330.087282778982	453.124912106434	602.490500087198	365.077873050893	268.51057980428	504.926093478123	333.133863142302	744.762373252225	217.34400610203	375.386285557979	561.364878934353	553.018516151062	568.806946540157	2295.65651000975	270.765176322686	420.700642482263	384.908779843714	564.618640326105	203.169069947045	459.346386744476	498.240705999165	543.881994611455	732.424209948291	439.920738028256	396.155646089836	403.798918661722	426.967373145801
locus_tag=DEBR0S1e04170g	120.13896966309	42.4401525454203	236.233056073571	143.327809405012	108.108181657765	182.39903646015	65.4754336142252	114.872091723527	100.39496471358	51.5892160084054	178.215603757653	123.389426540508	145.366376647928	60.8446184618505	128.937830561741	131.062483931751	98.3037021653409	98.309958743413	185.413880654491	85.93754457789	102.759179738472	93.618602761998	104.772933910244	185.447917256391	148.634117608103	122.417665653093	167.024377444039	154.036359758738	108.068152544636	334.710162027001	88.3028643283841	84.8005652719262	161.632752029973	124.542820064852	162.735045062925	820.35021692742	55.1028536433023	99.3077283654425	145.340721233412	190.980325554442	102.523910217524	156.164533335297	88.9786150967751	167.18262964864	250.810750118049	79.6268277757134	154.582628404198	122.648384518805	174.136330591483
locus_tag=DEBR0S1e04192g	891.32671397524	330.995407358382	1513.85145298027	833.031333200369	1086.9450362009	1363.82828841199	617.305757656713	950.162266674155	560.102390868568	401.112345362207	739.845099435812	434.056262693654	1107.34615449123	740.018210251194	817.683588057067	660.524167371479	769.421521440535	591.305175347196	731.118475219269	564.392163622339	755.794342842143	745.754218431229	632.724724864598	1081.24738017608	1121.69997966358	871.70012074939	731.131531256795	950.244179222423	759.177100284884	1934.12200271984	353.511683837594	708.345970766565	1155.39957172855	989.477775908014	1089.63350111241	4435.36109440955	504.763247528812	839.188627292372	839.037778546876	1025.96198760124	645.01548580005	1148.02605078719	743.115368601789	1135.06964907279	915.669993611158	680.017850333533	1139.00525906056	1123.03197089128	947.465827302728
locus_tag=DEBR0S1e04214g	126.766050881475	191.065249415276	267.555506426875	133.461611295251	132.262039967193	130.141402870552	127.8925800318	143.479016317594	130.003534465175	63.1635761399196	66.6197577766786	149.721115929486	176.849181599173	91.4613183730086	130.053948167394	159.452071764793	109.42181900366	99.4302661100313	149.723256589343	91.4082742539373	125.941377968192	108.075688446812	100.43208373224	150.771075398681	197.483392661419	83.8098654703679	137.6495062905	161.66256178388	114.652628572821	235.761502890085	77.059526105985	122.380894366631	143.17315609121	161.64961846257	169.269094845701	648.183284062359	97.0257896823306	104.779286426472	116.884578702616	107.054730239186	94.7181593723089	134.364849713314	96.2310382199131	107.902132970352	184.842023599806	69.9534958392107	85.2460064150994	66.4592830420108	104.452979460577
locus_tag=DEBR0S1e04236g	213.988890476679	80.9912743498624	364.062375919806	231.23515390968	302.760447755283	259.230773370101	198.801288185547	269.171335727148	96.0130044610531	99.4265250373123	144.599830469979	188.74025443277	436.419165226537	203.364504691786	184.527489459283	220.386479171371	160.801479104344	118.182903943835	241.775816618621	179.068288659079	207.908511925421	186.626196235309	180.170979738071	250.50583405921	456.340392707896	210.828465322911	183.346420699016	325.838013196456	189.933845553825	387.701009059124	118.176594388447	229.880989324885	337.462107113845	287.85923024287	350.143251556772	1084.75425470646	158.428347873969	166.068880256611	188.76825698177	204.348509770254	176.857187982156	253.641088750441	141.326079314022	286.129372688291	264.165600311338	93.0013533141183	141.163957963846	161.726201967618	227.184806253069
locus_tag=DEBR0S1e04258g	168.159425476512	194.266760313829	358.53718270679	125.793620648024	143.192875930636	179.12312756433	126.770647213454	201.29904162256	207.330175227908	96.0327843148667	123.624982437936	134.320182731396	184.361936511141	114.682290224097	115.714640396719	161.574462966895	154.175413082455	144.412486525713	173.493199327005	140.922508488027	157.591227505122	147.520103656818	104.755350446092	145.324363989397	244.88962386519	118.017958269277	123.373562457468	169.20759728441	147.530339949115	245.682502700169	104.855158154161	173.52879955634	204.153654884528	253.524120026142	198.574008351539	875.212972100883	119.020698865843	180.040167416264	247.083698391288	149.757421026715	101.393476652058	214.865584499691	106.254017686746	175.124505705073	245.814342467409	115.926912213178	136.863297394991	88.7671111129702	144.444145793816
locus_tag=DEBR0S1e04280g	469.158152356722	131.960712651955	756.350501047035	258.176790469076	390.388010344643	505.37693634357	348.053145423333	326.455070264289	340.518675778219	120.238474273668	343.271238664912	108.064804354807	114.670130098937	158.519009358696	293.002524959966	151.911025625841	257.180099067999	175.982778157283	183.306404202039	169.285306134133	219.765510585121	284.510697097839	351.182854978184	293.979518208075	182.262925195068	254.833294028187	229.793476688456	152.984069549969	248.283202572323	1025.47338630233	193.339893562816	185.505318367399	307.89525638364	192.036546012011	250.49354785532	1539.24743847571	119.074401421794	291.943523620904	320.386716565284	352.207988226318	292.843196560617	184.388626847989	223.367246885968	168.095329406108	274.6441990721	218.263934804679	423.298718734335	294.964417259397	157.544886352788
locus_tag=DEBR0S1e04302g	645.470722408876	504.996871703409	878.91106254427	458.996787197071	822.151146136765	705.040687697612	483.056806962481	769.387262039422	533.139286176863	281.676677103952	446.643860992903	406.092036969604	928.790659558605	532.481307588862	560.453765199552	462.548686585767	551.567704133332	383.336787248431	581.321306319496	491.372754756271	542.746518498081	438.470957282911	376.59639036377	867.253999034206	850.664828693007	611.151878169084	486.831913632853	701.238900139807	463.770848303089	1084.59028846667	228.113417280609	576.226608857437	887.224763965909	749.102389624721	794.793641767535	3459.18851577404	388.180820929127	506.038064346105	493.331458867268	754.628562368086	377.529283255035	557.215329671574	648.487650416438	773.668143446418	1109.18500700166	451.375987931986	837.585540629769	806.306501471485	467.445915081202
locus_tag=DEBR0S1e04324g	6.47515021281531	8.06456399721191	22.8540511493798	21.5407255630459	16.4880302513389	9.49542471952923	8.01833244958731	19.0224176757356	15.0209429609813	4.84325100773596	9.50319495417704	8.0115883256709	16.4820924826759	4.84244399875515	8.01621570876567	10.9126387309879	6.48063368620913	6.48106771904616	12.3065024861218	26.5307075246077	8.03028819846771	9.48586365651269	4.84019686674615	12.3087535483046	12.3089940542509	10.9193743750729	17.6551312403055	8.01386170025944	8.01409379696064	33.3786723789732	8.02250519691694	8.01336265408552	9.48586315965558	6.47323822140493	6.47410561792235	37.4688702177786	4.83872959629281	9.48669229893176	4.83892398452095	25.2905620762743	15.0186232881535	12.3066185699432	33.7982835200148	43.0392218688194	12.3094875168383	30.7555303115557	91.3542557551778	84.7647378731468	42.7997350868947
locus_tag=DEBR0S1e04346g	186.637679583562	134.167179085805	282.581352038606	138.960804006817	157.402815326571	193.318377891553	148.76909661594	155.485768453208	162.756316112653	97.1299930227428	125.926153109553	146.42810811634	152.990461190258	113.619129752331	139.931876232098	184.393340475022	164.031903099419	119.22960727308	146.430364194897	168.200866910732	110.657373893431	109.316261898241	132.244507450418	200.950925955907	182.262925195068	142.130288099962	139.855830607968	180.112642250677	145.40615679096	219.559789896796	75.8987504070432	136.600159690273	226.689053081481	198.635375383554	173.628139526083	767.647081037265	80.4523539359124	122.411662577962	132.20938671618	180.159985891735	117.996839501072	160.557050913455	110.125243022292	140.0306707791	211.559592789532	90.1008819987985	156.072448562492	131.118290539371	129.754489427266
locus_tag=DEBR0S1e04368g	107.094106470155	107.748441098543	204.336426633721	113.717177645846	159.620557651173	137.874523179254	94.8342366396484	98.4598835605273	123.482707580574	60.8887256047152	111.656180245116	109.32007742972	164.996183616147	120.25239587472	78.1525159750128	111.430770917446	92.7158686074052	112.756331226743	126.757680620884	72.3203028434631	128.136545436274	90.3903389273349	102.620465375974	109.341635545784	149.816547407764	107.111480449593	88.2355254444796	143.239560575636	78.131819168372	115.007678755315	57.4976931865045	118.051590117261	137.735485777735	185.554178574287	153.03558338771	526.991501453733	66.5174520316187	126.797612842518	88.2453042192547	124.655678516792	78.1100786241913	156.252498644393	88.0878049194852	172.933502532304	163.898933125733	82.6457852880009	86.5018453031163	146.89981352292	93.8327906840349
locus_tag=DEBR0S1e04390g	251.598339704833	215.336745578257	392.606345469671	219.659143737753	321.700914854596	265.796617611387	203.395468444598	267.141997449683	213.962531320281	117.050629961507	194.678089252904	210.727826500895	280.484504345524	187.86069932799	255.975780277482	206.456490477395	358.04182308396	124.776736078106	205.308959724806	178.01944236487	174.040392103857	180.174025176135	147.667562264666	336.416667677797	400.964054924559	262.281497301686	172.557970373135	297.337761679835	181.268721181953	487.819172730098	124.770153421034	227.90256699214	397.795372524432	304.702578290226	337.559976682134	1586.22747832863	171.487003937523	187.75770120166	191.031285472142	210.844060497692	203.231552684873	305.732145578404	587.122878885291	457.859477185156	416.606878538339	240.367982068842	462.063859674593	475.306936206152	329.886773655828
locus_tag=DEBR0S1e04412g	383.965429122891	282.148138355436	652.607598621877	301.803666212552	284.645877536096	373.689954376992	217.221545840073	477.528963715909	318.290765864007	269.904794804336	258.341100674473	471.047762888152	341.645546743802	288.006005172038	319.461304784712	458.287953324899	281.725491169719	349.341622004702	443.567279793419	369.247077487182	290.386496175417	233.112690944717	254.777784038557	576.136308707801	360.651127926693	236.366971544049	384.846679460737	307.91819284522	372.380234760187	381.214778961101	130.178278191005	376.4753844937	339.491969242931	486.850409335932	421.746916258224	1680.17381420237	205.256487449276	367.193583384289	325.739595419016	424.023523821268	372.275454871844	475.321364292101	214.957384346797	281.758478906085	279.354390173219	228.234485136369	274.731458966437	266.177316499533	194.097910264564
locus_tag=DEBR0S1e04434g	2757.04132211302	1137.21120800191	6258.70576733127	1558.70828946616	2578.46036642327	2187.27600855345	1961.64166456922	3303.83490418878	1705.78568241583	2015.42884437429	949.774273057959	1699.26542181123	2389.16027722443	2301.31042291713	2017.57720786095	3273.70360563165	2707.17083717913	2327.16491642211	3893.70892465313	1926.69779781381	2349.82735271451	2494.41470910503	1958.74734058037	2820.61220774399	3615.10210642597	2304.92198569848	1995.96063582198	2876.08709970702	1982.1504960733	1874.04285347945	712.67264196016	2257.79193189124	2600.84337572593	3149.64017639339	3169.49571267171	10021.5699028166	1630.46062963564	2729.97896042512	2545.35378492115	2576.07427403921	1618.11106199744	2007.22073247726	1129.31067179432	1777.97148962931	971.959448000441	947.064388191873	691.1797922265	1264.07698472394	1039.7085160339
locus_tag=DEBR0S1e04456g	2842.52943527725	935.082903561298	6077.54478509184	1593.44005797656	2758.16460748468	2254.66692644286	2073.2361034351	3283.91910852131	1946.72989709031	2044.90656062525	1064.73509661598	1938.14905773233	2069.08645750361	2485.39578682275	2224.45129725653	3124.18562088537	2942.13159442175	2230.418639946	3701.52233476675	1965.41323190428	2130.78347057258	2507.35515538016	2038.48795177719	2782.36910812098	3513.57981849687	2303.56134130066	2006.95725514204	2919.58498610108	1952.11025001982	2015.27872722987	785.354806651811	2279.99779181843	2615.80748864866	3232.90246471976	3172.09822253204	10265.9813292891	1601.59100468364	2848.17712979809	2687.15117225201	2794.63007687842	1801.81979989787	2216.04503221246	4649.91006566252	5488.35791129225	2949.15339482721	2406.60038947675	4620.20817208928	6287.00956488741	3219.81104099829
locus_tag=DEBR0S1e04478g	248.313624718369	176.885149840729	425.895029585927	153.155023647957	192.116613710574	263.512562449782	179.119462463274	183.728213910307	228.812447441467	137.799116317092	172.83203998396	203.133647984873	192.04801581453	139.96488836219	212.889693756428	185.462041391256	256.058675900046	193.338238888421	212.769223071895	176.858042660387	195.801093187897	172.516801465074	146.479809043607	233.079911405176	197.499044881965	169.336841202584	165.977271134532	228.834185044814	168.193230314153	295.016710150723	91.5126701948968	188.733491473288	318.27715465458	302.536717756133	227.82897718183	1276.17354824846	142.042992240122	198.647712741341	207.40129976701	210.749949324652	156.201396612558	251.366693358534	186.399459543247	203.8993881218	148.984123203623	111.34250655172	268.313076980537	234.572414491061	153.789786147482
locus_tag=DEBR0S1e04500g	816.129653385585	791.641974556033	1248.68530759198	371.433942385168	547.663361509026	613.158859013125	428.92173770319	596.924924962338	570.349349647557	323.65782672625	412.756135706002	457.957815696342	441.30870148193	455.211704990498	523.469105077674	397.313715316684	844.687015859278	542.893796344268	504.431072204017	514.9181779588	507.630037869428	558.841346392133	442.395897915946	655.147749364285	1003.55393963768	493.190243947212	319.073866506882	466.596692008819	519.072048465293	500.261865281589	296.293333971869	646.753548779613	883.272650728266	771.058677364332	544.41311137699	2815.61186733045	489.82912394959	550.56671877982	570.3250788138	750.873587004449	364.58947561336	588.06110886656	395.819243895421	402.747665269219	686.757985695812	356.105966293121	553.567926463428	475.857771804704	495.043568091184
locus_tag=DEBR0S1e04522g	798.891019908765	598.789653976228	1409.30614332619	914.04867245971	934.138550914636	1050.62729764736	785.641262136508	1369.63021227974	857.87841962604	419.986818627769	726.42680309369	555.04881952529	982.506931679405	706.793937468465	976.542978706965	836.907357122259	917.004085540663	609.348016800564	895.121010257619	976.268428967011	819.16382259304	671.012183246509	603.5553032776	1036.06227887515	1313.98692186614	730.613675315098	750.955916904667	948.235422687628	633.787774809044	1242.05274771642	373.714944293145	730.288342370544	986.59714458216	903.505668303358	1058.91298284636	4313.79546015368	501.644317780691	817.52277900276	776.770326388868	1245.50754593212	710.342161696975	1073.96408027723	795.712739950225	1178.12665466708	1289.19289512145	753.379262033596	940.093440458676	968.586743771483	874.938429486229
locus_tag=DEBR0S1e04544g	223.803579161531	106.660182991874	360.06027185803	225.149718352597	232.364655224377	265.961897325382	280.803742802625	347.898176759573	247.45284718917	81.6638133786574	228.465106433707	105.959292157595	228.067991177807	177.148703537389	290.160487168968	161.809309522094	186.983189968498	177.24452319484	162.890860014251	274.347051467274	171.974622585946	188.938726041579	165.129467608066	293.184238051236	190.068317954409	158.64389058449	161.807070948209	147.740029383759	178.133028089848	309.280116367204	62.1293483638811	126.875695003627	179.202370687018	182.443150344628	193.336898140855	1059.91330244364	97.1368122921695	236.517307360042	194.424100485558	317.670917730473	132.327075629484	369.504986987252	207.474864458234	337.511508102911	216.04899347741	149.945518649165	337.182502683414	236.603132165826	234.897182868059
locus_tag=DEBR0S1e04566g	255.762898184361	224.861642886927	501.615628719967	251.651137965052	298.206019783197	323.811345572015	277.341888753326	387.846152786498	196.422361034271	146.526628753968	219.62654694181	216.951336814078	340.438783020756	187.719389535503	198.636513549219	241.647477699987	183.482927431963	154.197847089217	269.519265548479	246.08973121701	256.231244261436	213.812360611708	180.068973696468	312.973888787982	346.672907406895	200.970494661832	186.48197950545	334.106112740334	201.986829501342	385.394501158804	116.999801717091	220.299165893663	325.639449580629	286.630447969855	325.672861229618	1204.7105953438	164.853793495287	219.245129873421	253.529041013209	347.822268072575	187.561000775799	258.766362580195	164.876043354723	224.893476028822	275.466401040462	184.42281183337	183.91289126967	194.986015527326	176.213016454907
locus_tag=DEBR0S1e04588g	99.3645525654632	210.974159842644	269.757263916423	84.9399183248323	146.545838063023	90.4669065889608	132.316709201111	130.321238995957	122.408756171557	77.0547911492696	47.1178344159391	134.396329889074	336.370978816244	149.891399780193	123.51073242896	239.559304019218	103.795407287879	78.2050627428412	218.118005646411	121.350247180986	145.716508847473	135.524394720835	127.870299384689	249.409105047665	342.675391252809	109.375234447271	113.53686903777	240.736458604505	182.301670887623	264.430110616009	144.486245354965	229.862691094694	230.934592827811	304.621082967248	299.385404073254	1068.20943899525	159.503031878939	180.141571200656	163.854351711567	159.572845863717	92.5793234834879	208.533972042382	136.527700037255	449.162070799282	485.865706961444	191.182704487291	151.837778195785	331.865859294394	321.1571873664
locus_tag=DEBR0S1e04610g	395.426800968722	358.507566424567	992.553089752091	277.519072071535	363.963164352753	521.831347037529	351.210923699923	604.53796801176	393.214526760441	235.307650486368	259.301401954372	264.20541841038	385.998349543838	309.02514299976	457.306757165493	258.777953116791	309.170564260593	333.359157112006	237.197010325121	449.8271961877	330.578742456948	395.324814131183	340.475085586529	358.494792717828	310.895405568856	234.200890847534	259.807552847946	356.253426856002	376.367150744498	606.305782566183	185.651929702643	349.909086592593	377.413363232344	469.925780792848	352.011704650479	1395.26664501741	247.0986350501	319.259714068474	435.051367839736	716.720782933	206.303022184093	511.855301505344	201.701112800765	260.090635791267	446.257400940745	244.694760746815	347.49903771937	263.311435807064	261.183303191299
locus_tag=DEBR0S1e04632g	3269.65005196716	2399.64422633103	5392.4351717895	2067.97461967397	3074.55221533277	3131.37063872599	2119.93162702373	2662.75988881222	2224.9010784221	1525.50675564477	1633.06363771135	2096.65743196236	2237.47649722884	2299.05775712765	2475.183757564	2077.33014690369	3203.0736344778	1967.44816857874	2525.85244922114	2315.09966953955	2368.96906098024	2337.45508995304	2223.35354695046	2994.56073428677	4441.15859862994	2249.47529694069	1906.37828983229	2364.12119575333	2286.52143684807	3002.90798160376	1295.53069497671	2685.60794618542	3910.00653364698	3277.85211135114	2627.76804506379	11918.01456693	2079.5018739613	2518.48174478057	2628.2704379628	3271.84588231859	1829.56350694568	2464.61992748946	1647.46961165399	2051.55438107225	2286.72679277812	1249.23145889668	1928.18133474311	1852.24236318616	1879.13146493375
locus_tag=DEBR0S1e04654g	2067.75389384485	1454.51591507356	4156.64500122164	1323.32806038641	2180.68984982609	2426.41260005664	1440.07472150636	2093.15020737814	1654.42199197439	1141.27398290241	1299.38447160796	1376.16687204101	1565.54086200722	1338.91534400866	1831.32499211899	1518.62859647082	1800.02589323748	1524.8275052247	1827.22341292093	1639.13560906103	1927.94407424236	1602.09520626622	1608.48066016421	2188.8697456664	2904.50936993597	1479.79571982045	1599.8173172126	1773.48834164553	1690.57248959387	2232.16989520912	865.609193847133	1845.0147777518	2419.88502701552	2348.29140923562	2230.04848661276	8812.92885600854	1232.91679972083	1890.28816761066	2279.68905675372	2403.26054756877	1453.30893013367	1617.2022836062	1211.57383665369	1390.03544219945	2319.94398639742	1234.13448528308	1469.94212020554	1355.86659922703	1309.12432004512
locus_tag=DEBR0S1e04676g	172.545787681536	153.928988327252	442.611797848935	204.463896905041	205.336833946854	250.682778382566	173.688871986599	200.196553186683	249.341033638996	105.947655216251	161.949798747942	209.531545889047	282.514886474895	147.657203470355	212.870842477943	244.921350970514	166.180422229779	167.277514715124	249.296922155099	161.663489625972	186.951279922448	183.32056100411	172.53075135109	258.867668476546	316.115931389155	180.153326192509	230.825116847732	297.178798138228	205.260968390647	316.48489591759	117.025460739414	185.477179150819	257.822400694041	270.728727677586	315.123892130304	1035.9998211925	128.894986500865	159.495357521699	195.356918111885	279.354412693997	170.299127787358	283.425918682958	92.4700475216398	238.022437747455	349.176653499949	128.199253189084	172.78592559593	147.363013817069	140.095793005598
locus_tag=DEBR0S1e04698g	286.042528702769	113.436015448343	376.952575814156	394.290754345558	324.109373157677	316.843158428448	262.520798991567	248.020824329021	398.065806102929	121.560905448671	228.490814478869	186.751352569613	364.365562186915	172.829794360518	230.17492425799	257.131520843947	352.881183292686	177.263055449848	248.484997551229	203.433404896129	273.843690352516	201.183880190873	169.493219650029	290.079566644795	489.61466956625	197.818771772183	194.42461950613	314.504084665131	187.892279326028	587.867858519987	160.950585822566	259.202029783276	331.479703520516	334.575422435018	386.570406045759	1335.27902874302	166.184058855847	196.741932128464	339.826973555523	218.452932687686	191.148832121075	320.703902084808	289.589817723888	443.831654149952	451.520135653828	210.127639287697	298.958125141314	285.443661837734	362.526337770014
locus_tag=DEBR0S1e04720g	143.217802983742	122.091141303545	281.42791894395	201.187956219919	171.50501268155	202.232768817271	192.142133715664	247.723145144862	197.488499216339	91.4812375996991	122.613900474629	156.191410803853	304.596082860289	138.867295441785	135.542039988459	188.695870211684	153.13336709115	138.942021342316	200.896471882764	164.931358095177	179.381395960191	137.685339347934	93.6531707196898	257.827053881882	285.618416840493	142.118056500515	189.826677687828	181.17820410757	115.725988623699	235.773986372721	97.1524121098702	166.003691974415	189.865932513527	175.754552782749	248.268735936481	722.992674310985	137.667191442961	111.421386313942	164.906197193831	257.918175596927	175.724595611006	297.11961055117	84.4594017924291	269.807124390525	346.726975728182	155.605184707667	147.259526662566	88.0637152396454	185.17710137632
locus_tag=DEBR0S1e04742g	278.250054647987	357.432268772545	556.190907717035	410.561624660132	303.616471364011	733.98302323747	240.783792803547	349.578963877404	257.785328822042	162.855644751057	195.714316904639	242.752348755065	287.767790311958	220.472509741419	297.238807063538	282.410119892149	225.864605876546	221.621981697836	277.146917110094	213.851754887059	220.792894149986	251.375680404555	265.407462622996	321.341758626973	322.391817035755	233.146556320193	239.469635198865	297.151451425008	257.817279774642	343.337450606572	147.715144863612	294.98181825135	308.860763791486	357.40868030918	339.433520335689	1207.86583576582	184.359560157753	248.226120977557	227.742955558615	305.701083741207	216.012169990226	275.059709642964	154.703260624205	223.55455507633	390.787397859162	159.031355356863	288.064950157031	235.099848894767	206.899774560014
locus_tag=DEBR0S1e04764g	49.3726283387566	30.3997495940685	130.08408658318	131.319411624585	59.69763450601	125.855525401395	39.8499123942076	51.6858668568461	96.0188736580176	55.1842469419713	58.713788907106	56.2756285997639	114.699696155371	37.4895528737232	63.1594742503798	80.4678921046876	45.884037705678	54.1076249105546	81.5192879472346	72.3188990648023	64.4599630268584	57.4322620272651	58.6167164224144	99.3487380601682	94.7729351939268	45.8525524450359	51.5651379098691	101.490035518779	52.8011463561476	143.99869405725	24.0604610381592	45.8321859594701	71.1910968809909	89.379859807452	113.587686020977	257.93612712904	37.460799503677	45.837399198985	43.3925104682873	51.5915974007367	57.4202205386937	74.6757857706042	67.5618756949873	84.3745358962309	144.34740588063	49.3709095214382	67.9187129892106	42.3084511871593	52.9186028266686
locus_tag=DEBR0S1e04786g	1143.37734064445	1314.15659209098	1896.51135325317	774.632985054372	995.251056831524	980.330241825043	1088.1929003027	1013.35112789342	1295.46922325009	614.437236439954	539.366523080003	915.763936487658	972.177013181231	799.189218087934	787.384163731277	909.610178855604	1003.13617105788	845.267996686762	1096.75116317164	940.006188348412	950.175375640951	845.316838672722	875.710875734319	1051.52316220092	1260.50371615525	675.465517057328	734.24997686125	968.01548887646	903.604005904304	1310.47568221736	776.658330970278	1014.38647791572	1106.32308563817	1466.78871121646	989.668814315923	3656.10419070057	756.110195956134	791.502210276011	1022.58743101931	1067.37918690789	654.365216959278	911.695826233529	705.201880238642	1087.80083576282	1008.58995646716	614.769674567725	1323.81921600291	1200.71911047125	767.893242667743
locus_tag=DEBR0S1e04808g	308.813138508036	246.40477795525	657.340946594243	174.79200164039	220.33844033784	345.945706360204	278.229834125244	320.889411287735	252.384350001311	189.909700462148	195.632764371965	239.361640037484	199.68573139395	195.400473050379	240.620523248465	206.241560401243	240.805483740308	251.567304659839	239.365226707551	319.1514118732	296.575798849947	254.558519507824	260.901632303362	243.764664091061	310.799963118592	140.944318925022	206.238823045386	231.885434243004	270.619948803311	259.946249353472	149.847433496302	251.265981287494	282.347347137361	348.677375634665	243.800904879441	1074.50390656778	159.379412701625	267.395156180131	332.834328125555	382.690731141935	174.542663109852	233.978769186702	105.530262050577	155.927322381151	418.160861474877	170.436344168184	122.907025550735	115.720956624474	161.695502847719
locus_tag=DEBR0S1e04830g	258.848260361772	307.465700406008	540.252177832308	190.013922326355	247.196162369024	318.44997085649	217.099507484578	280.803339293614	307.717065393136	150.840288674308	182.504254863831	290.660090890046	264.245794129626	195.426083659662	210.658269887309	227.655911841998	259.068566756459	166.128966952622	279.099587936514	238.277229834373	282.97544343967	216.969889095554	186.523047895281	289.604631189351	376.26336491764	212.807759352077	211.627620480678	258.79368326445	240.587590146668	277.493894188393	120.213241397629	306.641074006215	334.038274872712	345.629788269112	329.863449859459	1136.5576030636	164.827524408741	259.837140068853	289.590504633381	306.742331799121	199.653762495228	274.981394253491	127.425491311588	194.037661996288	380.934634309014	154.768938104799	158.757755943838	151.781442182394	190.458477587514
locus_tag=DEBR0S1e04852g	3.00545515464207	0	0	4.84581990936321	6.47704704770944	0	0	3.01109116267602	3.00451963075415	4.84378911308133	3.01017958143371	4.83874780467111	9.48772726333469	4.84299424521828	4.84154936473085	0	4.8452734928693	6.48178458347985	4.83881139705921	0	13.7067741451108	0	4.84073598904472	3.00454198195734	8.01421292932351	0	0	3.00481439981844	3.00488948449242	12.5712322894631	0	4.83981555213811	4.83992038148468	10.9155815549723	3.0049868341304	12.3110798470963	0	0	0	3.00560536168522	3.00407185539076	0	0	8.00557145339715	0	0	4.83460926391201	3.00123679015439	14.319049784767
locus_tag=DEBR0S1e04874g	70.1417906206948	51.9325656508032	183.526306604039	55.2374571882993	135.677089979994	103.856182748566	59.7395649161617	57.5861010483239	48.3151677768913	37.5160261625889	55.2709765762239	51.5912675649136	29.0029843107168	48.348367928893	152.113755936619	17.6640782595188	152.230547402709	121.569060454946	25.2893944481116	120.245612405619	152.380382197313	81.5822625085044	54.0829530290145	20.2494276989857	218.311736822954	127.990040731239	30.2174197700527	45.8602373031546	56.3239215756585	79.8215533489212	48.3717022285894	111.508524102783	154.197547376023	101.537245171715	75.8823587972189	539.910837519174	101.52764231221	55.1749623134019	13.6820907253094	234.443960824523	70.1091742858314	38.6494209124265	21.5275537387889	23.0360313733773	39.9041199200858	6.00904133868204	4.83459264857582	3.00123740202789	73.38365308854
locus_tag=DEBR0S1e04896g	267.562373671743	195.44527221857	290.873682836433	315.4597096324	255.852191132276	335.615267666133	530.227006563349	287.300258798794	441.43868173271	104.846905956404	331.648736699853	167.031655439242	115.713904064091	145.458120948821	257.895801363365	194.170674214109	219.504639636796	140.020048392176	224.552047190588	335.296163014031	274.572959192583	137.669388726872	113.542885445387	169.233058408881	300.342882008879	164.971963410377	185.433101807124	178.993941854713	140.958863779372	350.94573314049	108.189747300113	146.430314126382	297.149571318186	212.779098355972	214.986730915438	1328.31096946553	138.744654326507	152.959731529887	198.58315301462	344.853391171295	197.434618879412	163.781488577858	363.383153516209	327.550273627196	208.381564695609	174.126733408108	476.783613213049	363.181027703188	317.824028406288
locus_tag=DEBR0S1e04918g	24.0340718225553	16.5809396014338	42.1916257860515	30.237081603392	22.8537292039428	39.8566469722161	81.5677052949157	26.5782387369307	112.589290906967	35.0776888894322	13.6977153667979	45.8113703494493	39.8198709054886	17.6649572103022	24.0359893741952	43.3779081492812	22.8688801204112	29.0119121634071	47.0168321865498	74.6787614636843	42.272841891125	24.0279049533576	31.4226345269459	31.4158073609258	39.8155354472872	10.9162195246112	47.0176493123304	42.1862763520024	15.0185226381533	52.6549939277853	17.6735040382588	32.6767576753198	55.1270042695772	32.676210420273	27.7651105394861	104.790436303831	18.9740076052683	28.9804052661876	18.9747007617913	58.6110264213562	57.406890231181	30.1935834893107	29.300605180048	149.317029805145	42.1851508576545	41.2752972798574	126.190347406902	46.6104810852031	301.784984813376
locus_tag=DEBR0S1e04940g	918.540763557996	654.577034089856	1573.86718015162	856.998427929241	947.783378725352	1128.19111187267	795.20213786967	948.390605968432	1149.53900552444	613.533543090471	588.799080489375	826.63442100592	938.180948619157	596.52112338832	768.021422805195	799.731457337889	814.249399526286	752.139039191304	971.038483718467	872.624370750405	843.158046396337	689.785759131407	677.536001069839	1107.48231107515	1173.19623105527	730.753881706517	713.676114973943	835.222246043272	765.654238202354	1265.38270574701	402.425239509288	833.173870239588	997.091725371196	1247.39095031426	1017.80570164619	3606.92908747323	553.023943567052	835.261660855034	831.031118484887	1170.54342497727	603.447377732049	804.890735984085	678.670214810717	979.397013228919	887.028482186417	789.757256357556	950.175458644193	609.411752761659	812.756309504219
locus_tag=DEBR0S1e04962g	809.852718606482	814.801978338487	1192.74771234374	407.872905326042	815.103687678146	712.759824621727	454.732903112633	955.081944812357	2315.19697560445	379.128018045724	271.451423928918	354.300979566629	826.309710847706	474.983953499996	692.39385401234	362.998035771888	461.274913600505	497.400315507944	384.018033557006	479.939899046539	457.515138251723	549.138548232769	572.280973871641	669.408338925808	816.955008533435	491.793989983712	328.012811728809	583.771982036178	577.61743146774	736.739782941313	233.518675995931	922.933243639039	812.691472178323	1521.74362982809	534.478753745474	3069.31663474528	719.231103669705	494.646921262743	645.558511269755	967.910868610853	345.978997984485	452.2580401086	944.305382827726	947.104727844076	645.46907957749	663.36133863498	938.774911090995	831.255853094082	768.47371712866
locus_tag=DEBR0S1e04984g	103.769033877846	54.413278170592	174.847393502137	41.0804199801435	32.7144239902009	43.460143966364	54.1013295420859	32.7696833034573	39.8420083712245	63.2173716402659	16.5175229727528	43.4058890327402	57.4629645468302	42.2403284422099	49.3990031716776	57.4470915733084	66.6284989007263	92.7621705895356	49.371054117548	74.7302480772604	87.3282641955809	108.16801944273	98.3094252635205	84.8829212046435	66.5534239142632	37.4984999201311	45.844499749911	66.557889561015	78.1655468159622	103.680811043311	38.6977594763003	79.3777451392134	62.0418198278695	121.410857614784	72.3549088573409	297.432158356215	43.4106990713832	72.3538728270388	86.0098777386724	56.3322335716451	36.2961174065591	52.8095563914762	46.8754593553486	42.3455335540556	59.6992909933084	59.3769017694808	55.2809324514405	72.7218463599201	31.335478152377
locus_tag=DEBR0S1e05006g	197.527838947391	163.769148682373	372.329617535694	104.891714119053	164.976704278135	130.133839768709	136.658034099156	142.345749697899	89.3382721628215	115.79719622773	96.1555992435432	132.163721252063	152.960194399275	141.039534042997	127.85151139478	159.442585847597	146.596677844085	171.611263458514	175.701292559072	149.757182214804	185.860349273178	174.659143509666	159.500838496299	152.940052698762	184.387908390824	94.771868469236	117.973362483761	161.653882844835	163.830249964285	247.96219424814	74.741894134544	164.900130332707	148.650647743826	244.948363287305	166.005983393786	660.590126821107	89.3308641686921	171.424718172944	195.347838338543	120.155498961161	95.9603644733722	115.679437313725	83.1716537376193	114.761300948403	176.959150994767	85.442264451385	106.990967389643	138.784989980217	69.9957399592107
locus_tag=DEBR0S1e05028g	590.799393843204	285.332476921195	974.311529624765	238.677214881645	246.272618049091	246.411371571177	254.875198777364	233.598915114654	198.629441986681	349.194500732164	152.215824909236	266.40200612122	217.099341471104	296.334361368071	196.568481961942	360.573351800142	278.54961599868	475.96108344094	345.740478266738	327.879626906269	521.494412677669	498.561184021164	391.394262806163	348.898720311429	326.819340955491	202.12890229273	272.90845028745	289.779407498471	393.396306662902	390.921634899594	184.63259677233	411.124718471491	269.675796349106	562.318783847177	335.375010134635	1235.87321665299	286.705394663787	516.287927254412	419.610776395019	275.267431651044	200.915741136381	290.816492907479	249.070935334561	251.315612528159	498.009065077575	213.480297055516	263.004677823705	313.58877907719	211.538022743859
locus_tag=DEBR0S1e05050g	413.321644456376	340.532879189073	998.813201118911	152.076644042228	258.949515655091	258.037558977605	196.559214888844	236.686686579432	234.096086977105	301.569302179865	136.808287796043	249.249956422445	262.00829861442	250.546282200496	234.187232312568	286.59854409523	251.633681633432	353.440975413301	332.900735078014	275.11316218948	444.437702654315	488.924946580215	425.783578030426	351.96851770524	314.031769173077	160.607327994669	252.429361155756	314.052586439111	407.00683895745	431.565212862577	219.481411154354	429.877147413579	353.02644061197	619.901202087427	332.033168862981	1271.64931369807	223.418655862722	447.751759031487	422.579936464461	265.422144287594	193.020872863684	322.30279496159	259.324843471474	307.613153920279	377.844347965624	245.892266585959	304.989536113748	381.406755277766	198.307670817483
locus_tag=DEBR0S1e05072g	148.67101487767	84.2938664723127	240.663172868803	81.5904463154765	94.762628881667	154.180434778971	93.6720971050005	168.496693622659	275.086108262014	126.81280372859	63.2174921875938	128.859107162776	87.0640577087497	89.388981469602	113.549416643187	94.7027792205096	94.8253044485295	100.51492115775	121.263455277644	178.976465368307	111.619436175466	128.890904403946	74.662257612395	230.824251068752	164.880220877119	109.327929994052	97.0014981816551	99.3004733112336	80.4429454791803	108.085288672207	43.4202592632372	104.749439133627	115.690692105681	111.382446183251	108.068084919347	545.570252015802	71.1407814834691	116.885256888923	175.7041948211	198.641454707247	105.823478653471	99.274697052492	121.180484247165	116.93515923364	260.549443336285	143.338872720521	221.075462212466	171.408647187557	108.654995626037
locus_tag=DEBR0S1e05094g	622.631110002553	398.81179796444	1037.47946589623	341.663652437098	597.541513147061	536.773139755378	487.140837395258	493.339752910912	729.693283701541	347.811998073362	230.741252879034	434.992808561621	649.659898179278	493.598301365204	410.123569336909	558.300446123943	555.869141186952	359.806315514298	572.870826204164	345.557189024662	533.239905770448	506.967538989156	447.815892211189	690.105235459247	568.760417796658	460.565135982368	450.804719284853	627.751020078228	489.043935875061	820.457997257296	227.416536322597	499.596643705886	543.736055460356	774.209201068249	554.206783999147	2233.64772699156	383.572449545951	498.637482361377	587.695936167392	453.142983438895	384.575975518543	392.063461974027	503.239539722615	805.022622962986	495.319888681892	321.779121310299	277.089351945033	515.875028541695	389.002113388594
locus_tag=DEBR0S1e05116g	334.283089981784	141.868155211979	490.261618041059	187.888125825126	253.745015182351	271.037788572302	226.813128629373	179.39512835907	399.692234670043	149.889915744442	139.037173150359	181.132185803839	295.068615918083	166.118116230512	199.856734119355	239.517930527435	245.262901932962	215.249254393287	238.322037403778	228.838763692225	289.507728175876	246.153490663393	219.332235279281	281.37696007122	384.88442948433	216.188631951994	167.06264093457	288.915989072298	188.752216705234	299.086222879746	132.362538945973	272.948285388907	272.953615768549	354.123291286473	266.48339559992	1039.14538135089	169.244079742621	255.799856616463	368.183574562162	256.960228230875	136.56724946831	255.721364181192	209.587226531135	260.010262987686	329.539068794428	165.516485095738	198.276178344286	200.814102581872	226.002149708857
locus_tag=DEBR0S1e05138g	415.453290821842	272.458798313413	583.366258885858	219.538179746968	343.837222913317	396.847457260719	261.142582786251	298.769847228448	188.707563260226	246.322597076281	179.320322655795	239.479414633748	304.571797020554	298.323590733943	219.34427813696	288.815150862007	314.436081420186	282.818115095695	285.537154909908	351.083976621149	327.461157820654	299.270146668176	276.282597628215	387.080835200395	303.497679023234	210.75173175715	214.928119597013	271.852206521594	303.526913230101	315.422506233546	130.152338002747	289.716591920411	386.035536497153	400.737995766605	251.420323056332	1364.44042458452	219.241394846178	317.229688601682	364.802332649346	383.908003350264	190.904437014338	247.121857457295	175.906127824835	184.187760877019	330.544850239947	148.876077883056	141.614332767104	113.34894795228	181.739793066883
locus_tag=DEBR0S1e05160g	689.713243186348	26.6852155550132	603.45481549473	444.117823892798	350.130954919668	488.39428882225	196.588007380431	324.237182644131	1037.9985209955	214.024200535684	346.394542030701	234.085110158257	225.648531852476	311.154235658919	230.944225490975	315.021499063226	335.656181415717	354.508189044107	390.055400402271	337.354431246663	271.296942588152	226.64897958235	240.695521380661	372.256488799078	314.07695607395	276.348102954933	225.583081918722	281.366517404397	386.058633929746	191.60710738277	8.01858820121829	332.040307412685	346.747415823343	418.492511397068	250.44846097455	1169.80115469435	249.313860936466	363.895391503993	320.328450784676	458.421327391258	187.597128299478	149.718994705886	256.250049546015	50.0524923457341	30.7582988883666	440.426473175539	45.7904419719083	53.40985829919	36.5098268381665
locus_tag=DEBR0S1e05182g	246.181051733747	264.887118090319	342.632962903853	124.709551990521	227.875212918691	240.892213652156	168.258594817954	246.642715769629	125.664711426686	115.796875366444	109.494084154394	160.520724000421	163.831595396641	173.686061515306	215.038053452974	222.397183153771	250.694815167967	165.096780801213	209.523952957365	121.31148349032	165.247926743513	157.301691039353	164.9314962588	223.465697067347	204.199182736929	211.829588318608	163.783696616729	162.738865701252	168.16958440716	254.618447605567	91.4999274642593	190.933459669179	267.49371916677	252.503453782479	150.783717131391	970.921219718979	133.273453421059	162.746390819109	140.936408654925	219.330017412457	206.333357461274	193.042540074041	148.217273570141	177.449127541642	239.699294676498	139.510817704556	221.766418921942	235.160423259109	172.6097932745
locus_tag=DEBR0S1e05204g	160.617936606159	239.884838857862	340.56079738113	141.136148351466	232.108712128723	180.268836809039	137.766516764411	196.905165427286	169.250555195381	90.4284739166656	123.668299467441	125.653520605258	185.506925439262	125.764113572989	151.976756549314	158.372024214094	174.870035481715	138.940560691261	161.62583512046	155.148560944457	167.439980123735	135.495195148362	149.789338136976	221.384460498751	222.458058603736	145.442578778352	134.37226511424	198.631868172674	179.018529461588	264.373065391781	89.4515976177421	139.868062106522	203.175172874661	227.789037991151	202.047541473783	868.176566881899	110.401159929536	166.019846730364	143.166435344382	176.895917269734	95.9698433076964	194.186853739004	158.249670895635	273.057402662025	397.768060398774	107.574761313005	216.937332529154	268.350587536046	166.419452593321
locus_tag=DEBR0S1e05226g	195.677046332359	133.214964925725	392.901374958412	171.847851466348	246.556423660224	219.776889025005	153.242894289318	148.068502462458	217.319589971128	72.4360969896373	164.335913382622	99.4159615775763	239.869946379754	157.611280575935	237.683121500106	126.870505308014	257.472223848996	177.266995879136	126.86612096561	158.607351933585	214.582187339185	184.637989058123	179.256571907381	249.662083587663	335.716944542847	206.738841030091	122.514365659626	179.233699169152	153.162207440659	309.321587326038	113.802983434206	182.469320696421	248.546742851046	221.659006529528	260.27321530173	1270.41932105914	144.451909873358	217.348959709457	121.455398524113	203.489315934179	118.13076167407	235.416198183258	235.004893831826	282.092926008207	279.39438218051	121.437026679734	259.776408989299	219.147501490494	256.914844464151
locus_tag=DEBR0S1e05248g	186.785844722182	274.925769012634	372.699287125402	222.934412929937	282.88357804637	272.377893499286	170.597852421183	243.582963037906	276.486724318696	139.012143288845	185.995966943972	223.643211224048	273.208782331549	206.713279439565	204.477533989766	215.138858231793	241.155735836346	184.7923298331	260.099549487596	221.604109877587	207.014287879045	170.495449769214	166.181262519064	245.189017042345	324.973327085677	210.955058480268	231.043699762445	267.772523930539	167.251489057241	367.544416086741	106.081935666381	231.086495807482	303.797891339405	286.96457296368	282.788372071128	1012.04732767562	154.176839150112	218.334332404013	197.65415616008	265.71982701066	185.619022973299	221.543813459466	313.524620227895	458.134223632775	218.874413495119	235.071936327602	236.989895402007	230.145397424243	336.640919383622
locus_tag=DEBR0S1e05270g	427.84345657876	76.2622184710046	676.082027868029	426.175913373346	571.803435653581	910.307017182514	370.275753523886	736.737307595048	394.139623711767	360.773830455063	354.642851505543	741.100398371452	628.395102497093	395.535123717548	316.135514896922	686.113630506692	365.135753104273	302.785205473193	863.465536446274	457.131109369853	424.573005344232	329.855144594212	314.052789429302	565.156951848635	507.614033409175	387.15161901412	668.559760471702	618.820200511517	403.847871390901	519.418792855741	167.218013714702	368.063452055321	620.892917339566	468.80721656016	450.851987654871	2044.89756530832	240.556864125744	406.960942788664	464.470234735229	1248.03713120353	543.302279837525	581.980006134254	193.051551815499	906.808052010254	577.916827458418	394.997296094722	1592.8766993972	832.368711471117	624.882314001375
locus_tag=DEBR0S1e05292g	526.708269886438	362.770568190534	671.725939722607	167.230314486238	474.352214717545	632.059091191513	532.117623707402	492.075015123669	423.652522785537	233.179266402403	189.002755700167	459.0796124248	294.942527623928	321.484000167324	327.818031071632	345.59112852154	420.895085165728	317.473779746752	432.833844995419	264.249905702998	272.323939003037	326.675315694298	343.635110232958	416.281785561701	260.896997815558	305.662189691995	285.453226134022	321.292923683724	302.442574441654	360.441822244773	113.619090686386	299.169220036782	480.390961175374	357.322687517165	213.810294516468	1464.07946508694	280.181065612696	247.119525539688	507.563239624641	533.982334642596	285.453886772421	299.110176118984	210.55642922159	240.179460527088	244.526065507227	150.16839510082	288.282186683043	294.522036749221	232.740058360353
locus_tag=DEBR0S1e05314g	826.620857865337	617.658919428335	1375.95838835319	636.305476029701	739.678675883895	1023.38554870438	586.683438717187	749.230675090223	727.929449132838	549.031787856155	676.1975037641	660.316449959357	843.044875019572	588.740336540349	640.957044729583	655.247483070892	677.817802618716	611.30705384137	843.813106716954	636.594336201263	820.981056800313	621.993259904729	573.879360072556	927.145840465806	1130.43556098182	656.712862607863	674.82185756815	861.832890324314	633.583531827495	994.446361732479	364.212304961698	833.858066616144	970.761955685652	1104.85089884449	955.24773639433	3452.35807556937	509.717409249648	657.498109972094	805.655397372784	902.57632503361	632.32040173957	631.376208601093	501.481563135587	697.558426680014	697.120716835574	497.137666827166	622.860354723126	434.852992580998	556.103314838279
locus_tag=DEBR0S1e05336g	333.006520909442	347.855408447549	718.622180812973	268.740451260482	321.418097270584	372.531130226413	285.680528626914	402.561370868892	324.544579506933	236.331879670596	264.71475766748	317.021592601194	347.701051411823	245.039983146986	298.136876237961	342.408561475104	267.711294370983	288.008923362379	341.358478492104	256.783298885089	322.99226234693	288.776849738675	307.795666798836	398.564110411674	511.880369129064	287.793108883183	315.949938466466	414.227638968516	283.41105260719	384.25014004178	180.217320643127	362.64304113745	436.080008896248	533.792472872722	362.688922395446	1638.09153251601	216.948760005323	302.444035867461	373.082301208674	370.151904333404	272.778327886972	332.847846561536	165.129652291982	304.56010263873	400.403110903952	215.598509713808	201.473504925309	223.912126159688	225.958566377842
locus_tag=DEBR0S1e05358g	115.764193268182	63.5276510112789	181.227352986375	111.564189304716	144.380234038824	123.586621564762	90.42488803491	125.971848892861	82.6645228858989	65.5111332095145	72.4326845909205	94.7334529947266	130.047352387888	87.1446335221855	68.9734558621939	125.679296911169	114.793816930219	62.0741706897915	112.573781397273	64.3161164277335	121.590018360454	87.0892299998238	105.90327118345	92.5889157611902	163.85666976827	123.513878175132	82.6515536205591	124.59537856963	123.470735988569	152.957617489184	50.5031111987492	109.320519427359	146.472403438516	131.128238654668	141.000559027058	535.166738474976	57.4132804452018	76.9954870380477	91.4128176711524	120.186615309775	84.8139420712346	99.3115173316608	91.6027414378725	125.09877256878	142.425881951086	77.1177732975167	138.795894192448	167.119642732134	104.190248750218
locus_tag=DEBR0S1e05380g	624.699721338828	470.039618315261	1190.39882334329	676.293051348645	821.25601541263	697.907183756247	532.591948539211	648.825829109559	709.6769195307	442.086616443554	464.699229501643	592.943132371282	805.317978928057	506.43939520531	588.05782414613	697.069991822422	684.454822693844	449.619991605176	795.729629654169	574.241796803669	645.769192831213	575.277657780915	479.875258045557	948.554326413088	1012.64996734477	589.051652351822	618.179192622466	818.936362762467	632.964999775687	1115.28589443346	300.871708723488	598.413365332986	787.451452047195	868.554422768125	840.655192513137	3103.23829352899	425.966463245486	649.65415455254	647.384410232044	721.513572054323	519.472372126858	726.332633056375	699.081983095559	995.561107263327	1019.45919645014	527.313434407529	813.607989772913	822.073870708402	497.788853416369
locus_tag=DEBR0S1e05402g	734.148110592792	562.210507816899	1292.67388375123	483.632048463101	809.039664632161	709.64682287408	491.919479191993	575.619417077913	694.227069844263	331.618204139584	286.38168832002	601.768680836805	774.331466303998	640.932316971723	457.801361945169	589.952999483143	1036.02040702088	371.925805764176	608.947057187278	483.069422838489	605.165591252498	573.321211291612	511.474322415297	697.396952966745	924.083272534362	594.632293029536	401.029978292748	698.539152360306	633.170483673232	989.199603127851	260.433187957259	640.511458548674	822.254668414274	869.897572969879	753.883789528642	2590.64246039277	597.481658797052	616.514750485374	562.707524858175	755.058511793592	412.481765396367	666.153048249944	986.274920164827	1105.2029333901	565.255924687619	398.220249392455	786.511439236918	1389.66730502367	632.726181434031
locus_tag=DEBR0S1e05424g	192.072814998224	113.298315303859	262.088722792945	123.592440910272	160.646414571376	192.217126144112	133.384129865047	162.00665470984	154.050183801414	92.6520916876275	118.224554445966	106.999572358416	118.0187531409	116.97421336042	155.191017554954	150.754084235924	182.450058232745	115.851291726756	187.607213244614	126.745066111395	112.816342679113	105.867795560322	111.428882934543	192.014376075202	219.279026604345	133.360039993339	114.624500943605	138.782684421309	111.41782475536	217.312987422803	80.5445963863152	135.491471977207	196.484783739608	181.160722253758	167.106268388216	753.202701780478	98.1995892207244	121.327151434706	124.558120417423	151.971422096011	99.296802676384	164.883153649279	222.703048409165	189.718811291787	205.798718660265	128.998192614905	267.072508269422	246.200025881473	175.132392305405
locus_tag=DEBR0S1e05446g	2059.77037801427	671.141431843505	3161.79077348261	867.251074107884	1926.94841233402	1842.89043129841	973.796213751833	1321.17521653096	913.990804249567	829.468338067876	676.48108111641	892.124420536516	883.987367145588	997.628915596233	922.738947919346	912.845158216107	1337.39148575519	975.386914213479	860.950091751109	1032.12929498754	1155.00443608781	1636.8925342714	1421.84732336004	1203.04300909726	1012.32120024883	1317.86166271991	664.742249021361	649.414939366403	1720.31493546065	1333.61253585148	632.486346721501	1527.21333572675	1663.73647873664	1766.24540358918	606.689371984767	3150.14797406609	1140.89643393068	1572.51553900351	1214.23591950824	1726.03489806025	852.52013184196	809.003864420655	563.489446727476	1173.63747217047	615.996200004067	568.395380578531	1660.83599299228	1495.29698962399	1137.26797053232
locus_tag=DEBR0S1e05468g	1098.21179519874	488.877118148546	1460.79747245606	733.175526190125	951.643069193398	1141.98491449262	938.397432973832	785.711125752578	1145.00151626935	396.790147999585	579.244849219375	613.742399679112	1018.52809849731	683.782905827118	605.718304625096	764.314938339613	974.107278883701	656.298444688415	811.89371720772	588.536286298925	922.012097809501	685.362857085714	668.007939476537	882.644291458284	1256.38450689848	745.006980872589	679.0551287013	911.859246863641	651.333678469502	1318.7070945572	476.980740045824	821.549126463142	1064.97709382809	1097.88425292856	919.134411401955	4047.74648550329	587.48177876269	733.409679874387	998.771143998251	775.963422553418	633.554659418003	824.511498888018	686.306899605627	1070.10881393582	782.057153062498	506.472422885972	964.499730702368	875.799767623973	820.385875559767
locus_tag=DEBR0S1e05490g	407.479950100479	439.362573433705	552.465570192925	367.838835463295	513.758440550554	377.097083309101	273.312524833677	445.945290960248	388.40183241943	182.532818594876	233.683238774688	310.099487722652	415.722877679869	381.199774911529	438.834094376419	377.720972208138	522.407703174974	254.111358391394	399.904349982556	282.735305258051	303.397254031178	318.504414793243	237.528961366801	538.71763735192	603.843489861548	459.907480857352	302.703061291625	441.860820004094	300.630036667565	714.303711313846	173.918612336795	340.750972494671	598.574425873585	482.985316826077	492.629901025829	2371.6516170719	253.779526538491	336.553421442707	310.1442884349	425.317938809343	282.659840266202	387.333487045314	631.443204447509	565.873571585532	405.374111012424	281.626891525879	726.710027150999	723.557907187916	367.055842935028
locus_tag=DEBR0S1e05512g	364.259322268262	101.134191416956	636.265627772355	319.941477160234	287.060729199574	465.49546858459	321.837382859832	393.482198770216	345.023944827518	244.289991273098	327.64233356233	358.780686959726	413.652093845628	203.456028445183	308.199624041592	428.121735146796	335.93510552511	345.446485626991	603.714101039555	230.001901818958	326.652693708246	293.093344795308	236.453486101808	367.369368222601	535.45003532608	289.228698102289	471.356031953396	407.391806550367	267.741607651412	477.06448581635	276.770105564969	325.96328532184	447.096793764607	434.457688699122	456.60363998818	1872.90085378706	167.192234366713	342.896589004291	374.528147460503	350.373027998605	411.321185031172	314.275502874599	153.890654896957	200.527432439556	172.811289701576	150.795291084928	104.713552811578	102.499915937656	140.40374780411
locus_tag=DEBR0S1e05534g	107.161914039567	75.2173173398889	193.332437293643	79.4925649198669	111.572749796874	103.867847398653	77.1006879286654	79.5649903660056	108.184179024621	43.4598926654361	52.9283674318773	59.6958347405482	132.353626268735	72.4081236188323	93.7625434629564	66.5553721201676	93.8345325130252	62.1270781730143	70.1154004803233	65.5182556211395	115.004969383715	102.668126229259	94.853490041754	130.141253545535	127.947275214983	123.61934236038	62.0414110045616	123.572704577857	109.42390099858	213.16377795416	36.3516842431725	107.1318794751	120.252047723667	156.379938296728	114.776755549909	521.98194829244	56.3188358037562	90.4554746799558	83.8551342334752	88.3369153783156	41.0300801297383	78.1586108448006	128.548815083543	127.596366666654	117.767963546161	78.4996713837486	106.175484606952	167.795016467747	89.3022140590601
locus_tag=DEBR0S1e05556g	390.677530629175	335.517745834398	713.394537940647	369.031255744994	426.434968827584	464.561148175957	281.836824389945	393.59205396437	412.628864279074	250.902192646321	302.257749423331	316.389250454321	612.384488583146	482.432863786305	392.887669952055	405.330885336876	350.751925695132	274.633185096173	418.877597185816	238.625685958357	383.98225140928	384.211571862796	314.487673296857	516.705980662293	570.259110843514	362.21680593439	322.712048808743	565.990381344297	382.190998047741	1016.82881791683	201.372377438039	355.579317384971	459.839775820134	591.182366429215	633.316145799492	2313.98902807086	236.44908121152	385.30742428624	391.660678733491	367.604315461681	276.482467189348	445.021492695782	370.956845647264	491.708738349955	654.08021394169	281.517931691164	325.964745066035	293.923282045478	310.207872336918
locus_tag=DEBR0S1e05578g	358.672336913659	229.235044750271	597.131019090965	291.194008154879	339.578474205014	403.283164073481	241.890771188578	341.209156926434	268.489359805234	169.384446917206	264.803972256623	248.165553722647	357.483088832747	391.520053759535	280.403560428269	354.031708482423	298.466701311087	232.263714289859	385.95160995882	267.520933886666	279.850621488574	233.068314085194	196.507992110116	389.123630290035	484.726787825926	277.350777042141	291.811667606673	391.288038136417	261.007383383449	519.572002851513	121.445905904965	253.601316980281	415.350175039102	371.146332686397	458.337022251518	1618.18514819122	182.214659176939	264.343889632005	300.336404843747	371.274328960924	267.450650564583	336.176861712746	275.318016746436	314.54253775635	384.60688549559	201.671143310732	246.239035588896	330.021352526678	246.81515213493
locus_tag=DEBR0S1e05600g	205.526563614798	150.877419828526	419.055158564266	219.785488991144	202.329964192146	214.31220402103	156.486556264917	210.262073901962	219.505010492391	123.67129439733	170.83524435432	247.393564460858	301.740483194822	242.169408583173	253.975802886937	352.367360656985	218.593033452549	194.66205278492	396.803675395922	185.6966372676	175.226489634991	192.226609729067	156.419828280639	327.130430664673	252.799165990975	194.515259787584	283.744050612549	295.353909316228	183.536360967333	431.026773189332	111.652637634541	182.437730991445	269.937864803252	337.707092468871	306.005317577504	1085.57729803331	124.685521955265	184.621647176599	239.783697786833	216.382881749687	211.942504467899	262.264637556079	240.41666990343	403.64955477987	323.730144709897	202.165802770361	284.521890286211	305.216674871058	244.863085980686
locus_tag=DEBR0S1e05622g	181.168460479188	84.290344805009	462.476287135967	211.966535910903	160.606335626014	260.121499975175	154.111672784232	244.370392945094	177.868446721459	105.925734574559	198.934962448865	157.239257815282	260.95882783524	118.054070157687	266.465736516931	176.761785478077	97.1247627053044	202.211824987627	225.538122452669	194.190085273533	191.307439552648	161.621273432767	169.2443972086	220.297365942058	123.407217135928	131.133915759136	221.291538144503	176.803582899013	234.117458912576	475.473009840887	87.1504724729126	113.503846411729	165.962653661081	223.432993455096	217.028950703204	1050.22289663551	63.0912441021336	237.270211087648	184.345661212362	318.281574511837	158.328944076124	135.430793603796	93.807115776626	169.542398003838	189.263703718616	157.223435948457	238.760663967745	119.829832816616	172.675641105519
locus_tag=DEBR0S1e05644g	184.42906024728	136.336197473022	427.888007262818	131.25136614397	236.303557367315	223.688520353733	151.992473904931	207.822466613603	191.983709445997	143.271337500432	143.41811884023	214.900734118421	203.16011741354	236.349226210619	228.85647430593	229.736543093388	149.905367154362	164.000392819357	299.174037215842	198.602412452346	178.266945710687	214.953236539391	179.007321757988	240.624611552265	261.997243510837	163.87763026568	216.982945270975	237.282593610058	195.368567991021	295.828493741027	79.3914241730982	186.536898306515	260.961488388816	246.094132543362	223.485837023818	843.066075176344	129.977917118993	162.737138645586	253.557032749634	264.375669133959	181.10215957023	171.362016937002	87.3747408899524	150.341500184949	237.161640463258	155.84863931583	113.694160765368	214.202990646696	105.275884516819
locus_tag=DEBR0S1e05666g	505.849509492843	264.839654283216	777.73355573098	167.247109057881	218.156168299879	211.915899779707	267.607298636526	227.086600395748	151.87455072584	254.832912336727	157.561087261697	201.92067623829	221.350600176672	386.198865367538	177.933397827218	275.028820321982	288.022613269087	401.137903189544	259.793949396952	289.677945628439	429.67134295616	446.637854673496	336.232721064855	206.329072892594	265.318858213237	166.028139821985	203.076188598158	266.38085270277	325.659512215366	318.57415381993	149.889429637807	336.1678280681	260.930129919327	458.170898276858	281.327330668925	979.018689947429	242.746601121185	394.22285448916	361.556162998399	218.125985793122	150.710928179002	172.423805096371	125.052334117076	167.146767154394	261.732139256332	138.899914721016	157.686029955512	189.578995899147	126.120709022162
locus_tag=DEBR0S1e05688g	97.1342445608543	71.6680418592944	249.57942559651	94.9221190400071	129.06404666811	129.136743262151	106.004485636529	135.876964082131	120.206549759554	56.3527367055529	50.5653593481223	134.459239075596	98.2886996097607	113.685709143142	80.5371009585305	133.369823714482	94.911102016865	84.9756559267664	149.831841321478	91.4747158254383	96.2561619475037	86.0071831645133	81.578353851638	81.5607610297891	130.101283541854	88.3180477039219	115.771341610507	107.103709968518	101.526360938486	125.064650470745	47.1066246396509	86.0053974581457	133.395633687484	127.903727817757	129.02001723816	430.291493756435	84.8648607546931	79.3764243847239	112.64791452102	147.717510233709	113.589945042522	94.7856144950327	71.1342593578221	83.3362971893553	111.314102455798	52.7277297774494	73.0957027429722	109.016532518034	90.3678305739125
locus_tag=DEBR0S1e05710g	930.863974668631	1081.93867947126	1663.74862389344	791.308210088756	1102.66163597027	986.500711330056	1010.741909895	896.188213873618	1079.15674584275	525.04549382421	542.469977976254	823.500178279671	1039.17385560212	1179.84229607881	692.878284310968	775.589044007348	862.975171207933	709.186891477097	965.621593855461	828.717202738646	837.718993860268	766.558885963889	739.667411275121	1005.18876443992	1208.9286068699	723.28023628105	710.293812287515	953.419368036491	742.661182169215	1535.17828816456	585.037201650151	885.895988202836	1001.96229254442	1394.56031824361	1051.61180933905	3731.17932125666	715.583784618389	765.46599155637	794.444330396832	985.807332371403	678.040865080028	773.468260111027	791.315631071322	1080.48998741614	811.959043656041	553.49844559042	1263.31108828988	1149.4382387525	696.732093322345
locus_tag=DEBR0S1e05732g	238.529992406065	128.690368885077	303.707659981537	197.822557350689	232.207580382826	217.374899398218	188.925003651089	205.782839049413	245.073910464089	92.6922460334976	115.977420594018	143.206101827073	325.894789359007	244.172495988152	142.165357962683	151.96118870181	206.713924369121	121.511754620499	180.123119133842	145.451952031359	194.718777342614	153.028208437647	155.23254892308	207.492799102114	338.590816482636	139.989829049826	143.211331747768	212.910313238538	149.838818223796	467.144099272035	79.4381641189718	187.727300679254	221.489029442633	226.755728782573	239.681029378454	823.004046806525	125.72134303417	183.424704912856	194.293970695996	194.372084711652	118.035934961279	204.268044201879	199.389358296576	355.11717064419	258.206258791546	192.501638381853	258.267125984308	258.390543558623	255.756222409232
locus_tag=DEBR0S1e05754g	52.8055467568734	30.3966015341966	116.950376573543	153.188789336419	92.6432146545189	86.0574507392167	125.791848824675	45.9266273960472	107.048038781929	79.399102613982	77.1370230085704	64.3033071006692	147.621766631191	72.3536625331359	119.148874845404	102.570639419466	66.5917459414319	77.0867038083693	108.083333356409	85.975422621635	130.321020236158	57.4266621405641	58.6107941543489	105.891003947439	294.031989899955	58.6254769248539	108.085819346193	136.630441616557	48.2900281497947	381.263222161956	45.8801113967307	81.5279553575844	83.7998456658764	93.6565402503721	188.798238595119	456.348778507474	51.5638688004788	80.4825134350958	93.6513349279461	51.5866373332055	110.421330843045	67.6703479406527	83.003690063173	57.4667423340763	191.0094424016	45.9737851072129	179.845509104891	136.518579095472	99.4546522504901
locus_tag=DEBR0S1e05776g	395.648360124561	334.295158523701	696.200303832734	305.033655709181	457.611688127459	480.1844901334	317.51347955239	577.49515530537	432.158079441465	207.643933208941	292.514406790595	506.878224342296	556.397287467414	622.731629606386	633.010489564617	592.857500493184	589.339755275534	343.120516300449	708.404715571931	432.205704383953	419.546632381326	327.936232943898	325.884169950518	705.402438412109	584.539632578602	450.246586794079	700.044903620473	523.760230072038	356.465843655167	753.353526620793	242.105425819434	338.551995588624	517.423203215148	419.730670722599	431.17452632894	2136.35314458211	367.180550907916	358.744010657588	524.729518190864	646.523788404489	607.642139134651	595.006527791725	267.643581187849	381.613462800038	529.533297494457	253.023825613624	252.392722651512	429.713549407732	281.377386860245
locus_tag=DEBR0S1e05798g	603.265383779939	973.127391990775	807.013523008874	589.921498171868	764.713852501715	604.72413470424	532.950654674123	756.701912350828	826.551379569335	155.44718653295	435.457087808302	513.625949077787	630.372869482161	661.835092873267	519.103694565336	489.51746965271	736.020355763296	361.462507313396	535.572861705059	456.781668175853	405.284734523314	396.943446498221	397.011429959905	511.542960718163	996.9414806779	529.70624754995	483.111452793284	608.320027858639	357.922095074836	1002.21490561979	242.316386235354	530.579498066196	899.528411258019	691.452667217784	649.020780651761	3735.51644421074	399.158896230024	406.599758788519	376.843703979442	629.499372142891	517.767203408143	508.293838965186	399.170650884881	500.842474665367	297.2053769801	253.479066391444	555.104998472459	546.157650864519	434.279608737141
locus_tag=DEBR0S1e05820g	166.025545109931	123.151728580201	239.561919810117	90.4540024407011	143.22376543275	174.828675363163	136.653060764535	175.02511831889	152.933774739795	101.517043137526	72.4113424828774	144.238477676579	145.373728526953	139.940763601629	196.52518663809	143.132259933134	163.99348306344	119.20164148351	160.517876001734	98.2052783812141	132.466978233395	126.721317690703	124.574908501154	143.153301636026	149.739790505814	122.423476489449	113.496987507476	126.726642328577	107.018957788668	178.349191870092	77.052251215345	109.288372162156	151.904919264774	144.268221887108	83.7750022607026	588.446824102135	80.433165488358	88.2158920977348	134.369085552685	131.134728717609	135.448786683876	158.346526969165	73.6484615112088	87.1235792426696	152.150604202585	68.0956475986937	61.0091339014282	62.2263191073314	96.575652601416
locus_tag=DEBR0S1e05842g	634.77767643416	406.477423637872	1438.85009141511	370.583794013573	510.059948044479	628.009772889937	497.735029409852	619.225623684713	601.297867380653	364.133007770311	368.823278029266	405.929009574766	461.441165382464	403.10008113386	506.942281265492	418.401751088066	450.348665483153	514.578320841733	497.322189117809	500.529574669434	548.783823222898	592.701998643862	487.95404607567	673.880713459731	678.05717800348	334.276188884169	457.107879666388	543.553134084888	536.005921687665	680.787111579599	267.783306417833	586.374531668927	599.121616477002	701.889089417141	649.241893152297	2535.02907809693	406.958424107365	569.656172568047	608.43860517026	684.473014321208	439.254077810859	543.411241446285	327.526234358418	430.856457411289	721.695776045328	407.283082053432	609.111010817225	585.801980528229	438.274864257352
locus_tag=DEBR0S1e05864g	32.7771025140328	38.9823175479468	110.755851032474	37.6072286327262	32.783214483878	45.996626574025	36.40173372401	44.8199661967556	59.8205636431461	22.9256694452224	35.2117097123612	26.589151021125	35.150505857062	27.8574669752914	42.3164806350363	38.7280861531576	30.3179574321537	48.4714605149258	37.5528100752554	37.5635218820019	21.6133948185237	47.1587136565258	36.3861113935113	56.4304299519608	56.4317076759923	30.2972396261181	32.761879031075	26.5967871809699	38.7384102348869	58.7974861169697	19.0507661827571	55.279726379073	38.7355523410164	51.7055375961659	42.3064303975977	153.412630454405	36.3750750032103	47.162748734558	55.2757398298832	62.1912133018515	31.4984137872736	47.1483765941114	15.7780848434156	35.2051715241968	79.7149873085836	38.9053953153162	48.2461466030115	48.2437991106081	28.810057975217
locus_tag=DEBR0S1e05886g	31.4153110316025	83.1658167347976	63.1137622526775	132.344035813179	25.2786578776932	62.0416641939808	101.490534612503	72.4284266003183	52.7650838585467	15.0246041901345	59.747188133561	13.6649877072877	135.479020746049	20.2409324428547	26.5220777422877	22.8318764607044	60.8722050973192	39.8504730653351	35.030415160762	64.2931637035923	73.710647631776	42.1709328243854	32.6725805886638	78.0774308681422	138.746104222776	26.5243253993043	30.1842437380501	55.1117894191618	17.6493453791684	139.452512238203	18.9916620501552	40.9879687128035	58.5740644841009	54.0122238961484	74.6583280772197	194.196544271856	28.9647823338956	22.83826708621	18.968645722152	44.5994992448295	24.015229006674	99.2758033152134	57.9303840719252	57.756388156567	484.298012907015	44.2415318531875	60.7818824502911	20.2193830978049	132.019282052656
locus_tag=DEBR0S1e05908g	6345.2164596196	3250.54781120182	12141.1732125367	4545.85844830334	5644.04876502911	6071.10078608552	5242.33567390563	5046.81691180087	3506.92267079422	3244.80019726542	3729.805103434	3637.60309121315	7285.54444555173	4755.76783692147	4065.45529935896	4869.59247036554	5082.07483155922	4240.25351687358	5079.38750050186	4569.16417455324	6632.57945937745	5505.33980463088	5020.41161731721	6603.75774103914	9273.54257314902	4678.39908685028	3288.3939905724	5646.79165534636	5224.3778548467	5971.60239819495	2526.65795980537	6027.1243524212	6178.65594297348	8441.6395032502	6813.55530827168	27194.1155638112	4272.32157870531	6056.2652439816	5689.65212456476	4647.83426809614	2409.90623767897	6571.20225875645	3136.27251153218	6784.86901835649	6757.01720942011	3259.84173588264	5635.22153757944	4662.77599303264	5809.78686533796
locus_tag=DEBR0S1e05930g	679.552775635546	399.105047701526	1046.85543577649	554.865435331006	667.242249880783	613.652287309233	503.130377897482	479.680415383239	660.771688024388	310.269550111435	339.161409435784	390.184172446328	786.394542926158	515.628586604379	401.021211148313	501.701674316825	700.929368178805	446.351943955139	609.687174080225	376.552982903389	620.470295902086	517.398734940641	441.697834927592	669.075911082323	944.310454082016	514.400428420579	402.92367610774	651.486575827185	452.166486932407	1009.78740009237	316.57735322808	555.268071462492	687.736378116	758.35835850659	713.885975475449	2502.32973669472	401.913784700722	537.323984158394	724.131294970973	473.417624461599	367.134111490473	686.520038604689	558.457875641292	696.702440362359	699.499848765231	354.802878577426	764.677853699811	658.122039132334	656.662529687211
locus_tag=DEBR0S1e05952g	335.511321685891	675.455429354872	1036.54058695226	402.488238660245	355.497567175881	349.353913513824	314.40378258204	326.531827932932	202.083890502012	339.834189702521	159.834434026343	364.895816318335	371.335846296311	387.500043010886	186.696423700704	325.773778546638	490.864462266424	446.383401307703	666.84021837677	323.700355276271	298.877566392002	372.427158519163	475.604855574482	267.598730329098	357.584240854298	336.523113804649	248.272226861566	445.879993258167	395.583042094299	331.673209524049	178.182716792828	389.286641910216	395.555493465192	637.990757633617	323.714434413248	1041.51663422612	264.388845743438	303.653842992865	501.787247553552	576.45528133526	207.439935277656	400.826293717819	142.32421060428	180.820567656607	241.724685005263	153.060127916076	259.012027901535	239.963512150891	122.873566367126
locus_tag=DEBR0S1e05974g	3.00421464460195	60.036365309918	8.01248006116172	0	0	6.4780224612802	0	8.02819349860358	4.83766710742728	0	3.0089434340179	3.00270802834134	12.3066271064076	9.4890239741568	6.47369996296467	4.83698923982237	3.00676383553215	3.00696365551975	4.83682234348643	3.00360865056082	15.0486164411533	4.83790924344064	4.83873076179762	6.4711900856443	0	0	0	4.8381131267391	0	9.68373442849015	3.00680717462182	9.48278028983576	4.83790915219202	10.9110661911387	4.8384048982896	13.672962663689	6.47066095832701	3.00370256837157	6.47088442197223	8.01357406236036	8.00944275575868	9.48091915361002	36.8842223504783	35.0250246277943	46.9897872727838	18.9681590280163	42.1549763460729	43.353942198759	43.3701206182593
locus_tag=DEBR0S1e05996g	253.853675096769	181.353234868605	421.997471368979	236.68131265778	273.242716017396	281.846356301052	223.780037194022	282.163208475795	257.02690869971	114.816088268266	215.521865373209	207.4989633388	387.413778426289	193.354152918785	205.461000490616	245.094108715998	230.223483380993	163.046798162963	263.35004779457	191.0933368842	247.872152994885	222.609591785215	166.142634951264	269.81846510714	428.153610497979	238.623649683078	206.489918722899	312.277865022643	185.626317303996	445.779041887942	128.047688559423	215.124166931992	342.834638020433	308.055382256929	329.141020301338	1282.06820620543	173.68460767815	197.643473994385	237.444130546189	223.714434196312	193.191584953602	294.093721155396	326.483959935543	317.896150589654	355.587034531373	193.604184109202	371.631696362521	303.211347072734	282.521407653213
locus_tag=DEBR0S1e06018g	360.596694780796	96.8432368821719	399.804978382955	249.165816016394	351.03593352068	322.532930147684	304.468612778698	652.281201507502	419.567557610142	158.926282292022	192.856753679026	642.341085744587	215.543888187371	277.12213336558	458.566581757757	486.907310726778	463.134151281518	225.453360216448	693.21211403105	627.958047384772	137.217474812422	210.117919207595	251.113325286393	758.005028651704	376.258482256982	255.445358163085	382.646830617978	431.077633982753	260.595750771824	719.768273725651	119.509810029254	259.535920968782	333.885390922875	414.326348138057	343.502535236708	1096.47228076748	219.805103459661	194.731810746079	459.421337711476	629.229386219061	352.87281351739	548.966667477493	289.719281573101	438.047142215681	429.97572843603	284.29232842138	415.624797869259	744.371614144574	245.838726449852
locus_tag=DEBR0S1e06040g	11090.4183450023	5344.49051681195	6073.94722548078	11868.0889944701	4921.75032920666	12704.9068763102	16905.8758280303	7781.30872483228	5693.89300722645	4534.29411064085	6617.08388995731	10680.8368805191	5903.92905920324	4906.5594626626	4253.56258171839	6855.16142320989	12424.7258246337	7416.88658495666	7190.4124265439	10583.9102989869	3352.98618818341	3596.49366641137	2933.71343927587	9996.79808491491	5473.83181279326	2942.60983352399	6606.54178720869	3847.18158146501	2502.70107854215	5964.27848014137	3884.85266677446	9047.42204321799	4313.11709039933	11870.4450456998	2856.05832498288	10327.1067380429	4861.94268932518	2103.99352584674	11493.1090427691	7365.57607410734	5991.51937741802	10128.3057916199	5437.06338805645	9983.06151212444	5672.95077779426	4463.98715246232	3995.88805714109	3249.37741141855	7250.53357520381
locus_tag=DEBR0S1e06062g	485.692234841924	348.826755930083	987.269964761495	185.632843792622	339.444505185659	289.903634895028	240.709451578969	332.632362710115	239.433311237003	269.747238856899	148.869212537213	248.068137627494	258.79826315907	268.568694131863	304.531799496527	376.190425182938	287.972343394457	394.582682612091	386.862421573952	311.934960837595	456.963435510752	446.561335172794	418.423295275414	392.155824571775	402.707787934827	227.790123942447	243.751324845672	318.134356720926	377.365147608594	293.743214154624	181.289240347869	432.892827834941	363.728327889161	501.42118466402	348.762442515799	2262.52543788753	216.936245731209	393.190383392006	453.868767150065	373.210059424431	172.3965637097	317.011532223492	188.55423106205	207.02745695702	476.026330682775	184.535127411846	242.676772199716	200.383986111908	194.065941528235
locus_tag=DEBR0S1e06084g	220.415485990233	159.407666308364	418.60301811583	118.150901847205	225.742396478444	191.145263110334	148.751232893767	173.960020291932	120.121581309563	107.109211843981	113.74049950345	145.342688027738	193.116509717952	147.66166020797	118.046812849268	191.982698103945	161.837882792328	154.236028135781	176.797016555261	130.019978262318	194.630405819155	181.164189246433	197.525379607793	264.318136343419	225.636689866398	153.023458534614	142.024029863512	242.851303033629	162.756696476501	254.638768327446	72.3683405265144	146.442756523042	241.753685559072	297.16335092627	199.796571506169	820.483988329761	144.270946317874	197.509160323564	224.600841600495	213.931361753425	119.050676815724	193.057476737562	180.945229998938	138.8167847212	251.646645678906	119.908189621902	92.2750535346182	138.775041936841	125.762332225141
locus_tag=DEBR0S1e06106g	1308.4695938569	1287.74989042562	2903.93035477062	513.535851605757	921.159030357492	927.920433458555	707.439360747961	848.838429942394	559.832519758162	848.727427875664	520.026784525205	892.628767723932	726.859662114131	742.724480617398	743.475555883173	863.406078882416	881.153401094041	1031.58123628386	1017.74971149355	817.057730809507	1242.89960256442	1203.38801200213	1095.53141042616	919.626346259829	1098.46805399737	679.174086523048	705.818042970922	824.35286310324	1019.10183331174	920.197716012822	551.18044487959	1228.07034456138	1195.164177483	1405.95137040436	945.771897318913	3876.88695056633	713.20559014303	1164.3261369421	1154.73571176432	974.927109178728	579.842374693087	807.465395242467	461.005579859094	566.439444184168	997.787376766802	564.86658378232	586.558238656375	517.772565922413	640.79040954539
locus_tag=DEBR0S1e06128g	743.067504545627	511.960082281144	1238.16146304025	554.613410622156	705.724795036323	759.284983098528	670.539517751542	526.680652118518	829.017033490887	400.7342789796	455.764098532353	760.282927023887	662.864149496205	574.240804280459	490.079234459608	617.909341229893	584.005324528556	513.6178938236	793.678147430841	556.164921357879	587.746289347218	588.617586637788	523.439565528834	697.080353654037	769.915160470156	556.368607251638	633.605356051408	773.973042407038	561.164381750067	918.03379791788	333.043808739372	695.989836316674	780.240547672215	971.672983076561	697.183522985962	2838.55448039914	485.575027304126	679.447955586405	652.397501533301	609.864017786542	560.033595802005	468.663248667093	340.96833929157	469.96133287589	439.700884241924	289.646329471545	409.604381627076	317.024386313675	310.487905045282
locus_tag=DEBR0S1e06150g	49.4370032628598	60.129589479654	117.114389426568	49.4847401693523	69.0844760052559	59.8092900953868	47.1280608183761	48.457308803197	56.3597531623312	32.7539236248492	42.3265446680692	37.5053098425825	75.938530969186	56.3984701807264	35.1154655107169	52.8556667026294	58.7478968572623	43.504218989655	42.239625351598	29.0240425996412	56.4804788473244	42.2493368089472	55.2212982876587	31.4641387814043	55.2104241496805	44.6875811640481	20.2615492668621	66.614298628416	42.2524260473621	65.7722598372806	27.8361181640954	66.6099822575902	42.2493715054653	97.2000830091568	70.1840117107481	235.576378398262	43.4474414657585	49.4286176298063	49.4196684970043	51.6588953125733	33.9485065751589	42.2400514028076	88.933883378285	66.4752958384135	55.2128185401743	37.7400479230635	48.3601132344692	86.6301121231566	32.4522660307573
locus_tag=DEBR0S1e06172g	290.193861996849	146.497230891892	509.578970499359	226.216429150626	250.879631815374	249.942089650139	205.646706575025	231.677519707809	421.115313025917	156.555079802959	155.624344069458	266.725816697173	330.428136958664	222.892921464069	209.935675045622	278.525660364872	308.605268573475	192.499043460387	307.10623494804	283.886568117855	244.739590274694	223.788661899837	203.473019884078	327.208089265689	336.697814793424	158.67499360051	184.611247023957	274.396621403944	214.162737689093	385.999841462541	133.62662986036	264.674198027083	306.047686832031	385.362817962537	261.368687908982	820.553085730167	198.854848251577	236.562941479585	273.270121465033	275.60226419819	167.272674584685	194.438484707031	6.47998490802414	6.00866209278434	0	3.0080780604641	0	3.00124528221695	3.00775265973608
locus_tag=DEBR0S1e06194g	162.797381708608	82.0312236033416	276.312885813034	179.231399102826	141.032121262577	197.703573358567	146.543535111518	140.175100340682	159.487778121875	91.4838788696688	120.355011162468	142.027704914348	281.413199990694	119.158917135476	120.176023881784	182.221430982466	162.935653504894	114.788196456422	180.053456710148	115.727597668324	163.0959687182	133.310170894177	118.034768074981	199.779680271859	332.080258737082	132.269737501937	186.540140519458	220.382461375462	131.127182073265	400.671963661335	97.1554337914193	197.500389841858	214.996089285001	220.364665168809	239.588430605763	1030.91911374214	126.727330496418	150.803665155005	140.956532331532	123.485586331632	116.881375763612	200.904486103031	175.264137437828	194.159034638402	359.572310437281	93.7316716249141	155.402341226615	144.13231360701	181.921834896223
locus_tag=DEBR0S1e06216g	97.0759174072334	128.645666948446	205.307858892755	104.910704374236	152.005486463574	129.058872063082	96.0553819462692	140.180899522191	138.781662238215	59.7025388180094	92.7550829686033	91.3921464728665	144.317223978898	111.490466164669	100.460852013692	122.375153773707	115.853608702417	97.1645444788086	114.632116081371	107.040771472849	131.397269138554	107.034812291632	96.0138273874654	120.134584295236	176.851766612423	94.7889794825575	85.9374986681618	144.31140270334	123.461368757295	186.121677632216	54.0899865207229	92.5837335910636	169.272995064919	177.931535896831	155.167991663803	607.646381819646	65.4451547614477	93.651936617411	103.656760465641	145.43792840269	73.5625986536621	120.114101645315	84.3641878084626	82.0547536176089	171.80111119897	74.1124752145057	107.830762698362	120.76379952672	77.2693001318243
locus_tag=DEBR0S1e06238g	338.59424394682	103.233623815162	143.226128076174	162.973008357665	212.937559718948	335.703210506808	109.388144944619	54.1488919185052	87.084448955975	105.969762994057	117.132611981601	265.377715459048	696.02868030274	130.11861331422	108.133861313805	418.52638998393	141.142092366163	314.52868796787	430.964259940785	147.602662187356	109.55094386202	67.6784331741326	51.5742596603338	731.347569041645	233.112720176913	138.857585386416	380.64979488094	234.207552880175	112.607351669294	818.797931413416	108.218233544467	84.8292639835874	212.842877148093	103.670321004308	196.536751082377	626.473657752864	78.098406903842	229.87406467074	242.861743587583	121.373646764757	338.438277026937	267.505157452786	87.5355528744437	172.01742072829	758.315662150571	231.145254015328	69.4663076697187	78.7623270840386	173.03797119875
locus_tag=DEBR0S1e06260g	968.027461062989	594.285617385647	1591.61853607334	623.864904462351	760.526787176258	932.42996014721	555.403897653027	720.231688764292	611.59736779955	502.008110449243	616.99947038105	642.789180715561	746.735784825727	501.924816488749	829.881540825348	561.089115495733	817.163585513566	592.372128567024	695.617964722496	571.713378578566	727.55510395423	705.129685806088	586.499717422828	917.89445409763	1203.76262630351	681.46204746773	614.707602103127	720.869198734901	776.741154447421	886.414960852843	283.786305759622	692.531653654327	1007.96283020637	910.618262202358	790.313797741954	4717.49237770818	587.411433852122	687.538088294039	616.790078016242	685.493865359004	614.707798399941	754.991539598331	338.351289875643	529.419199452681	843.055487812614	411.865114028521	935.027441941919	624.220668973049	638.58322767968
locus_tag=DEBR0S1e06282g	5174.9140950929	3184.87106547882	8766.06752885142	3026.47774512934	5453.75519357055	4836.83741609539	4254.50896418766	4301.83774126258	2655.80112329303	2249.42301021619	2117.26402635643	3343.5163558838	5029.53732173486	4255.67988575518	3329.11560587467	3960.39169643824	5586.88826106182	3320.67186289597	4227.53887804033	3213.88065077072	4362.73646394946	4394.59699241384	3716.17736326263	4756.64404177067	6630.11333004366	4429.69251572516	3011.94813925863	4678.64415898922	4174.81368773145	6436.36924152059	1927.89905131067	4620.38841785747	5603.08777533895	6084.52647533603	5003.41808751731	21057.4650747355	4052.5387899316	4665.55754641922	4463.40713817384	4644.50836769742	3024.20573221824	4029.7911288829	3176.95577547009	2857.87708059863	2586.3891787715	1572.22725371724	2334.45125284234	3833.48321861313	1742.72821764187
locus_tag=DEBR0S1e06304g	220.394308497776	165.950702818607	382.805535143295	181.36774430769	172.565984680779	218.314584198114	213.973427545486	208.954704767897	173.563927856205	134.491551577227	140.109814157059	223.417511785145	209.586149715316	139.943291943161	132.237212147922	213.80312273752	174.848671858223	175.944209431217	205.185372024728	217.04893299672	215.41132749099	155.121164806599	164.92860461449	221.357809860865	210.64719727127	125.721588290203	176.783763874776	205.241186494287	183.321429543949	270.985814759209	97.1396287680224	177.898417119291	189.840588718987	268.476455460764	228.81182708405	736.395041138024	122.358139538384	195.379200656292	247.140317890093	226.709597488728	131.069789480571	196.4191329894	111.095170700931	144.556461254055	276.969664057556	120.3176908939	172.410366944811	141.693068575205	112.514626745548
locus_tag=DEBR0S1e06326g	636.654131522865	591.098282770737	1163.56034239231	394.644340160965	654.50898802079	600.758730267695	346.863840475709	561.11772006052	584.140185780303	354.282102010366	397.061977987166	505.563260485326	543.464482938885	434.275172589632	602.391974036313	494.992129616708	610.128399368862	346.076166716591	546.405454285719	464.543886530188	500.436062516976	509.729237587486	464.59668416103	758.805208642778	1058.32078418083	546.760513772278	440.21370628231	586.292551334316	501.529648848399	697.573560297565	261.205755316478	654.204342193285	969.628899641707	818.170794385371	769.338225655178	3761.45294993262	403.768275820537	507.674859653764	549.535214640743	709.327642287781	466.56948864777	635.323633080713	499.420660723231	542.453308428975	713.112517745	432.655509001403	677.10440170565	516.226559650119	613.355213953684
locus_tag=DEBR0S1e06348g	729.439386072959	699.234117286902	1157.72497120346	647.9549362426	761.767233944141	825.588787340293	641.325744497125	772.16553490976	710.445144708827	358.914534453261	550.824422667089	557.096175216387	726.237288356008	513.507660857605	695.040835373679	605.445189487673	923.346392930772	469.575720574727	638.703570127714	590.672594925283	561.328340978708	531.006399631476	483.803863389832	845.272507154074	1109.32837404279	684.69566291137	486.74199029935	734.427497189429	508.907497219574	1025.44878854319	360.033252830194	642.006577743819	864.030878574615	903.497734495293	815.332970792863	3421.85745943937	502.66694464227	596.072214650757	550.803868809162	747.048237231392	457.207031501438	755.139720835749	655.501058236006	743.255403985848	727.521526272344	439.693928981642	824.814793552924	803.884941623507	529.25014380504
locus_tag=DEBR0S1e06370g	71.2218297307999	74.079862452538	124.657856186127	150.02623051866	66.5660016544608	157.559723744588	66.5764201266233	49.4739968181855	144.362663833029	48.3383299706395	60.9606219133296	71.1862477238239	83.8298300965888	49.4000421135476	81.5795323561429	62.0123491684924	106.041716921937	44.670712592969	81.5333568978781	59.6849840743077	58.7393826731354	59.6816744083766	42.2090142832969	89.3948117209977	98.263012234747	77.0499134433243	62.011555739447	91.459280554613	50.4689890459471	133.95863102366	30.2464596000166	60.8480171676952	88.2670507697609	81.5490248571534	77.0250524423216	397.829512953825	62.0163075338379	54.0585153936556	82.6917738488447	97.1241576273435	67.6897675454028	88.2480557796207	70.6559792115995	125.235504918147	191.004993340889	48.1256059087852	105.893749136447	82.0374366094361	92.3234245687324
locus_tag=DEBR0S1e06392g	28.9839107749641	37.6934224929684	103.682652956326	54.0947820043074	83.8211860346186	152.089173119898	43.4101451651724	86.1378247144188	80.4564982204542	25.2944627645298	35.1120249571995	93.6200295399786	76.9885288435017	51.593676612939	149.824855842664	120.115422962238	55.1852044453242	48.334254767143	170.316207173362	81.5191366933543	82.8344091786139	55.1244816402589	32.6813666795077	65.4501638658958	76.9798088782289	59.6793768867773	102.550294218999	59.6566437683412	49.3495051020219	44.3024799150573	26.5500146397783	42.1813824589803	99.3245565850753	43.3825979526176	66.5125165992959	208.556012353181	32.6713802256891	35.0509793557331	135.491768302157	100.457005297711	105.854140331079	52.7707160511767	96.5108841439249	177.461365832934	219.413421980015	60.568083865742	214.863093946646	160.475577026502	161.142510380636
locus_tag=DEBR0S1e06414g	5120.25158476255	3163.23213387014	8393.50283479737	3470.09067570815	5170.94808121443	4601.58128558978	4114.14237580383	4103.36979618755	3505.47832758493	2162.61294085021	2137.09179113895	3496.65282487542	5230.36063698796	4001.02826983652	3307.73000951066	4083.42749468233	5391.5506611718	2913.63751013185	4244.4528007316	3483.49172755711	4462.6932354601	4085.24641833244	3516.47348903968	5781.15813861932	6338.03857091861	3880.79033869599	3295.71462580506	4390.39541806661	4062.00802252537	6303.7836756328	1761.58876395421	4404.41699607646	5411.1605143403	5706.87012528533	5009.62428340109	20304.057387013	3473.57071402309	4558.53672731976	3985.89131372697	4560.57997047731	2823.75838191678	4697.39609403518	1585.05350304473	1807.66999364227	1107.14245000002	885.461508005166	1734.73680059561	2007.38584755434	1133.40210858376
locus_tag=DEBR0S1e06436g	1716.62385103901	1089.45864985804	3137.63709951009	845.477592007447	1428.44225907457	1627.39800537433	992.470838507306	1227.33480377916	1097.16409873543	1016.49076171989	752.633964711703	1195.76013778152	1072.35662541025	1179.15160955543	1272.68326420307	1186.53472691558	1560.84824763302	1217.97800172348	1402.79005111016	1188.90012721783	1392.62449437486	1571.56031992706	1405.38396687601	1360.74351395026	1758.24652973236	1109.05224441959	1191.73638803327	1527.46280238572	1392.98291891092	1746.33173873341	664.69553929757	1695.58850451885	1712.22697075253	2057.31608326183	1441.39670511767	6348.5914260215	1203.05888151584	1351.56605817569	1581.64510988326	1672.54259325025	1018.52489502348	1268.89109542179	738.538250274224	967.055182477372	1248.86301213995	726.560974554482	979.440543335224	1077.76005529303	749.283247949641
locus_tag=DEBR0S1e06458g	131.20025914789	21.6515520934013	208.655769271295	151.030365371266	158.537954148526	311.423328874799	243.092674160308	269.2026549473	281.478780740327	78.1912891435808	145.706970182026	52.7872702195858	254.827214541688	146.602909577814	361.962250505336	105.891469806369	147.795175404861	103.822516522496	107.045520953308	388.31239094009	224.058055897462	81.5422579714978	75.850404694025	478.710156224706	212.892213580139	129.025963501216	71.1802866462722	209.688521677204	112.636021882322	213.036145312499	56.3554576907952	131.163431509522	191.035371220426	151.982285444708	199.88310897821	624.499680620596	85.9725562185666	100.468994320423	281.466832611099	652.880519270265	65.4618093032792	373.337778615317	79.6505591213633	417.473907660715	393.110894523598	298.256562543802	339.958766496063	410.661624199252	234.816198639492
locus_tag=DEBR0S1e06480g	184.581303232695	64.7552074292057	281.612892145755	120.357622825448	127.963137354552	163.021736322319	110.555618462417	116.040340064996	77.0239623381538	88.349970904485	85.0298294454698	110.462313394975	169.386515824156	101.58186524748	87.1629744716941	153.034819914965	126.963562946589	144.55917133103	156.296084318657	114.732015478637	152.344836093644	147.669841918963	147.69493762571	146.540483824673	125.764578260805	99.4259566322215	115.769474067686	203.319735656782	149.874474063935	256.904850074336	64.4173713540403	126.820675837493	141.057745325339	180.200456104348	148.779650770611	523.940419262456	105.925169011333	147.682543948427	154.147095076115	155.290774630683	99.363580211253	156.297867139687	57.9575933240179	154.964945045961	133.292031904859	97.0684455785358	146.426888108006	179.225367813552	105.705253091175
locus_tag=DEBR0S1e06502g	332.016797724742	215.140241934986	681.08011819723	165.050487395556	209.595910365258	227.928951822988	187.682631151559	236.638460221998	133.240018917237	199.854648449457	169.495165114877	168.061943481797	188.664441149038	200.981559104193	174.659657968172	210.545591200943	238.527595881774	296.341861270369	228.665542196211	236.148138408631	346.364412925953	313.975156038059	277.177871168755	212.708839089898	258.776075674297	156.225613449516	179.972164555279	243.817413873226	264.241247529905	289.37796204	129.007182057082	289.6111956237	260.890538876468	400.593352444229	264.24970833662	1090.10361792403	171.330707476003	329.858936953604	286.568500995279	258.860924293339	175.647650145439	197.367552504422	91.3572714411786	131.888465434932	246.934455089447	118.305276599258	127.153805515931	121.04538717101	111.027214485071
locus_tag=DEBR0S1e06524g	546.981965473849	311.985764627026	756.443387490242	445.304057327457	514.391674402187	482.225953430225	480.97443038416	372.057570237585	523.663545665195	206.60884221738	277.818657260569	284.477199266258	538.505564697835	397.947001445288	320.565381328095	341.582287541314	524.272006479562	337.835255209508	371.18057356169	375.434130894853	642.377070744548	397.69592306039	338.586550303226	508.923664792154	669.067768795472	391.546133754504	262.050378661483	502.831744430065	344.885674531417	805.021853315921	223.798809672025	459.459730700182	539.529281009857	561.370900986319	510.072444174397	2022.53096809228	307.894474525991	401.987341995014	448.925785098747	405.208484601766	226.671437551322	515.172604665823	343.48223551925	636.158029770253	577.37864973703	313.24542305304	664.958590778788	639.011705638067	467.200937414389
locus_tag=DEBR0S1e06546g	93.8945943332947	46.2241617237767	149.062291567926	82.9633822265225	108.39878405173	108.460089706913	98.5184708188068	98.668941323948	75.9921270714568	56.4551832434811	48.4833407383023	60.9544844142028	133.649789581955	90.6394672263069	64.4850643625387	86.1467935509576	109.700115276233	84.0864799468041	99.5434245052361	72.473903172881	125.143633927191	81.7126645635607	56.4196518967426	83.9839967629806	149.033482915224	62.1728397434334	60.9567015725278	133.643460862284	55.2623959890357	152.191101927006	31.527377784215	97.2834516394182	94.9783657452883	136.926149877811	102.831262699192	312.850394894837	59.7914189974474	70.2419900085008	98.4496472868451	98.4891327342446	55.246959386086	86.1446266641568	87.7779063792232	200.372186424518	100.67185612936	70.079301965846	118.342538012109	135.63136010509	116.969598308926
locus_tag=DEBR0S1e06568g	823.216019078308	642.164562686895	1291.24638520746	601.3741778193	1001.85195189229	768.676483852498	591.224955683504	697.668537783156	555.36395142893	365.322765375188	465.744443622633	520.477289574905	710.81852026376	635.399957484602	787.68447080688	614.060958468434	1130.39801480598	495.040686104391	597.206441720857	566.763221223401	626.874785775814	667.080435430525	500.889896512965	992.00866539981	1167.25385663307	783.688118102644	539.545300534192	818.898017063813	607.901427674499	1058.43695361086	277.688868983015	729.519025347546	1122.2187947376	935.080874443498	813.583489695365	4201.39397615725	585.662138426596	660.996504830805	577.35582249528	808.635395702373	505.991020807292	841.370665952781	787.335323550612	815.718321992485	675.39504544456	407.922837980812	803.551143197099	769.260975742025	665.243243732156
locus_tag=DEBR0S1e06590g	246.174187888149	184.473737661729	324.702482550541	83.8695021490406	161.713247307918	171.577629760917	122.446352557885	165.2502135336	94.7242113235637	118.088656181034	91.5621929318603	154.000991478132	133.298167711416	137.753311558947	134.42802966318	211.693310596834	178.096778671638	143.329057416522	200.868194995094	113.527343825416	160.891064507795	161.641844346025	146.455347635382	180.054887565163	111.393020262061	101.4788802728	139.823873217423	164.905870459267	170.333349416607	167.280274576911	48.3217637793641	140.94264512779	167.068457978412	198.589485771276	93.6331986698205	703.023334800083	84.795719327697	148.658703134515	165.96826624106	169.288989922446	105.832951784214	154.004876634034	66.4410576137143	137.817053549507	179.490879941383	106.315080565069	157.711243257632	149.669795466614	105.095589933661
locus_tag=DEBR0S1e06612g	373.294580824841	155.01249353113	542.544783799592	285.919773343521	364.958147968008	418.889351781897	337.505534164613	318.887601997896	509.788135108594	143.268292681126	174.964326845282	300.255259874055	331.047163525412	253.737711956154	228.851947533962	282.400740015512	373.610507717628	249.615036836004	270.64261578883	308.868278908334	286.168437563198	279.232924153127	270.750404097736	359.523036378932	456.12419811929	283.571650668541	205.177738209638	349.956229885783	239.528104491184	441.112412562141	154.203735181987	320.320631348682	389.094510132432	399.609440048554	312.034963813297	1370.76824756059	197.435076357802	283.476840671847	410.008059808085	311.022017176886	195.309981798048	321.275279453108	264.247117166241	366.839837302631	469.984832945293	185.236571055183	207.318806351007	258.664207876772	339.532584909483
locus_tag=DEBR0S1e06634g	113.63793574402	65.9076186822464	172.6502225114	88.3847645937049	108.197546318938	111.594334093064	81.6100239713041	100.697790848711	94.7972269136839	57.4944499815806	67.8350848097102	78.1277595544751	124.660720808813	84.926311779686	83.8602033298264	97.0860169448664	97.2122624090192	63.2303092854834	99.3585308477331	98.2816412459679	124.91093767102	72.335327179828	66.5550134124448	153.053483943318	134.482667133263	79.3994436281929	71.1965833681443	97.1090094378277	87.1375432565651	121.676492313536	45.897687898907	83.8300718764362	122.467130305114	108.145407195154	105.947146356934	391.558507970457	63.1478405655024	100.492125066045	113.59784978526	104.87371471583	58.6112761780758	114.697515330722	101.811686251066	109.037608705234	127.161363459797	83.9788035785199	112.247508503953	122.311936370364	69.9955094623643
locus_tag=DEBR0S1e06656g	788.102871740732	600.670965368643	1346.68588889927	465.09323896598	601.48297971571	661.082466003627	463.742835854855	600.288159037911	533.819870256854	388.312763749707	392.938607890838	471.89234157494	580.085427399429	493.39967198683	567.539813339225	479.300276725635	582.76612704345	493.664832598101	521.145819486743	527.685711930977	611.810207794224	625.07036822197	522.327855091306	720.654792631222	904.261088178775	539.456195049531	431.815311231029	616.74395624907	561.120776748044	745.453169431744	316.390565375257	614.692092385241	821.300738062728	818.184635270091	724.876109656148	2930.42292023866	432.899063300247	601.269184715351	606.261513381341	668.919888965073	424.639320063478	694.37536236331	368.767542087748	546.370658859612	654.598213509829	341.508230708262	533.436795453996	443.986266591021	465.319169982765
locus_tag=DEBR0S1e06678g	849.311075059658	684.262480168651	1544.8520142842	432.401733925915	645.160767345295	787.533332368872	575.101684009405	687.679757529247	676.924054549682	478.725294500315	398.172702129048	573.548007592318	571.572013257218	453.173056129025	540.359285480315	674.723937977666	538.717690304036	585.919413974404	792.978528145367	611.492004718959	671.064615288425	669.663856684904	538.21467072758	704.898962406142	822.273672669257	475.373038794694	555.839701447632	612.652973171847	621.936964713913	722.020393247424	376.705256350227	699.676006936249	819.13507374365	853.180274251197	694.548193659582	2713.99707899748	471.911663028926	656.386649909019	854.202863594293	808.960453731812	496.143250558309	693.257215377672	431.434555419057	500.467023236096	583.751942798912	387.966531817424	632.983090060088	583.320319451732	387.329701725169
locus_tag=DEBR0S1e06700g	345.898619103442	226.070603155422	581.429192081217	224.913697903926	310.095191955638	328.18219040518	298.349580409298	304.189609718221	361.692615150641	222.653203216661	158.700696267202	320.32425235064	367.164211899648	291.056322421852	263.340250765425	335.265972165758	295.373023037389	264.660873924474	372.238670415294	278.249777353901	307.437121050137	283.518171316319	254.758146140229	327.83649505626	403.973534063931	248.358384145609	305.60436435727	348.919196526708	261.036817237091	430.596920395743	145.551905301108	304.576958955401	351.106641847596	486.813200269447	318.314864409358	1099.09226821734	235.160088699455	268.556970305813	322.432990443246	439.565331872182	280.282942320391	361.632132041971	238.064144437139	358.082481725993	299.885587169192	191.801519465979	366.462446232243	495.956376635419	255.562396397339
locus_tag=DEBR0S1e06722g	376.949004933052	386.690640216066	670.791112719044	214.369911387897	388.734324906084	363.565088343351	312.593636826838	306.643696263992	360.99576436359	246.613695609644	139.185893813404	415.734702072154	440.983568887236	259.346234868288	229.14710399656	467.256298330573	284.131133983269	233.615487123008	477.897721901552	287.053110172801	325.729919342398	252.819309313041	296.500437954628	383.194250361954	349.264952135129	237.673811311091	329.189488043199	353.513400824833	376.880349242201	401.101772341984	156.576708079353	305.983609562934	388.56170329531	470.565987527208	289.241413472742	996.928945001413	253.87051753482	272.186285353124	296.42309836839	404.533879107742	303.80029556715	234.370188840898	250.239365537547	468.381978857631	273.24987658905	208.145243857213	464.777288408347	519.022886873646	254.709591226371
locus_tag=DEBR0S1e06744g	14394.5958379119	7174.18176438137	45330.1474228605	14621.887125417	33381.5487164593	26970.8075084872	10829.0550020345	22888.4515096437	22633.8440354518	11025.3046529382	17834.5756706734	8998.71116806136	23649.3419552734	18856.5913910414	30102.4428843176	16275.8967243898	12547.3091929588	14101.3718438158	22469.3767932778	6664.33758651394	17088.4499375398	19044.8351737435	18201.5298787462	31111.698935886	45389.221150628	31474.0005606082	18904.3208245523	37100.0668006621	23980.6778288016	54710.1632677605	15116.684725425	18761.61146565	42423.8016434165	30388.8148001103	50717.4097680234	222592.179210937	13503.2196215359	28122.7481755154	16385.7089030119	29819.0525203309	18293.6115423613	23848.9951271551	38358.1772689675	28171.3673387206	37839.9971222791	36654.2247327495	42406.7728963032	52651.7288761954	18938.109575406
locus_tag=DEBR0S1e06766g	255.75170469721	263.631476407742	460.350683611867	139.997768237185	265.435153943277	279.476871224792	172.559355220288	252.997759333268	219.204896225122	141.032179123657	201.24417858235	199.669461749753	233.028150631816	195.44857541507	243.918035346429	213.761915375948	238.554994251318	172.658204192505	285.466907375145	178.959279722564	234.576614943002	226.595610108116	176.815784101293	283.400444845262	349.885940671338	215.010267671863	185.393882855271	273.955113066026	206.346770168519	349.752218220681	122.487497928576	251.327699238249	337.256882421083	331.957435751728	273.971563320794	1314.61470354205	168.09971872182	219.235628871559	194.14916120316	287.783127615444	200.835882696073	240.545598760498	219.241715939464	269.59274274615	372.19297987808	183.337245865168	304.498927502922	270.679589001036	209.579332933632
locus_tag=DEBR0S1e06788g	64.5122140203881	41.382141105845	91.6970433752777	25.3793779516383	62.2053268178014	69.2161913934279	52.9687172809543	59.9568157148953	41.118108709899	29.0846617690569	32.8315253261159	54.1741126700223	58.7667364234251	57.6207927300623	54.2055937172079	65.6322121669366	57.647837312802	37.6089082236207	65.6299847547206	37.5669187030338	34.0721252371579	39.9312733935866	38.7457882818324	38.7373712214904	84.0277862130173	36.3985537371969	39.9229958790831	54.1895829128147	41.1231604848303	55.3341983479347	27.8735000420997	60.9984387907391	58.7617343760084	58.7595029408705	49.4957539471886	181.718430906907	37.5598850295774	36.3863775337837	52.9318773532984	59.8475575650687	39.9230504341312	32.7644542945019	59.8361333983176	54.1920460813508	62.1787366954269	38.7528518566828	54.1923094490798	59.8317223460097	39.9411270258158
locus_tag=DEBR0S1e06832g	104.910944775942	65.9342059223209	146.627482607511	94.9564795976951	101.600847077497	93.8285500448627	50.521657614519	85.0879402321058	60.8776345071003	47.1086334440234	51.7056716237318	68.9948509302659	94.8485740876562	66.6130858601965	70.1575320244577	82.7261209694494	69.0878963515647	60.952145198105	87.146755503224	54.0846543729133	59.8372574866053	89.4450827944786	64.3806548461253	127.948918401124	96.0876824130706	67.7672604551158	75.8700215513343	104.888521251589	81.5998854336904	115.08483708291	35.1214243937776	96.0880831431938	89.4448643772808	114.764817824588	107.148801971921	372.705503355932	66.5618993124143	72.3709422016339	90.4421325958887	115.872963643725	39.8451249895214	81.5761651157975	80.5485465968598	94.848904988813	105.981035884691	81.6227518288071	77.0642154538137	100.528384416044	66.5870554914496
locus_tag=DEBR0S1e06854g	156.290525080941	139.681934962858	274.116026084154	131.29160912476	126.813281712311	150.958095628182	93.7059263387857	141.285146408884	186.588410513585	82.7338471929192	82.8187127917256	140.950297321171	182.291293372867	132.312032738828	116.956841043612	147.564083157126	148.851348976717	109.44959247706	169.245137417173	103.679168310604	157.669546512077	134.41971808116	101.481620868286	247.217859985185	195.408806902698	131.186613606116	109.298863425223	190.993237227302	137.713642163293	252.461648955609	88.3321107730952	305.688901091729	170.367946410653	197.517711272562	160.616153933174	628.675870865565	104.775710803404	142.089653073403	177.932587758036	175.83877309178	102.558110189833	170.330482474077	101.476502106953	198.66948693483	320.437018778071	128.982699877509	145.415570976381	171.459160682757	132.260382442171
locus_tag=DEBR0S1e06876g	130.089619569087	126.523696649821	203.272871937854	83.9065391005173	144.402221126536	127.989301047514	139.998236837404	135.826076884839	175.804435935647	65.5210864373847	83.9573570161155	108.087597439024	172.578306101014	113.643203574128	113.609207417112	108.092680072964	135.686879409164	91.5425494753013	92.5857233171841	138.828232120269	99.5562618297922	113.570904517896	108.132308674357	255.83367365331	139.910964880629	134.498142614141	91.4164915969911	145.432640408737	104.814395840952	206.366701226924	49.4130362079764	114.681856049043	136.631472792019	150.825296286087	128.971726871841	558.379516923225	105.887310200671	111.454773900891	139.901026979848	147.662396901369	85.9572483614064	162.763544505245	139.930721225386	179.076291541388	238.443668275552	93.6979819341131	189.94016877121	209.667399500646	121.384592715756
locus_tag=DEBR0S1e06898g	859.382795615657	940.92257516561	1394.23620372018	669.955426445276	901.206345105034	833.088264544248	853.311094295665	811.974763409522	973.281920037087	469.509491125084	526.811368680926	703.133034030172	853.886487592244	701.68446675262	665.183623064159	806.991209094512	938.113869777368	643.972365807662	895.31753196242	651.523449510084	728.873437260817	597.247777093383	627.764879207875	1188.80276335887	1104.47815580268	615.352502042248	631.725774638654	818.768613931731	680.45993654886	1110.80458548811	499.229146962582	732.489341198296	921.451115120099	1113.78701282327	836.295940430486	3032.24894049286	569.784752885251	653.651962230868	903.65581316333	849.951196160118	609.725989384571	623.230341237905	756.464090662143	1005.61240413195	901.826084999619	625.687148665274	1171.36962115159	1191.0448248626	756.563480830769
locus_tag=DEBR0S1e06920g	177.9901278744	117.658769294525	305.737841447071	179.244602973411	193.212424306973	209.829000052993	171.549529294538	193.538679177341	161.673002730702	93.7218610188193	134.661122903371	174.654107532726	229.864160162263	146.559413263306	147.638191259871	188.715506566919	175.973610912369	138.956535338439	211.738056450332	145.406381765544	148.993212125324	114.662184224255	131.149913536873	363.9182368838	318.294290224448	147.650381002398	171.411036867885	229.854641128397	152.991165700027	334.81109579099	94.8586012811622	162.764066149332	207.437163244541	224.644656821731	263.294552159941	915.006504071685	124.568534213402	155.170768076059	158.406048521917	253.728938264701	172.49478897944	220.341366128131	230.938305487041	300.443525290895	291.927279908323	143.246611451951	313.138180245541	284.527016923491	206.471383282276
locus_tag=DEBR0S1e06942g	134.414124075066	90.9176489208446	324.69564155627	193.310812089737	205.316482772899	217.248787356582	146.515078594019	150.059962901939	134.372403175759	109.3763874247	158.667922453897	188.655443829584	314.088750199243	125.744544462882	119.099941114855	250.356469587958	163.990673717258	118.129771048477	259.82689277044	97.033554302312	184.768152978048	149.741141507433	136.591771196523	406.004569373115	492.121652651134	120.162655217899	307.754053691061	241.732794278411	151.913092975864	335.801910311327	73.6429734589459	178.974261987391	228.780747894815	201.988535452213	333.034842464289	1051.35987405808	145.340051651356	177.912078015128	168.133477632235	105.884843431231	260.910187474938	265.30207285663	173.587576510974	242.830919518172	454.055059191332	101.469756417316	250.428330596794	147.55451956221	272.967349973856
locus_tag=DEBR0S1e06964g	122.536227706701	119.950157853104	182.452667270092	73.7313380093047	129.097929255813	111.628315216909	73.6856590843619	100.728536603439	124.681897979835	57.512094780673	69.1307931951148	101.52103851709	99.4201000527415	102.726639861574	141.144922339598	113.621111142982	160.906074214399	64.4388232840708	100.490946528934	74.74059481514	95.0295350711128	114.757587701628	79.4039411807739	247.415645696937	104.871029536008	129.09505143166	98.2857362865781	124.693778370748	92.6727849429992	174.11316765531	47.1189726708248	130.136084384488	125.802731683945	157.460746303754	130.152005326268	651.927047358128	100.500856907943	101.554611471345	120.232816506492	100.545056519402	64.3500930782679	146.555905285224	165.095453724022	149.918610331747	148.808300715596	84.9282530702501	147.724574681595	228.022812876256	75.8967871393496
locus_tag=DEBR0S1e06986g	1709.18961987128	1681.23803926212	2899.33112251941	1292.07097790355	1666.28334183335	1829.30597272167	1633.67328826078	1641.20738800977	1814.12855523076	983.173716647188	1159.61497599253	1670.18957592801	1713.00543761333	1387.24553973546	1338.17503532537	1326.12743897033	1940.27455055527	1343.39453820729	1508.25672455819	1479.0023766671	1518.67301729478	1303.73236579981	1255.6104382921	2465.84918814246	2054.81350922924	1194.18373669005	1232.37130427735	1723.33503188695	1205.14426849297	2469.11406746903	953.4430824386	1529.03815714999	1807.01524787253	2229.75110922263	1727.50189355623	6610.76807765099	1109.18525786964	1469.82485061336	1641.64734686135	1667.04850716276	1064.81170847429	1351.86407239979	1506.71557503969	1912.68269057615	2019.06971510082	1217.73003239895	1938.30591442403	1813.27541837502	1341.12352963343
locus_tag=DEBR0S1e07008g	305.633706242932	10.9763634136392	797.436450903362	182.41490855203	276.29003122543	667.234242082459	115.749517345971	276.757448072549	270.65360606008	523.828818291693	366.61189078727	950.697481080769	196.441012666892	282.597165450813	449.925765936624	148.590060920895	839.75929673121	615.436816595191	209.480298270599	334.096373600606	276.744850184245	402.775076862735	524.541386886426	228.733808452833	311.953464615869	319.346687169358	251.281557014698	519.175487772488	237.253365655602	236.840922087065	112.672543123633	264.248234912158	287.694778653931	275.062911859051	240.623388385111	1081.95328448556	205.165483722482	168.136764113262	28.9625772585875	173.592831517461	295.967477597085	72.2505029171953	45.8078907252197	42.1698470107745	191.967415388822	40.9986659269387	39.802843392335	12.3009553932822	35.0430898757691
locus_tag=DEBR0S1e07030g	202.077104051299	0	393.395648943544	65.5276709893995	185.571113710591	643.665735434319	16.4837194229376	249.895993392872	93.6303947708769	479.930037039394	189.073559914202	2135.07534105152	98.220306270644	224.767629167699	253.704597734124	216.04377537948	544.20217297782	568.194464573437	190.911433749422	146.456084337792	157.645093290906	243.910168966113	371.241562556497	90.3509492706187	107.022527985478	311.109455393891	242.793708900352	370.195722120274	154.068370344494	105.85111208893	121.451792455434	132.2044412787	115.714614702449	187.641585900727	103.667423562247	443.620205894368	131.093826005885	78.1028090047754	8.009435495938	88.2467453295454	392.266156242731	9.47980383757577	26.5212567641953	9.48272021207877	21.5057667072962	8.01298027060288	31.4160509805457	63.1176441861073	13.6742779657796
locus_tag=DEBR0S1e07052g	122.386970494121	37.6806564682508	217.040944682673	71.2334112011103	151.951839566671	186.708807461523	118.048091671873	158.6974713223	176.783947801973	149.842840923091	57.5009457964204	654.108999791309	220.32235081043	158.460388543419	145.39087804905	176.759320624173	239.753716116189	141.09070928674	238.246774837035	242.794393682414	169.566555130642	99.2904949442525	149.748391509927	247.114159125969	157.27089958696	158.425946875666	175.674653154214	194.184388732712	132.182503360655	142.792023411951	16.4879716714076	103.627586356191	177.874900597186	132.16791150387	127.799124755856	532.899287347746	103.616317604438	104.755044060514	56.2486298280996	124.575256509846	167.010150643425	67.6346742081908	17.6488862979418	50.4291697902557	110.387369631752	20.2337646928221	119.057028700432	356.245635487191	48.2727951095811
locus_tag=DEBR0S1e07074g	994.840781276954	1262.09819930878	1557.67286552913	649.967168118557	1079.51666183456	897.121870206317	588.777403102053	902.322748565355	782.843384239447	405.259329120111	637.782435465901	629.331998767812	783.993137295538	760.655374185713	946.291226185374	668.708495606479	1295.69009909223	569.235198029938	737.235078705657	648.132755527408	678.547750889359	733.243313919485	565.400829717647	1652.79162753557	1441.66132700652	924.60546681143	576.942172725801	931.50579982308	657.548758511486	1143.13784600712	340.834598109009	796.361680164694	1393.37988135081	1059.54216330608	1040.03442238166	5215.69745462469	686.303393036977	658.570796468399	833.878503488302	915.024566500237	656.363570519099	976.820955768041	1347.8615191111	1195.64917351638	1157.29481049685	582.43682860506	1382.0789560053	1476.77937692635	990.600959577055
locus_tag=DEBR0S1e07096g	332.202417785028	331.030615301073	626.540829313623	239.877027539533	267.67413602589	296.45738901938	214.026244623115	303.220903518861	327.858513836856	181.336252281859	179.355219030777	280.292735124841	324.759036606389	221.563465529477	293.010734312674	315.087150835753	279.627206139812	248.563364894649	369.141878085611	251.458099562515	254.184077379698	274.064225871285	211.825044839051	544.69493906909	381.809402566986	257.977518007391	286.696116636419	351.147743235393	274.084012131914	451.984078362962	127.980356210252	271.888109930307	325.768745796938	414.410316889609	361.774139300024	1453.39694773775	198.622176276504	295.094014678659	347.820819128771	310.075588332764	244.962208684057	321.373599732989	213.922325069024	338.526282492954	360.66458282293	163.913075116252	346.851780926506	388.195604763127	331.201716244341
locus_tag=DEBR0S1e07118g	201.924835055521	227.159439005543	303.270998351448	149.678436523993	196.516046858555	167.180173910481	144.055886561843	157.516208657887	180.121052000752	110.913846104994	107.710951881088	165.889274388088	221.393976400185	150.678354908547	131.92185178226	173.543103667957	166.113241901307	124.264787673195	176.775752718846	123.029196905921	171.77491883679	158.265302927755	131.899899451496	236.526782446338	219.229535618449	150.646184949523	148.377952650662	204.028596172556	142.890316118974	231.590618624088	90.75586517284	177.891358451955	210.526071246899	240.862528825847	219.257456182384	844.900123629323	106.291784570578	167.026175261188	199.706332649066	140.744316803696	156.064032068733	192.011661813467	80.6998687449226	175.751915383511	263.494472547425	95.2539512495194	113.039954181305	138.526059483323	126.342227628428
locus_tag=DEBR0S1e07140g	168.084298880161	129.374730910185	226.758789576147	105.295683131663	131.895241207945	168.210388644675	115.265759417608	145.322355568592	189.833618572215	94.1545042840664	126.502965999313	164.756562552458	192.010873451844	108.653849699097	173.581958330856	176.72686484892	124.217652967765	122.030276444652	229.940531261454	114.102532027699	146.406534062585	122.984414621457	119.712470256164	285.991430617907	201.805093323978	132.985410357647	171.327756173378	206.181963901465	117.404961443258	240.379484752936	81.8960230424063	146.098363598743	224.582642958197	205.02162354807	212.696306245453	867.819232268149	86.1490522902645	139.579467178133	216.936921385647	181.207890743041	177.803285674985	139.536687531577	136.221483915113	137.308981757611	249.391295619934	115.23714536372	195.311346456495	225.661623620202	91.7633923125168
locus_tag=DEBR0S1e07162g	1170.00812952865	944.739240843189	696.878961713628	550.378972012154	470.208036850684	906.415469723165	624.516854719348	751.448949212179	569.583800262238	1529.02159321466	551.748833830168	4778.92670747187	68.9359890492912	160.657679853161	978.431690879769	4934.28816942174	1247.24919718832	534.580913997615	4257.9557455328	342.58507220031	629.795129765291	419.560878660348	225.657025514912	2485.83646962632	469.98803562623	382.898274857176	3877.23041062352	633.632764130153	623.145092453287	1716.27616358256	625.894769338117	600.268773562242	901.421396896083	1197.55139593792	760.26146659074	4391.25226359215	286.644112025436	390.159651106322	1538.7023122995	417.629452126829	4498.89091409164	250.356152811594	496.437426233797	340.487757273929	596.997530264709	1818.66320514037	35.0441132872954	42.1756548900888	469.044787989654
locus_tag=DEBR0S1e07184g	388.283092542339	296.950807853623	705.429820703725	117.059401725064	381.991972085132	420.095691846527	259.084200094376	304.214982502325	264.358908038898	481.02534906539	104.980245052956	1276.97053714878	212.857199177886	339.709057014905	289.0281110333	1051.42561297731	524.224069081323	333.489152608434	869.127222377778	291.945373109378	454.075242176235	344.831241388241	279.368872395557	592.842390286053	206.420025417582	334.368814790667	769.471408958852	394.369726624035	350.076327883076	167.325062637066	162.953204639348	280.357432052595	388.182299508291	483.734350829774	181.211641929666	954.492068430137	293.964979659242	248.296158047762	434.166286780497	562.543672438441	827.514214022001	176.826948267722	94.7653467853385	205.302722774304	98.2281906139081	90.4003835954116	132.238837320891	203.211348801818	173.659652601982
locus_tag=DEBR0S1e07360g	345.907186627769	548.164979071529	677.39807990392	332.50614134738	463.858948581408	412.673479740792	349.122542624837	416.293443534513	812.100960037679	234.366839697588	220.784244944842	454.043004275575	514.134113182195	329.126983103485	298.278588735586	325.689924028335	389.625359310889	281.729831181824	354.068199919402	439.466850546584	395.154889989246	292.89783612975	359.695197340005	386.075010166734	524.643922113361	362.976109807522	283.466349012069	464.734721755502	339.498993511307	509.109673491101	165.1178129775	347.829311484072	462.553192997512	475.383115925772	452.097368740858	1649.1552303289	253.608149932234	372.365145830415	267.517594762134	510.101484350636	277.214714788875	341.523931936874	281.236435112769	510.889552236107	435.242986150067	265.569053317495	508.495654872994	546.347752081845	404.481536416183
locus_tag=DEBR0S1e07382g	1745.13758423605	918.180980380212	2962.12649188231	1374.49371771247	2558.40140064157	2045.7741372749	1687.04540598536	2368.07717896628	19085.2428649334	2220.56895572626	1216.05491758995	9801.93170403398	3840.49665787825	2100.35232367438	3082.03903137621	1972.63973077103	2110.56573633298	1590.2570853293	3877.94199969111	3049.53618747576	2127.00639076313	1448.7123440511	2148.52810798023	2748.15962321004	2696.13894544186	2011.77911377678	3015.07687444655	2459.25401003361	1590.61991784146	2510.15524639182	611.786461557405	1419.05197240361	2233.1150997793	2093.81954313841	2316.22257924226	10209.3500130478	1204.50323002635	1460.65774956638	1503.07668175637	3188.04705806896	3134.41114204931	1402.26846318053	620.068349784149	1837.12266703021	1296.2312046127	696.067086402119	1434.02698702035	2367.82328082222	1363.48387916235
locus_tag=DEBR0S1e07404g	269.812351651562	242.287115642842	519.574775921136	167.349552890313	172.643708099797	180.32816132213	180.254545324638	165.326474838633	211.820966253833	155.314863892492	124.839304706764	192.041297681002	188.808840508578	161.818978840737	175.876370086544	198.650199194852	180.345500558504	229.159948276499	199.80084726544	183.401122358117	260.555759877389	245.062606337261	195.483309473608	247.263296600651	236.308600375481	121.408189672391	176.863129885649	234.248169486566	228.908011860072	378.143796681072	136.787745701824	265.482512018464	167.145306395145	318.358736689938	228.914834832581	899.723935155786	150.813950505997	242.948132343462	252.598252471243	195.510021937138	133.32096363361	210.700875627465	122.125827317549	187.375062802703	256.635885243503	136.453945787119	221.760226606846	255.050908310319	151.612152801214
locus_tag=DEBR0S1e07426g	152.295295143543	123.436649824469	320.061634712202	129.356813793725	145.762318995784	158.907392969667	114.967475252874	140.47487252473	248.768315864599	93.9148244641492	96.3745098939371	158.708887710087	206.863427439161	135.876723163791	134.738036216916	153.265841056965	167.639056374998	130.451568077654	225.064495746314	120.398921740612	179.769839625998	139.079314042188	152.282579401574	164.183803006265	203.613065965651	128.153530618149	181.525582197768	162.021650561542	160.936989745403	271.607439930271	78.3540952890573	131.395114069138	173.971271573391	232.501388995269	173.989477641996	761.958051695407	128.082514604949	156.580901034972	147.878771435673	157.708754978601	125.931434257518	111.6286340971	121.249995220857	209.69063048455	222.95107547796	88.0476275847436	146.365233634113	166.985062823801	120.659621633848
locus_tag=DEBR0S1e07448g	232.07763254492	299.090734932261	380.755128423679	153.157739647921	247.316256067364	284.784632731475	187.773704516924	243.378101532444	213.870963482833	149.89173804664	145.654943106887	222.42090631306	303.568030125241	201.07876724638	168.240554619348	235.145601654125	251.703716025808	149.947455557554	268.472121253949	140.979599438675	189.135105648663	177.933114041245	174.715643123488	286.721268552612	290.863883728602	197.590319669308	173.567011578817	253.645991711596	186.594558013192	360.599874115239	124.716669049928	223.505714111578	263.251044638136	310.986890251596	280.369245497669	891.148709440797	144.28225415313	229.850579079693	239.544169884244	194.299425433546	170.317082403383	249.325728844954	173.497439908186	254.504038103741	356.346079837488	189.491283370993	273.818417883885	275.494801285561	234.95205131591
locus_tag=DEBR0S1e07470g	187.688419465593	185.574674284241	363.933063842594	155.320059255799	217.146273121668	190.044203161912	162.837196144742	188.0400646954	176.82198720461	102.640252489575	114.851772602329	155.092646685409	208.539901216945	180.191107760087	162.794484277108	181.122573898342	208.752948042552	119.211000614935	212.748890372233	143.179440770042	179.369281830217	155.130495094307	155.157009491307	175.74089754918	237.290782607426	195.456667531425	133.269386167726	220.360467616477	156.229782947801	260.076574322961	69.0127030645541	128.90809748628	269.637480442233	243.888936646343	226.677068657978	811.038866075586	123.418940744286	148.669322928457	146.42696256415	189.911485087916	134.364297802511	197.44165093894	231.152757509101	142.355634830984	164.665349603373	99.3378910457303	283.379638975119	272.401899160339	162.607324502553
locus_tag=DEBR0S1e07492g	908.728679521922	631.3307020835	1641.66207927602	700.680577280531	926.568458880106	1208.96936201271	733.635439992649	817.929161129027	584.220885980701	448.078647548778	577.022236887428	722.637294984975	924.232755365267	701.323044090465	532.071103800113	673.735495626525	809.764254914878	659.244608215115	742.267648895046	688.525864086697	828.159665007037	786.888754409869	630.61268345118	915.682858652663	1495.75453454811	647.25299874299	625.015062478888	1039.9057520008	631.577908366568	953.208440054611	362.02202974577	955.164520173225	1209.73353519309	1127.43145842867	874.351574996586	2929.75560463823	620.903999749474	794.410614434345	960.419702060055	994.825169347589	540.168933217154	864.627718004321	399.194325753938	812.018941188752	850.16713542945	448.3567161634	605.24106461152	331.126224100331	764.930794463478
locus_tag=DEBR0S1e07514g	683.274458205522	507.845618099706	946.910269398931	380.994015303375	518.355404917082	662.04048336045	541.596698787879	717.943529955146	709.055586226774	413.48593871278	382.326880991867	509.592801783887	503.611455621776	456.338739438694	587.541745397455	501.384244846372	724.544241719448	537.569272424313	576.795816066732	580.045662555549	532.916801868704	505.675208723448	451.926048047237	663.489760196908	861.662367033875	472.187418916803	441.253927081075	636.503020226732	491.069129311206	743.275060875168	297.404389395679	588.275236103979	868.886671930185	720.63074882186	755.046016213139	3021.02574426995	426.633253841462	517.117301730313	627.174050442446	803.644219765332	431.798321295534	586.124932866647	339.424940061626	447.981957868575	718.645729315189	414.107222684826	410.57413085207	356.705798153873	324.297637761328
locus_tag=DEBR0S1e07536g	778.706013515353	777.137626355333	1407.41266425395	303.765683670564	462.523316342936	674.39544602887	479.632823304122	636.764887965919	511.849274818093	396.621088126607	336.73961821559	492.916366603954	427.735839084849	417.640633114043	423.798106748684	441.232284515624	668.345445348349	587.997315166023	588.118790054213	542.347707176915	572.700657497832	539.17403150368	521.301184946148	576.866541433367	646.821433061439	379.548906478715	331.862681211371	421.485295131286	518.131253898142	360.424091719674	286.916308671078	606.243539945766	664.471781392657	700.695637929764	463.463727775131	2077.48122889913	404.764501517	530.785288660106	772.145088925141	826.502069177812	319.108704517252	433.868362313805	167.831047255011	342.78376751624	598.39396933761	255.632385631937	374.019832126324	318.170734289006	300.147262487357
locus_tag=DEBR0S1e07558g	116.01274865127	159.779098343465	230.3860297891	72.5440434915492	118.333881159974	97.3643940622542	136.986617330998	104.118808597574	120.401497099001	55.2916250901708	59.8966900877641	80.6205986703508	113.80692533803	121.674095443343	73.7662259740682	96.192181035687	134.858479669554	81.7923240799456	91.5966386038338	60.9606389675714	110.901259261971	98.4391433291978	102.818143124749	124.851713174495	113.794489270617	88.4608910099545	96.1911597743997	130.320312054918	102.808188981057	166.575828319279	58.7867693328429	113.794991850571	125.973226867599	154.407678376609	106.123109796927	379.42367995007	77.1433242506003	102.809461515126	91.6089464464929	89.5848262346872	101.662862520644	101.661164315665	73.8938703954661	159.682887716256	123.728903162985	68.8826728206694	133.785468186972	145.795928827061	85.7285644248966
locus_tag=DEBR0S1e07580g	79.3446411664667	43.6624903993335	204.282066534474	47.0844630342932	110.476768188537	112.707449068371	47.0550152889139	115.975597042987	105.874515113071	69.0020966819848	32.7368875173235	68.9300416249182	98.232036196374	88.2861803974267	68.9701599117334	102.555396678096	69.0230563698039	57.4853569796479	65.4407281490194	62.0017165189541	109.54594883068	101.460824138138	97.0700188696562	164.930563653272	68.945001532412	88.2671911507672	58.580254852303	97.0575563545457	123.465051077253	69.10750883791	35.0885671085358	104.783411932925	140.979413883544	157.328994410378	103.680204778247	512.169720784987	61.9903367038933	115.739084960759	83.7796746501042	96.0299074996304	56.2637825293547	99.3069112145186	91.86578922125	98.1310695484132	93.7041554123268	66.5634821518116	74.0663215038943	120.233072872733	66.2116101026352
locus_tag=DEBR0S1e07602g	245.236839457916	328.059678732595	508.288691683319	289.470385704027	352.496978154764	371.846443617424	229.132790135072	307.673908863715	331.320420232342	166.268055367037	320.146809897163	269.800571225373	619.552618675234	216.394339860581	398.050442916108	440.718517119295	240.007150050681	177.187585215375	562.605414368786	298.404306919246	322.327498747638	217.23400908593	243.079297869092	692.150059437745	484.053536701236	348.229597626635	436.503936220495	471.492392828644	301.653899049936	728.191639689608	124.807414947569	227.971072408293	377.804344075664	436.578056087095	702.63660727527	2547.5963498028	155.240778642888	409.447318493513	390.444998702048	347.154438135189	346.976461097339	463.879764751698	947.693439345259	600.451174501079	680.671031004869	371.298627230219	780.661592038463	426.496739421511	324.422954779777
locus_tag=DEBR0S1e07624g	873.410389902157	833.659362817488	1588.25680345388	915.88314767769	1289.16642664645	1289.8952973971	809.287393882279	1151.82395750651	4156.39510120009	1153.39803321252	896.777188745381	3481.23802897284	1284.5757752403	921.576167850301	1741.67367156186	1414.26873527348	987.54271495254	683.721742387062	2242.65943360829	1887.73906005141	949.01525443955	661.280327497312	772.392193774626	4266.47806326303	2143.79920400838	1156.99061403703	1842.11851481343	1821.13573806014	808.859592280112	1189.56299971249	585.599909987259	1471.03348979168	1654.72133370679	1952.16361568519	1581.09167340262	7504.33413335229	1030.62297783898	859.817715781856	1216.20349168608	1703.57323943156	1990.78703274836	1633.85579066689	724.780851618804	1528.88555077075	922.138618204495	839.248303303475	869.916864436508	702.490582835953	669.397563349127
locus_tag=DEBR0S1e07646g	295.283143404514	224.01368086358	347.041148041074	310.504288485171	412.654367331888	423.393143640021	257.178151095246	405.064836990217	949.619622284216	194.500117682405	266.044876147063	390.315002986058	222.614371846644	228.07845264933	713.20443521946	332.207341791034	439.103312415397	157.596120787508	402.010299745203	389.417684763941	176.231658438442	180.194346691316	145.492738553115	1029.32665073759	568.976647857175	338.798447553648	369.322107383893	418.810106148443	118.088410246708	423.395330402742	108.265939859287	173.693190497778	462.791082831817	251.552650795883	418.83309313671	1685.04770643545	134.462448360361	126.82545947761	277.389977122321	617.477611761122	310.062517199817	335.439438771483	746.158733487666	584.924415968571	355.603788361685	400.215946342032	463.758194216678	482.268551280928	337.955305125791
locus_tag=DEBR0S1e07668g	242.962387533478	191.115222683155	432.214460942004	80.5709012953258	84.8742323462187	99.4394672461536	100.501189908161	101.688151406919	66.5120755427939	141.107701799396	75.9614380846994	71.1639634829681	89.3785286739077	115.815041942191	75.8483579385799	80.4569493080214	143.369355112482	187.912219789407	108.079376205241	100.446728682068	188.084270991586	207.458704363753	169.325044263233	116.920818604277	112.603665091077	77.0257977196322	89.3526608796674	145.419393329939	185.545086718251	168.447720187426	70.154328058164	180.122387170443	85.9671121001648	235.220871014926	160.627842094215	596.125119166891	108.089743788667	161.712227813976	163.85507412363	84.862768947201	63.1164835341221	115.71635887276	88.1714017241233	73.6980515875309	130.888605395246	66.2211943508281	114.318260276957	136.518017655178	79.6206589011299
locus_tag=DEBR0S1e07690g	751.504023348058	469.965133061783	994.177503864605	264.751281011725	539.832939583626	597.877224751786	402.245553495202	393.326009687618	216.152324179445	262.346794456028	208.98863998111	193.124717550445	265.515758824279	365.22050011277	273.129561135101	278.261943383573	570.515139658027	396.025459047761	274.062194271507	228.908439612871	415.383250180032	539.596329295684	424.058230259031	392.469692325286	475.518505900007	384.112402217945	237.344185239105	387.277523814937	434.332614958151	409.406052546477	182.517450665088	520.534275010859	647.341808710219	531.131243123303	472.375563991006	1922.37208873043	390.25984220986	418.725509856651	410.223401249293	389.421483021913	228.848387365785	437.360605438606	170.907973729844	241.957059370257	397.444153454187	220.587897592085	242.48988650024	277.522111056683	176.077963071977
locus_tag=DEBR0S1e07712g	17.9868446677812	21.9578614002328	15.4381636119953	47.3652117984267	49.6609250424146	53.1744396774494	24.3337567997005	29.372753418768	14.3330859069553	10.155144967481	20.5825287825066	3.85828869509068	14.33512775322	12.9511889506681	15.4407982516752	5.4794821584588	34.4043058192298	15.4537175321687	8.68271627964271	16.6842569600801	14.3638250476644	14.3339101747012	8.68618257136075	32.9478103919042	68.169506937488	29.3226558238919	12.9977388391459	48.4762987981294	17.9834781544205	51.8766740304569	5.49254969576454	19.26854622433	40.1206579135025	11.5446487115297	54.2832528542761	167.326603565364	15.4335106105701	8.63129817415747	25.559611415989	31.7757115640368	15.432398854029	23.0642132318468	139.793497348871	213.672750795094	51.9630575075136	91.0196767003614	136.372687992959	188.971168548323	121.417190751021
locus_tag=DEBR0S1e07734g	0	8.54273041168662	7.03532759659573	3.87624491375597	11.3309852899966	5.48026753779971	7.05824509184298	9.93943787253443	5.51312218097064	0	3.85229552057093	0	3.869027775368	8.71728837836335	7.03652167292933	14.4383096115032	5.5090598916675	5.49680903353367	0	7.01403709195439	8.72996832864803	3.8687021534793	0	8.5057452381823	15.4786724941056	9.92245166669738	0	9.92547862978601	0	5.59096727525754	0	7.01349696000333	16.6868811435034	14.4397243366492	12.6828278004317	43.7484374813499	7.03322692167288	5.51388974831977	0	5.50626431277471	3.85563550694712	11.3287141084861	0	3.86862950971904	5.47849877807802	5.51536564127155	0	3.87275377144106	0
locus_tag=DEBR0S1e07756g	230.937577775177	266.01189831345	395.478278646965	186.793321046529	405.159405286439	288.066394487993	309.082461437132	128.089523016534	279.259779003598	211.925090790973	251.86384469002	229.755202913878	186.581263715895	157.41303660726	227.867560097229	244.926257113752	400.125532677862	134.553366020894	228.756465215705	200.945617037039	279.858303308907	228.808905762552	146.469951246867	174.662872523344	959.635652366546	435.371373577383	180.043951807157	333.055561688881	162.755659385168	202.821109739391	56.3305191469144	220.352293418215	823.658276529428	275.140590522525	532.039946046583	3450.0146919455	237.272083020368	222.475563115432	133.288040577088	143.219412060694	265.337757676505	121.286815031546	197.169269417836	111.360676982358	213.697660908146	78.6115381021475	311.058075908004	121.580377628423	202.791915011095
locus_tag=DEBR0S1e07778g	482.132063255196	795.985490392584	800.4274066775	565.478316503008	503.314620971852	656.707781601335	357.968908491142	442.797902255006	742.087729574263	251.810354711249	362.637568350812	489.300105320876	899.251644202682	394.859406183474	529.451249349444	572.089810307652	500.510225204599	313.686366139605	618.339040423768	315.373463587645	512.433420728859	370.474151609284	340.828270822496	743.139426810404	772.091362229761	440.98886138751	493.533206568655	834.764905582432	454.506090861589	857.527558696538	242.220791299917	494.608459668042	668.41889782342	877.216786731824	782.634616212444	2953.08157221322	361.927147338876	369.502075825631	552.338155310958	592.39627421408	494.517708766335	533.32729753881	429.114464136421	945.601922994594	618.252687695232	397.336414787193	382.494129393588	411.597002640591	631.676375914172
locus_tag=DEBR0S1e07800g	505.985239872023	459.117763532625	860.084558345259	331.478321225165	400.952319887232	492.698921523926	328.026220660167	318.939752936939	451.986185283181	294.194740919096	272.352678400119	354.030039841694	424.896364549862	342.822945034218	264.421550134136	328.823535977513	432.518600985292	370.613307507905	367.0240154616	304.579957656489	531.066930121558	407.063790459211	376.493268640302	490.128026520153	501.647604716948	343.848617296287	303.45872260963	386.073102092243	312.077227043256	694.590204058187	249.642853112408	445.696369378948	506.835495589354	637.770788432229	483.728578100545	2131.56425925601	281.336341642985	537.178210664127	509.849320016873	339.547703305392	294.965687280474	378.45110109517	421.524990051859	442.225305269977	476.15301011876	300.118509677327	390.432546422552	383.92270945372	294.869383990725
locus_tag=DEBR0S1e07822g	686.919347348431	1091.7081235144	1391.1232775887	691.763119997799	979.020215878251	978.517282535766	743.312033120477	748.633386198371	717.966550178734	726.972598771625	511.02483727672	1230.82142350825	916.329059893675	588.150218770027	620.500343019875	1386.53708758199	671.945007701143	553.794315038877	1612.23396447398	767.872984443367	1037.58626369634	571.962154613464	632.941076373845	1012.48474142514	1299.00041322571	664.288707073523	997.991464038733	734.642541973425	590.857446459687	1243.46430906458	418.176395248317	758.448810089615	823.98484080572	1006.54343741989	895.668951341726	3333.20517338197	502.814827175953	801.017237574627	757.365319546353	703.567447102157	817.517712250064	467.99549194497	794.706390430761	940.96362539043	849.366336913339	587.258035299588	573.450249767591	592.524210478097	676.839833511092
locus_tag=DEBR0S1e07844g	157.502470685718	193.42537480838	274.326715912746	140.170118522758	166.230955551517	151.074399602331	152.15600462992	144.733694469009	212.994777344788	91.5639177372449	81.7325242179562	146.547903190164	204.429595506043	138.992919868059	154.25201498978	161.779407851548	158.722899922531	130.287621255093	182.374588359772	148.809728078039	152.382488102016	132.329939609344	108.197809277122	294.219824084426	161.806600373124	121.479473161946	126.828730260035	166.16444367926	143.320991737645	294.145536158025	81.6747270734642	127.935283556725	149.900852393929	238.575438448746	161.827333689466	637.314823309113	96.0650115101211	135.630863900651	181.317141687819	181.390128026698	121.403229282184	112.660049694586	146.368453527953	107.867263083389	251.646470026643	98.442656655019	121.247069097019	185.374505173471	70.2012066249467
locus_tag=DEBR0S1e07866g	558.353157587422	411.710814089018	931.791788321931	411.615994380931	496.681829547934	552.534478116102	431.268914654648	595.177119491709	498.508967477074	412.569312793978	336.898228317311	491.115856845078	419.665820390427	349.11972881428	514.242342055814	510.882209428406	450.428416499958	472.732249180991	551.850547222383	536.094281443639	499.57949653317	467.941445200222	396.556515871968	696.845098476965	586.476832269321	497.735328814741	487.858012226983	487.980242290029	412.268025188261	698.867025550486	214.117641088624	476.454959729693	567.554605198819	707.337487467345	651.378629467863	2615.13433070089	325.695380995252	537.204515374237	600.327932608498	670.159489798284	399.627963619088	582.208253502502	543.759233659247	504.675531404298	749.385586752308	378.253686632918	808.235435804768	577.619515667635	448.930409992527
locus_tag=DEBR0S1e07888g	67.7902580714405	43.725248487851	93.7970957457912	38.7303210220841	73.7185529757131	79.5183060378272	45.9156195646214	63.3483471489628	57.4976789440487	33.9789156366048	42.3219790316333	63.198110344143	50.5210516076305	52.893843566516	75.9495216408373	69.0329049396193	78.304213180845	39.9202710396122	66.5890077215893	42.2471267273378	67.914450992189	52.8602719256379	26.5640628850307	80.5759747003752	84.9474070184438	86.1179941473483	64.3888532015488	72.4041007511641	51.6410415043455	149.780972729753	22.9019228094026	42.243914402521	112.756033232916	74.7786292407844	72.408333554796	437.996660590335	51.6305105098023	38.6863508785765	72.3941750003973	58.6946448238112	56.3448140927227	33.9443429196326	102.507411151511	81.7979292112961	129.341396736162	60.4910361821898	184.912968105535	152.900902897031	59.140719725501
locus_tag=DEBR0S1e07910g	490.279085280564	335.169856973321	716.793698260441	240.965357873306	269.770448950982	271.022942291508	283.670104442892	312.721654107831	231.991005020122	199.938660299812	187.992003111058	244.919316598543	259.945322720034	263.402093570291	253.704597734124	322.380388728403	396.909535693206	327.180158198774	360.527090140488	305.66500904594	359.346818020255	366.054080645992	296.16882684171	369.158232436656	389.15089606681	267.631710847555	255.71064301055	303.535653644755	347.83109084269	465.868030820228	175.953957564006	295.021128021017	402.896311499484	404.97291316412	373.298725812156	1729.28278904516	205.227586566486	383.84597687464	379.512962149013	316.234275812845	198.58007438288	318.192724134878	266.855576427439	320.971138064075	483.93973954745	266.167012072187	407.994701514995	468.601940786006	234.961461080624
locus_tag=DEBR0S1e07932g	346.813352968703	267.051438011016	593.899743327994	190.067431563928	334.281016313695	358.908451009898	340.656537872318	334.845049432368	309.878608496615	232.156212852343	151.037199109405	662.459935932993	301.376601214969	268.649428300298	234.204843176464	451.860552215261	263.489144343082	237.553626066348	423.677522173249	253.598245543131	355.910834230733	265.361386870237	301.402633552363	368.130223272305	325.670527502711	289.821407838942	405.94088895493	355.183413388162	287.762907106371	285.151483002435	158.556326574142	289.693396898979	380.612335014364	408.015262601783	327.817735322995	1374.87612533662	239.486501886205	284.464654877547	347.724428059777	357.530290086912	362.665802678654	259.830226488339	125.777025221871	213.865150279858	270.38082411116	197.292202116674	184.008820641947	262.122440248542	187.370294198221
locus_tag=DEBR0S1e07954g	620.010243403309	759.797068020903	737.380468839007	269.890238729932	437.346973513921	647.545414482045	398.842476835831	482.490922106407	546.502517474179	273.066722545102	230.159051133469	414.129607826359	359.5104830602	424.990388534907	339.445305918942	286.564511261205	352.332028914586	437.666701809714	307.688324323359	535.889690807803	447.543173797919	384.74523518041	347.748681578646	334.052441084507	371.044806350369	300.404981706923	210.560957054967	251.335997685997	370.083285212765	416.58479683125	174.811830858911	534.867700226787	476.283692976097	582.091117575094	236.179240867322	1139.50631780596	416.262602433124	392.249854677882	420.406615330199	693.661232680728	250.305406748595	220.239900310533	135.988965352286	374.280594473008	235.291953219176	224.66758547422	282.308652673242	305.483721221019	295.911652063495
locus_tag=DEBR0S1e07976g	305.646104154358	376.563321080485	498.465260739882	218.326826936734	381.835337203809	375.603840223878	300.480155640915	327.407741933594	263.151149379366	191.05725373009	167.349386014434	277.106841222467	290.800313097158	237.396534754496	266.4612972455	249.250152255889	345.070078671189	229.02169060542	312.915746220541	272.883031032876	283.018614326762	224.56580316041	214.965503897491	463.467940710453	312.980302628718	257.874264437529	243.795290434324	224.57553210969	241.710888363157	414.567152451695	121.419798825384	257.759664363519	331.982798402823	371.065894008518	275.111989040487	1172.61666037333	188.653967137649	222.421182586233	381.63019232237	325.738211132121	239.439079726752	283.362800158335	445.296615483729	317.698080903842	295.193338712701	341.615148367816	329.490544809013	324.975914631821	277.175043312931
locus_tag=DEBR0S1e07998g	1062.08308771662	1146.15585779087	1633.76396346431	892.140612198632	1205.5076767153	1150.41322131002	753.617683931974	1047.58670596251	1029.67646573865	509.22883652702	868.633313328102	808.82212976739	1092.72435012591	830.211987544989	1069.18730309788	842.048553988591	1180.35129154046	721.754697338587	989.241649140685	780.877800119501	898.201790958173	749.926211156921	665.847009094061	1505.44134607331	1801.79957998922	1094.13393837349	929.39584532843	1166.76725746776	834.996320888265	1431.3737115542	512.657473384549	979.220009567797	1513.5176834463	1311.80330450764	1405.74712669127	6115.00415435149	733.237547375577	914.933102416994	963.70959824819	1133.22485496733	907.442961345022	1192.34700939869	1000.0528963026	1084.85714982951	1258.58173831625	666.864102476557	1107.87624929793	1131.21378345763	727.674876550335
locus_tag=DEBR0S1e08020g	574.06360786246	383.092933657445	817.518531912316	353.536175666508	550.018448267024	521.959836429995	299.468960283635	362.461142253706	377.487438020774	241.951748873894	337.979007935668	370.092200984908	539.447500176675	345.001229177366	514.21813260491	401.783034482652	689.389927758658	304.922773085625	446.658543273586	289.757599424587	398.434228117452	439.406477177697	325.781795946728	796.453427721562	932.618595739184	510.117071794254	381.689656207415	482.65889614236	351.111739206723	527.121481876939	198.844646482629	471.08945607894	862.001022254805	581.274770434887	655.594598081161	3533.60631224633	386.009512872624	412.259071239275	366.021201053518	461.606780796201	374.203518527466	452.964840707731	331.006852588249	408.378886894532	541.084928743541	227.093525024836	524.123878527566	439.848073286523	357.854739495504
locus_tag=DEBR0S1e08042g	504.946104585369	420.214709818435	780.979575832741	399.22441539395	417.738599327568	603.001552229048	372.525693376988	431.913136379686	410.096874972669	259.099664196546	319.894445504839	402.801289159815	436.28790687033	330.180267384324	376.560013641274	445.623052074955	412.679479054026	308.224787725612	506.725297026043	418.563134009794	425.75287023866	390.174980685495	321.45668993478	626.326821078027	640.874960674781	317.356356595644	363.816414864836	484.786042082207	340.526039320486	563.638300501509	210.912696265412	438.344274444792	585.46459885491	566.445614434209	456.261907727448	2007.73290105688	264.300603390832	394.33243406183	512.045284532437	456.356033034719	303.462132280539	424.771825785058	327.562139066047	542.145820030284	469.753690400232	305.61680076078	407.556684191055	361.393146027183	469.621385798943
locus_tag=DEBR0S1e08064g	640.158416594964	566.88713306672	1023.78400574432	498.115289122937	538.578322932314	527.307864565577	468.20632190678	554.121697349172	468.969680287461	279.50731574998	353.752919812703	399.599392312497	590.649933431054	433.375925515431	567.728920313767	494.137303378497	576.726853412114	462.011755728918	602.259950604942	471.131112507126	571.881450371797	476.450993264539	426.920565803482	903.4247377087	744.681890393148	479.756306497906	408.00809252256	572.873492166187	433.131677793553	803.715304740272	285.942823277525	513.135518509425	613.896925454246	658.584950906202	693.759511962253	2531.30468704381	366.009139013639	521.485171716171	550.765044518689	564.518168133106	378.462512111964	639.855603916542	495.838943216188	594.119225290889	774.711239516594	348.64059875346	580.040557133348	615.638475125564	376.474610415342
locus_tag=DEBR0S1e08086g	164.028175072144	270.478818610528	308.201327712758	178.306215666643	219.585232948237	248.720289228854	187.93759273441	246.895971734334	273.180678373142	123.655330460351	170.811643525975	194.360824986551	259.15343365643	157.563060701713	182.479116422887	197.640174644204	168.51637229435	157.648264170095	260.10693809014	223.718184374369	191.533158824497	159.636920355749	125.821346178038	259.120206720194	258.067720779203	172.742396350651	190.000153875873	225.86637889482	144.437084499596	408.533853407403	106.084805129999	220.562751282015	252.771702823747	352.375353622637	217.285278227367	845.014827389295	114.739820050641	174.852978363367	192.183757910105	284.832267552416	178.050473721994	193.240481966106	234.533412555246	336.725729538832	223.708724229097	227.434678315634	402.773734797424	242.427908335763	212.426460136999
locus_tag=DEBR0S1e08130g	166.145554392651	186.782106742276	314.347947224527	189.071933187381	244.163876247568	177.123664663832	157.504590459396	189.243912896793	143.256075236048	98.3494154602027	86.1559874916912	173.653017804045	222.612365728049	158.596195871275	110.51764222262	148.723413405211	169.54585725635	107.214402319893	145.433309008549	175.872054395224	159.916852407886	144.378110701933	119.168419572067	238.494930086441	246.28080346623	142.19982329033	136.641390152633	214.005042395735	131.198759062506	263.44776386227	77.1079607547003	154.145748713361	244.055479047366	223.621279000705	187.780174078348	884.298214153312	131.172080172298	166.117206586527	158.480604678061	192.196179411906	122.435477762236	153.018839301603	126.570167183365	175.394774177601	191.072370521732	80.6474008607083	234.859726849458	176.99504912178	108.345334813001
locus_tag=DEBR0S1e08152g	255.748171623002	560.558133044456	481.554603406805	186.737917442987	299.325426636909	355.463897742871	229.880770021745	252.994890682511	213.789680262119	145.45026336931	224.964484392491	228.685537306893	251.351628831608	218.1882497897	286.721720134326	297.026958918988	215.154578320723	222.651269798114	330.894352495741	196.432683655169	200.132727583843	198.558319231994	205.224801700009	400.631136969034	314.00004194515	226.688649695245	242.717244916739	303.43937101759	220.308196728657	349.747531220767	121.413309776485	224.548970245445	325.621100153866	328.772061596172	331.003951667558	1176.74666350986	134.338622540326	209.543733267135	291.76657858294	268.514189265072	224.50747531096	248.104825130494	178.179237942382	223.286220947399	498.694146720963	208.25857088842	257.852274811484	284.035674156509	165.883331193996
locus_tag=DEBR0S1e08174g	287.831795973386	63.5114146228761	591.792890562582	289.216135801154	341.690024143093	331.380611699968	245.105059101731	343.30789742566	386.005195021464	148.769830141201	207.772408033534	220.28920655783	466.821795763799	139.946330480889	285.690753341958	368.095126834678	312.373835654726	207.636708704563	396.345870092871	224.618376705505	364.618480288171	263.212158524812	232.022203895609	415.315551533033	662.642323504384	265.486816396036	335.210721297939	433.07510898486	219.280075926865	484.316447992371	169.432217530032	358.55812466193	440.414558362755	468.928022579051	464.681206506074	1682.85861456528	212.761495571493	284.479774785006	357.40528549658	328.961615445713	283.41667548805	383.695440643176	239.368354518222	287.191179448874	451.409541394559	269.63735502696	210.082046363552	189.516528620685	277.527995988589
locus_tag=DEBR0S1e08196g	363.973534135353	180.139114709154	509.973284523333	422.148871078194	402.026265439681	572.307766667314	302.707506616204	420.495124761833	391.259792661085	172.642099132177	179.325862798962	213.810713585337	459.389451342347	205.379858366862	271.941271865585	309.86968135115	385.288875368513	229.075906751711	318.181023543644	334.188881536594	349.602298603148	267.512147599718	252.572724604849	664.706523258415	527.797248481447	307.983334075589	331.993665895828	479.554000522025	275.169364990175	491.805773749227	103.770561823161	281.360980159489	432.030568715615	413.277342188469	504.850487419875	1441.90049661822	226.62896897828	299.305566835527	491.151584918154	568.805724790832	283.433795566368	324.607050002872	383.054902945888	517.422072703617	441.468755358944	405.569035826785	354.26210885236	423.490347170634	299.254428510777
locus_tag=DEBR0S1e08218g	795.513599656118	284.592893406696	1283.75634230101	675.5139098606	793.587960094373	827.287604282199	551.704211821856	678.334430630189	854.375344889329	493.101473935453	421.78659111258	665.269421598888	933.667446014087	585.336965139686	638.665503921747	761.996608925635	764.056410758684	504.857051727707	963.581684228906	634.365475181436	639.783774488333	593.387243426814	504.351141159851	1009.06256469581	878.431421187107	647.05193547983	738.104025450954	780.67670939884	631.323411094654	1220.12104043371	357.087895159677	661.288213250764	729.935329259061	950.028599389317	865.962646537289	3346.56412128107	435.584306581276	646.835160216124	867.862923290508	787.160164168645	602.883197575295	537.563765964522	764.807404464152	1161.75068513154	1004.97602164259	557.559606661108	1042.33860559919	1186.66870556608	546.292254113751
locus_tag=DEBR0S1e08240g	163.942958984018	76.320031614807	231.017463833182	173.875918046634	192.187257461374	190.132252867736	134.535231603676	176.205191034275	145.432515231865	71.2514246998523	107.265011419875	112.599828502899	186.662294984472	108.192688666604	144.400339411775	144.323718114408	151.011977308517	73.6879739013709	152.989362058952	125.741810290948	118.304201922593	99.3580029754054	110.479129963897	235.262720324006	223.583324938951	159.621261568855	123.466769947498	208.627936161872	108.131746120465	217.402210639589	75.9219257722459	107.067046732998	211.847647826673	157.3753065013	208.640140467292	763.8070456453	93.6615597928297	133.370081954677	128.958550566863	195.524691089123	98.2325021410519	154.087258198467	234.530837673815	229.240009516814	180.464731375354	150.027516915573	237.149474670935	237.710689956868	149.182195483242
locus_tag=DEBR0S1e08262g	2223.57549688973	1233.53398790575	3675.33231040632	1506.58283989576	2655.44536794808	1920.87923785648	1380.13256593663	1719.68839801528	1250.35906720559	879.404363776527	1049.49528963889	964.788354742383	1964.18732602591	1816.69623456333	1748.59073145512	1287.33469458578	2483.36941256279	1238.45952836078	1274.97768708363	1239.12237001785	1756.76371294081	1640.0469085695	1335.10410198792	2788.90882898056	3079.65862860998	1829.52325440435	929.59791241172	1838.13558490581	1455.64846925421	2575.90495588577	697.766984940762	1789.90506693272	2734.91440989861	2194.27565828647	2227.31658555344	8689.91702317047	1402.8055306447	1651.50837142955	1360.55770336018	1933.88668302789	899.386499194812	1629.45544750934	2757.75214031056	2770.80895532372	2267.2589587578	1431.2975853016	2489.60482242605	3245.61527566197	1924.96967326753
locus_tag=DEBR0S1e08284g	2052.97756238007	825.396997231406	3284.31926147555	1858.91787156737	2352.4268518783	1796.0516913949	1609.17955213426	1648.70889815604	1609.15844875655	907.126074654307	1021.19215185524	1271.67140425681	2421.14506891476	1622.75952922405	1768.11544430549	1696.28678256684	2049.58899014461	1111.53984781987	1647.97446412678	1180.15961928695	1710.68841714381	1685.45235660701	1346.26878759208	3013.3065522479	2992.95074344238	1896.42302988156	1384.16553292338	2114.00129408095	1465.96556838095	2949.01193703522	845.883998480586	1721.3289576902	2624.3690827879	2429.02840098873	2284.08655480366	9959.15864576723	1454.23127026608	1459.95595075181	1694.51267031353	1834.64698019666	1385.19846821481	2030.48785064028	1518.83090514446	1858.15013152855	1375.16696920874	775.951507788054	2334.84229365541	2256.23332854482	1127.53644248184
locus_tag=DEBR0S1e08306g	645.746425023817	467.963267409867	954.188149211678	558.259130612369	805.757738372662	794.82877449455	599.983645223899	641.80410402867	584.748744524205	365.407854939654	432.082793955552	444.862051960167	760.871563551533	495.91930325907	557.767414410548	584.665828949412	587.527603567328	443.386281422147	654.749875723264	484.050284212988	549.243401794066	491.556711923308	426.17616163164	761.867194261039	886.490519601927	595.613392360817	508.053754026215	704.665952628387	443.950584258353	1017.57569315129	298.695977953061	584.767070698654	758.713729341822	798.075364957464	797.131273975815	2886.46532513046	408.321741391521	578.643994044128	667.171497550508	693.328126361141	439.622279788401	575.259666569167	677.03483348742	678.846394576963	675.0919317747	525.728698216176	757.307273281033	828.351898202029	520.962512068688
locus_tag=DEBR0S1e08328g	140.043885637949	139.798236003459	245.262755750961	144.611019725548	161.892782345097	164.160350997091	134.612394035092	159.986228806447	181.336164766596	94.910122128241	98.4889444143896	137.784930243385	204.442222111193	112.763474940786	169.481968924205	149.881250248744	132.484500223025	79.4860620395302	130.113151094236	133.442608074807	138.106717529062	143.31980239256	111.538620797629	264.582308413703	210.878441057929	171.666911004842	114.737475817642	165.088442666583	152.085167035075	246.008724127567	72.4407557984819	158.554098814743	193.293334554494	234.381322531654	182.44628023261	929.408207491313	93.7153271377523	138.925414094018	131.228412791793	130.18315636591	112.668638226926	144.403060713372	181.068044508078	166.174658211455	208.586160249045	103.654863175845	126.460395258487	163.643728235903	113.74882220316
locus_tag=DEBR0S1e08350g	264.326359837331	293.661972444683	503.692987271521	360.947382909942	548.805495246586	469.325122779749	335.41543706816	631.797398761169	334.066960071527	159.570171963534	292.336619286845	325.552281532981	316.074052997576	249.45220594146	832.027402832147	264.207236263313	220.542960462968	198.797681393942	384.676333919102	316.065135780451	250.893020556189	238.295720902722	212.783438895233	609.457991784396	626.154849923185	575.05929686468	311.902410340578	282.434267686288	176.80175122931	336.856949436936	72.3486332697419	231.93157684881	604.226072968407	256.785358250065	337.297593175329	3776.99758721643	156.160911623978	228.768192643581	286.607686326924	802.695597583432	318.105857223247	545.390877581307	819.033019320434	219.033579056328	822.814553437368	458.912139675342	768.462805006867	312.005697627871	294.994352041705
locus_tag=DEBR0S1e08372g	953.887924679878	995.187323968469	1493.76141326402	813.312267435876	882.313405764013	894.415506303216	753.854455286665	855.627146722956	837.20083368744	536.63078401037	531.089636935506	788.197418374028	1018.83209787142	658.206862134255	760.758052647027	800.729593563545	762.440433909225	569.485062853769	892.236067022264	867.369472178173	823.530813819332	641.082574325476	659.890391053248	1530.40478802633	1133.2063342907	678.653576937378	774.755585313516	850.748701975722	702.269425433852	1260.06825679436	411.680446890073	833.187452909796	896.606387144655	1136.24653810656	986.906085179608	3713.88908842665	516.281035426581	779.135747412436	998.02947640598	1054.14315554822	643.0783757453	1006.28431428597	1020.91890569426	1282.43317778861	980.628197840267	710.057617985545	1500.90928364281	1527.91517065618	678.951292551708
locus_tag=DEBR0S1e08394g	350.100701865602	397.949396463211	535.16355090237	273.280457986941	399.880405384054	386.458772673818	282.680648129738	303.187803676986	265.392022868521	185.642696977449	275.667827107385	253.564812568799	412.267507234982	255.933448690269	334.301449059355	291.837547766532	282.823568466988	208.783107342247	327.764514893228	223.515224115631	336.979361468166	278.22419806679	235.222858234408	449.90252169052	476.445594501467	332.22058493148	294.975297026781	342.631021413132	272.966819390579	579.557654235295	164.020950430611	328.890917986185	397.611750037799	387.117854792448	388.176789395068	1778.42975524068	197.473907003045	326.834478384936	317.199482352134	344.896274536911	247.146624227748	268.465092911981	412.402608001832	368.937435145081	473.900524864549	313.702727962117	503.864408912364	482.615693077692	283.950552544575
locus_tag=DEBR0S1e08416g	1573.91284334633	1717.75016718111	2810.12981053874	1176.87913937926	1540.06820789788	2056.94866311372	1400.89863943154	1631.12747407344	1093.15230575432	922.582576037962	1146.64622788294	1567.97795980976	1356.85248708142	968.076993529992	1344.73338080782	1511.55870739111	991.152212152248	1018.15764358431	1769.87306917195	973.686119113297	1462.95770294142	1193.09096021956	1134.64201642105	2136.60292443905	1884.89944449021	1387.26889837046	1472.91651704107	1132.44507101039	1052.04226962267	1374.79603942251	783.523475248532	1264.0320543868	1758.01521682795	1377.41015741518	1343.38755827795	7655.51591826833	745.302031439418	1367.20069355782	1326.74284563793	1692.97652831302	1300.72943910065	1262.78690967272	949.022553572259	1316.33978308515	1906.58091598279	753.515736988525	1997.49603621494	1321.48383754257	1061.51635479911
locus_tag=DEBR0S1e08438g	187.668331518311	218.409794321724	406.087618095533	146.604124925051	151.967694332033	146.573049293877	127.877183466913	215.410906573426	115.691574082378	134.485399032395	107.204167533451	119.029732892797	174.662405950644	141.030356979875	139.895341124154	158.345983892713	118.120536783844	164.000100101753	150.724749618106	187.630600226222	177.182358585524	144.269655391905	143.18053135113	187.611402740924	205.21807216554	94.7660195493615	138.726218914673	131.096551140336	146.435972201113	310.962506235843	62.050914036255	183.296187996154	160.550226724668	238.317911703266	172.500046264423	594.872945937749	94.713361469519	211.746040241658	209.539237217772	181.19409756455	98.1770609933742	213.788697498751	125.494973958849	146.487930060905	228.303515079658	141.615188026383	112.575367727153	106.590315617385	131.826993624911
locus_tag=DEBR0S1e08460g	281.513401038082	471.011742284993	548.940570272554	222.785038109178	355.458969329504	301.768144345256	214.047225932341	181.595497652888	158.429983042286	111.524688250957	169.606719876398	132.206461115186	326.901564745891	284.72751810322	252.680913253891	126.742894036345	289.275870721548	188.994570787355	143.179084179536	113.567741126451	251.023641454196	219.334747074812	198.701811132372	326.858796104212	489.132990730207	285.80697930532	132.211263041032	285.698839007706	195.443682713854	457.39483641319	130.190680765702	230.931870070679	387.212513568992	327.895351586476	346.88928994029	1768.4625380767	185.508369793972	221.463452287971	149.783353633884	185.589727641229	119.080533769801	210.678982567714	464.392979367445	246.815791598936	319.581751829629	148.767948169554	232.53720933747	230.250800515397	246.861365063314
locus_tag=DEBR0S1e08482g	254.822914398673	149.645341605188	461.64762933699	305.005310112908	260.098930583748	343.031328645754	239.750996693783	307.501505236526	351.147707833032	170.517169153585	214.308876594408	320.377968096138	326.900225388916	165.061433875904	392.568682529249	351.099321750702	240.993523551026	214.168759802553	454.112478059353	306.863676514193	261.60753070454	181.208411839105	192.099761004108	456.296903348864	375.402721437638	224.771842158136	394.306509149396	311.063592755027	177.975675449462	447.732456867339	144.486920034634	230.930786552828	327.906043008493	307.921449351195	364.010830009998	1526.24679756815	120.141243460518	215.053921771867	354.166204781898	375.527647006998	346.781590449998	316.141226515186	163.703394091297	239.842116772235	310.943426076949	149.130201784465	187.415060756464	162.534947161395	198.647246354642
locus_tag=DEBR0S1e08504g	99.3710956165938	253.084247169232	203.26659379852	356.861675843926	155.251463301664	164.04531544847	186.735316203104	289.588067506141	203.221648044318	47.0725302191621	275.739668504344	74.6682413911458	245.07064309082	109.405479468088	286.895658411123	127.831668136009	100.558087104551	90.4874072639552	156.235619480898	144.341670886393	124.865831671315	113.56756264081	96.0329147528212	546.844884825936	275.229831032842	118.092274269681	149.77442375176	199.845151349409	108.118385778734	666.405310067069	106.016512785174	137.719037630752	146.490024631092	184.455086929421	295.143302364905	903.746764184149	80.4667257212217	126.785113116176	120.152510728459	173.695495157103	130.025178487124	453.092781603476	210.560914058523	185.626337971513	729.705939901903	222.825033838592	188.465734664089	66.2519189262828	164.475462275245
locus_tag=DEBR0S1e08526g	465.877620703523	607.274039951235	755.408543932456	392.846894387408	712.886164772721	633.261942587507	495.576991811218	360.387119338619	493.245105349038	275.391827830864	402.614453883503	525.58415236844	567.605814532772	451.270702691189	606.747752803492	485.713570906123	371.608360066663	345.204626482787	563.192729056001	417.595574852662	519.424444414672	407.087017619104	404.049620924811	867.06449942098	740.584462807322	446.970548082422	546.630585030914	654.502320242829	407.116637563141	909.013507152538	287.053492450189	493.257319356907	631.689694983596	747.819767785683	735.536383412933	2590.64232650254	277.22579167133	483.748832468312	558.161376842904	498.69363539268	445.640574785792	701.890512126213	392.964003163833	443.662321573367	798.28784010317	337.437934352125	377.054218768051	641.357567787339	272.034784697773
locus_tag=DEBR0S1e08548g	558.997766615429	773.04830916374	1025.26342473413	261.188358119929	440.424125784962	540.657167975445	358.63078834707	535.927961102793	416.223588299975	323.665190314728	226.964081647935	403.654418679237	297.053444811219	315.1456759596	417.480711582202	331.837621364043	476.729429954141	442.849924382899	434.877420117779	370.013508303256	460.09097993874	424.647672099983	384.743518844189	515.909034430627	442.321372779175	298.126162873172	352.852090026943	294.891782048631	445.513498303693	341.080054314052	182.359490250073	496.177223894671	472.905673097002	560.953216713342	320.251091410405	1918.66552516142	354.991049588943	437.116306989667	517.999758873337	557.074034181139	331.834920541579	368.90822712586	243.356493470442	225.990658559877	423.240530722696	260.506757022058	327.326355876711	260.628249695869	242.435691970341
locus_tag=DEBR0S1e08570g	268.563951079047	297.980653272853	458.353168647525	254.988681267359	281.476465454644	279.539030056853	165.004076087881	232.47880014517	235.144744927087	150.891124021582	179.31619769783	221.320380607501	315.106053762401	187.753118813579	217.116076671339	221.331315876943	231.11922944126	158.573969398034	259.843047597035	158.397244797883	288.360677030324	219.265434407178	177.937640551239	373.214021030432	346.735962084721	229.893872252304	261.967375653103	292.860375402846	222.458640139904	405.983560616493	118.130966359725	247.165051966014	286.692986510918	384.82773754872	357.477833601669	1401.65191694388	159.454125070898	275.158513044935	218.080501330073	221.442292088363	237.240210788455	272.857815329483	214.89046762633	184.938963558403	304.973034446576	185.065289489974	165.511845675587	206.906553662732	144.371632762322
locus_tag=DEBR0S1e08592g	1305.46518748703	4385.62149682172	2069.51557707219	370.464323408586	435.192610322867	886.381090471263	515.238643594959	1680.5744888967	163.749625811983	281.472496173983	565.115338024811	516.89906820597	83.7465752826741	430.057971684843	176.818592148221	300.185686280218	1525.6896647396	668.36867467726	539.033870012166	711.215928846347	466.495504863084	907.231574604372	780.622189390944	208.427545382441	564.070553207787	377.492532294249	369.936138829947	307.734827399654	1113.05776217362	170.547723091013	789.750602591301	1208.35465599536	571.486544897173	1160.01266874049	310.870197575961	1267.22044748482	624.904068156039	1837.00655228856	309.767796348754	276.212024581807	364.618228665119	948.455279189553	60.7834628046519	434.526860175241	594.251386872877	235.687597687758	124.711780453525	62.4679272845628	325.376950819241
locus_tag=DEBR0S1e08614g	329.123672354773	338.563555386402	216.22162843023	723.134188018618	198.800117707616	501.301087572335	456.694512643046	322.23194248902	340.638408779947	104.905176106744	530.062815035142	197.536706174341	173.685750138719	136.737535727376	304.806609031926	286.791024206625	426.468677738969	172.79000249652	369.259742859333	368.387571565431	107.297836133432	122.443531043846	77.0239950889641	306.902332905062	319.447090911801	170.491121052457	351.172832215426	167.17207632943	101.502359320958	496.290070387306	133.512999990362	144.354853418258	201.029883344775	144.352514000763	205.369383766822	800.049227969751	84.8446950166445	122.454214406615	297.287203430081	436.583695486521	277.317774881145	332.150106439719	66.9766435743014	204.557254464535	278.347761310087	234.760380111457	299.75223202331	63.3039427023176	151.676057801596
locus_tag=DEBR0S1e08636g	330.148765297097	380.020152986939	364.055903395597	493.989609588898	287.993145799646	393.840137569842	371.508021552512	408.053012103931	251.469115024161	149.925405139111	390.997378379965	288.901437370519	332.195273501878	205.444556527113	289.069240355487	316.166403671367	353.595777502426	255.070962569573	382.806205521327	289.839177017211	238.931107438475	171.474770593944	147.637562705	417.652586342085	366.150922187429	199.920677902553	281.397954847899	333.158859560706	153.016034274252	466.003099848761	182.503740676208	239.615449786186	255.837199445586	352.149307814947	353.240985675073	1428.8818692319	136.609656283239	202.10087073277	319.370961681839	395.655685014947	228.832520519926	314.129294477796	149.615228190086	297.999555177473	275.17097722054	149.076537988081	258.826045072765	250.112567191015	264.963249379952
locus_tag=DEBR0S1e08658g	4951.77347310243	3260.23715946064	8328.25546017922	2795.92432067162	5098.97970358474	4759.21850650541	3869.85157099229	3428.42438737702	2468.39603527974	2374.26445921593	1995.03881596367	3193.93577248051	3911.68665534504	4027.12306689924	2634.00264796534	2774.63160464935	5260.08935824128	2962.447803511	3301.05687227082	3043.85735044236	4183.01456081968	4003.06886661308	3547.12327763573	3650.30263118795	5454.55381645107	3367.48007312725	2388.24230193895	3389.66752078459	3651.74471397481	4017.94729096603	1658.85142824533	4119.17776144554	5414.09357607723	4919.76613153314	3427.60026929868	16803.1403409291	3661.19668999961	4455.87679635737	4044.48790037044	4226.57150409527	2508.90765600573	2651.96074195105	2485.20634900842	2425.17561840056	3757.57202274394	2107.24023402902	3340.55631749016	3834.10205134329	2295.71178144031
locus_tag=DEBR0S1e08680g	374.285076011543	390.504344509102	626.304548347214	244.148944463949	319.373840530031	333.303873368737	234.243003353338	286.159992128563	231.935418089634	171.521144513135	198.936287077774	208.431342828313	287.737635391427	210.758791912519	280.349894110536	289.614045123234	304.827944688984	240.896012239987	266.316774434488	165.972869443804	313.649320698513	280.255553396596	275.137808800372	378.426778063684	412.111327393369	284.531132141618	277.123623469012	293.902788040434	303.471673377232	405.918414434356	152.057448872975	279.206600332244	373.170428946104	424.744357534129	389.105972835057	1680.55902141473	221.309999196853	293.91542584352	282.408232136641	295.048069766731	238.257041450082	369.006181365323	287.170090146494	385.186937959474	662.567911506266	275.331999986513	385.781402868083	369.514349741779	377.618680323408
locus_tag=DEBR0S1e08702g	182.302197259686	204.475997564969	367.186641579065	206.655596529307	173.676129769013	214.092749258656	188.849716764176	227.157494355612	164.916861100446	108.170091220676	146.721593782458	197.454456769264	301.430680969973	155.243075426998	164.980921823624	255.724442733767	172.706290503546	150.965783145735	271.805898689412	168.18941358572	219.750733245658	154.063721248631	143.208549812638	353.101387913788	229.81951176458	147.637842668257	224.587878600237	218.136764224	176.859738223136	490.762659502172	130.165377610225	176.843187145741	194.234988246982	249.365017811461	246.175441601238	1087.52047037093	103.647898477373	209.61824675292	219.271657598657	234.240380575278	185.458636181083	269.603097915937	244.271653710252	308.936307782168	392.984181928768	204.786465504969	319.767045601887	285.055175006678	230.36053411525
locus_tag=DEBR0S1e08724g	64.3446978947514	88.8177327587888	96.04411907514	67.7775168801527	82.7252575379186	98.3511808731225	66.5674501062255	94.9812317092777	71.1903723802527	36.3176786935798	69.0928099095904	64.3122651867426	91.4509778679746	57.471010931637	96.0602497156074	78.1124196281519	66.6010214702493	45.8890093803167	84.832181418392	65.4782107466863	51.6856196602807	60.8413406099026	39.8342891518301	179.068087105427	105.90803121015	60.866830138046	81.5242067961065	99.3612739702279	49.3656061274543	159.597536591973	32.723103431458	65.472846718841	73.6010731885085	57.4324190368165	79.3549866310559	375.490386665711	55.1351917515564	49.3663163769685	88.2472594467919	103.731407835	51.5672127472368	98.2307777878901	96.9890417421418	137.348059720921	185.68190728355	79.959779199245	164.677552416768	162.549580672479	104.40742727105
locus_tag=DEBR0S1e08746g	964.217307858309	663.887603471073	1377.51316223897	777.845237455924	1174.66440432667	1313.40493251278	814.742591663504	1086.87737016259	1086.54296229771	514.537937529721	675.342241731324	687.496095825536	1249.44181317001	983.115663829114	827.009372035477	691.609185763016	1157.88574824612	658.468656921888	928.398930450413	1265.98889911962	1153.92812090788	715.772838697628	728.375046638321	1532.22059640917	1372.16655111403	866.528497057812	512.067658644794	1104.38124514004	735.593862357708	1070.78343679838	569.373777982666	946.230857443163	1107.39216662003	1139.99457398336	1004.37018261928	3358.96451555162	641.986067552875	866.241643418338	1390.45151678584	1515.19613425203	713.585677146477	1492.97163736419	1015.32515674007	1663.33971618015	1117.39405276421	998.73259249832	1004.63311584519	1513.61568224566	802.001052610217
locus_tag=DEBR0S1e08812g	73.629074308502	90.978966502357	159.599223265874	80.5950892786145	89.4373627165406	94.8863910152512	78.1840281982748	69.1222389326183	74.7005559396477	48.3379056503816	57.5464281803142	79.3372641353482	84.8692603311275	62.0633302882894	67.7258522751657	80.4810864959088	80.5855747120431	62.0965361748306	62.0097527829253	66.5392712624407	73.7638611574707	79.3564278158538	52.814792505688	104.823916227291	118.067717566355	97.1339517492985	79.3399926493871	99.3736207587091	66.5403127890155	115.024186584784	22.8783373302622	88.2642980609813	115.776174765694	122.447675369461	93.6942575707389	544.951329365346	67.69415457062	82.7059458732268	49.3633886077039	58.6342665730608	75.8301335308874	82.680508404652	61.9573686900295	77.221510486636	63.9091890012704	56.2779699811334	73.8989707133681	89.4458352268477	54.2585061151323
locus_tag=DEBR0S1e08834g	110.67661373297	107.934904587732	189.159819558102	82.9308681449825	131.446712302844	126.075530040789	80.6727093446564	78.4279953937827	111.639300183132	50.5851927768263	89.7031457413333	100.605926037146	125.95856904203	74.8704304538751	112.857268209285	109.514536997064	116.088115234924	61.0166407251455	102.756654657769	83.9594304901527	98.6256998544809	78.2611097461439	62.132688457201	141.254288721986	134.679681484197	108.353540447291	71.3008076753608	109.540303415069	59.7799635895689	127.474853029736	48.4299489310759	82.8278633329809	125.94844615784	139.064507590425	118.27004793138	478.497604938175	64.4293025530478	71.3217615643493	90.5378371920777	117.1827834351	88.387983711415	82.8115912558682	108.020452509654	120.565755008433	115.961711463776	57.931334933399	142.458348454502	158.693730462818	95.2462437705481
locus_tag=DEBR0S1e08856g	439.71090364534	512.296372621469	739.970862591795	563.222566185722	467.236707068098	643.951276721755	436.703781843326	365.797961843413	421.810239279888	194.469256049094	431.970921274448	275.212927723463	928.950706368658	344.076201698	400.002638036659	410.218559843514	488.693456203389	319.825860903122	363.965834341304	396.670160370468	421.651485565928	319.450393409186	227.935117878386	889.443455097007	960.082152653561	432.417203181908	362.875771758755	583.586501171611	314.269609765439	826.515600613779	241.047328896022	360.760174115026	535.294078454442	516.400919767161	654.795772081105	3085.67482421226	267.603238063608	465.97923372423	310.047427188087	377.789220698982	292.941298166335	582.439070643824	303.357728283875	586.820452564774	584.635031412795	332.029821859541	570.096120594338	592.817829103689	386.524173121669
locus_tag=DEBR0S1e08878g	586.553871969782	499.547718723626	1115.61987252254	457.773005037019	862.286563105785	758.866877187918	396.667102859495	452.927854937766	417.485212816539	258.012472018396	703.215753666669	525.501462343147	842.203245470487	421.868128770082	588.637275376758	441.371989713148	642.610453797094	376.83224083636	393.198205866413	310.963272792901	765.97834376346	459.314397217523	347.828557835833	900.385454819717	2126.1118736269	860.215973820998	347.697240252806	570.643629243589	449.895262528149	1049.34543003659	367.481575570574	586.388226238152	1137.88868069796	723.901500888093	834.060168508476	7957.52896347847	383.721321873263	647.099448340768	452.971339471878	390.250951249675	458.170054832298	577.997482807537	404.095286597536	543.349735087646	552.932235924328	373.990545759616	782.327431903606	660.649659371941	594.342868658153
locus_tag=DEBR0S1e08900g	333.078669319313	312.907543775646	455.163052036309	293.180551413561	335.402218792753	318.529675510626	292.999080015271	358.172837303724	340.424910765504	156.324993775057	204.562254916181	241.658209808269	327.803362410589	273.067410409363	241.798694432628	283.397809944428	348.133004030692	213.021975932837	252.436382584269	240.645312825758	264.84258461065	233.040808305613	214.98621004005	371.099605631147	418.457803581551	249.427721217376	248.145098007863	349.957554523465	225.624172488976	399.506207288743	150.926350927584	307.803978243769	391.224610481462	379.472043960271	391.264735926183	1638.44722530082	218.05319419694	237.289303205895	267.449266648646	269.688823577042	213.788552692305	306.65798359111	355.35770581362	408.113978825508	357.060413328152	220.266557481607	397.509913421623	362.82935451959	295.023197464428
locus_tag=DEBR0S1e08922g	1391.20008046586	1901.14346090893	2413.1452090511	884.466581221328	1440.88801219929	2325.18034830572	1179.29273044144	1195.67723174743	933.21338280145	735.715171511476	915.165300837571	1022.93568141927	989.165672365569	874.639963429903	1054.48157214816	998.264686725814	1211.9185111649	854.204632346783	1255.61978606333	892.937654749199	1185.18810467995	967.496211730837	868.9995685298	1720.20603294881	2026.25355388391	1007.13455758319	1114.87366095707	1286.86106406651	1037.7831863392	1119.6678063754	624.665416126582	1190.11691286655	1728.53071506854	1334.01796888342	1335.25965641554	6379.63604485018	770.048108387995	1424.04160868407	1240.24626659389	1332.46878427347	1252.46271280676	804.335201261905	38.611834595321	348.772497873577	572.620237409734	256.854729755826	293.868985916976	324.570303315566	269.608790061062
locus_tag=DEBR0S1e08944g	89.3419860308234	114.217604249817	139.843605010156	63.1697865444429	73.5776707799384	146.543481939964	62.0062393201123	71.2916099880859	49.321960402785	55.144467778293	56.3515618983844	55.0869262981461	66.4824570727488	51.5714369100841	70.0586933946092	59.6166939767498	59.6941736574633	49.3823672526406	81.4603584409206	42.1664183458391	43.4560764879914	70.0350988979577	54.0145827314617	90.3190789482059	97.0049234367275	64.3061118727531	80.4089567530173	85.9207565140327	61.973480823413	62.0817797806875	33.924809509245	66.4753600661871	101.412542590911	82.6225168077951	75.7864626147947	355.103695576047	43.3596732320303	80.4325631105003	56.2434776221942	78.0921323600943	81.4622531128916	49.3136674520095	0	24.0183436442305	48.2572770124656	8.01016354122955	18.9690540626459	20.2255621858166	13.6694788887966
locus_tag=DEBR0S1e08966g	312.124643445126	274.667583937863	512.15707740568	264.646312479746	297.298746458121	374.642160343175	251.550813217164	321.052657999048	226.644404007381	141.069791504345	233.496727393317	199.722412442704	262.055060806489	249.513262384327	251.484501550805	296.049536538477	333.403960098779	201.166287878602	319.223574446232	238.367893727913	250.954930458212	227.786779600427	194.252604167476	342.577358154016	449.882041466856	234.248203862164	238.30505936832	313.071780334422	209.598218263098	340.084349970173	108.196092875831	230.868682598839	322.43039082149	304.540455026113	332.092382415501	1437.86454634733	173.562100370528	244.991146462454	247.157951536622	289.817899439597	203.123443885759	233.019754690409	204.638223112926	259.969019683363	350.029803310873	174.812974780273	303.368449594189	378.085800110335	201.845482696865
locus_tag=DEBR0S1e08988g	1027.53362466744	1332.47906316663	1662.49847079058	849.966791517646	1035.07605323239	993.173881676666	937.900988939344	879.948066846917	1190.22652165565	642.862937156699	566.746230907175	950.502386722924	1156.1417807625	838.018805988222	728.808606566812	982.722770768066	1020.16755235239	785.417038962334	1118.92202256275	933.238800448167	1009.81767172667	787.514532178451	745.258677480765	1062.40008087569	1228.29113661157	728.869538745011	796.793623982184	1029.40189816085	799.140213190958	1435.3149822117	565.306039103579	972.56090878818	1068.56520117855	1414.98024490628	1053.15595400806	3993.98110636964	664.064682951631	866.614093916654	955.84833721476	1061.72780003608	668.146205944914	742.86178407267	553.352034566544	803.355461665128	850.171408738323	410.015222599417	851.78137905411	822.049506090912	494.510820993005
locus_tag=DEBR0S1e09010g	4863.8620973124	4214.93905716354	12665.4656355456	4827.10091765343	7025.07442733867	6044.63626976866	3000.33915488502	4329.87182849804	6073.77696943736	3448.08453556172	2357.03664193396	3250.7899017604	7228.55036232608	5743.45312297966	2767.69657893716	4316.78924639661	4956.59869166968	3498.355903042	5267.91129509685	3662.60590927026	6348.76991038834	6382.30577339833	5311.07841096323	8208.1804204167	10951.0291046627	5268.42532300433	3710.54050957377	7517.68955948928	7887.74384247572	4765.11952058657	1879.52958803443	7297.92845787411	8640.79747030548	8626.25701931468	8154.68498153672	30731.7699132689	5972.75861742246	6090.70408389019	4069.47851089849	5382.7598415741	3030.58368470924	3148.89239325826	2773.64450730871	5068.90467455409	5698.04183371813	2827.67398566929	5711.11205617817	4761.32543799311	2646.84236200934
locus_tag=DEBR0S1e09032g	17.6631594731727	13.7636280208964	36.2948103995662	19.0049243010221	27.7823013500197	27.7979805716715	21.5271487391455	17.6962812321232	10.9141029199452	8.0198613372118	10.9346119279781	8.01148813596235	49.3663062720898	20.2530424468371	16.4860986494534	44.6038100717499	17.6781250538865	13.6925381099262	22.8447122214562	17.6595963381522	36.3646276269884	16.4805644348733	15.0241436737237	26.5277660977249	27.7693053283559	18.9897229335866	20.2359914777816	28.9871409797992	15.0226576116995	43.0892097820843	6.48065325750452	17.6582367307714	24.0345023789126	26.5279976664864	32.689832678879	93.6762593638218	12.3075569649575	24.0366138269008	24.032239858287	12.3129769756224	13.6736678511594	16.4769483119284	41.8948103179903	46.7261708720894	32.687009320556	38.454235503998	51.2762364105274	41.6692084892149	36.3269518353052
locus_tag=DEBR0S1e09054g	580.165712185305	420.061963950608	646.99018270388	958.276886178889	458.354040402472	1551.4151892634	294.033462749038	1797.80740011278	433.969173561488	468.128562308694	1148.85506225877	746.311166502577	923.082068250476	381.874364515818	792.4131710488	673.630371728366	731.807693762829	658.128509031177	1010.51121676377	568.476633310299	267.983183799674	399.550523431525	298.096303037616	2360.64260150267	810.742155993903	384.898898608779	1170.23938693657	882.40668158814	500.425903200615	1226.86585003945	401.082962084587	766.247931919212	837.729717496478	1029.33657910807	874.214540185356	4814.77809323714	471.928855294152	342.515453523866	844.860687176473	1130.67257646031	954.835362263018	1189.93616429962	771.569146342262	995.045947699342	2786.55418637966	1093.88099563201	691.472621911062	156.705711824241	984.767363132036
locus_tag=DEBR0S1e09076g	491.214245950326	408.56566604414	632.540881399715	202.221356412209	252.584767739802	236.413559826742	242.929051049618	176.088207065955	137.640895254473	245.113825374024	140.090125403749	157.238413814556	178.973890422855	289.8515635046	157.329895797962	226.564056969512	317.491892726693	318.555963337642	209.490733051385	342.540401322819	368.876079818292	286.644733300887	288.865281548177	343.603335559794	322.353908587605	145.404832992996	143.112920336819	244.928273144175	348.819611263675	348.710012604301	129.029237797896	356.227015978666	302.458305590437	481.485849526361	260.962060828036	1248.8624584811	220.277430979005	343.649497409121	362.665890799276	332.090538302132	117.954487814206	248.121695555581	182.715399102733	195.182230999714	291.635048015627	188.507955366042	348.166546233438	452.508952402807	181.657842991462
locus_tag=DEBR0S1e09098g	293.017565709925	232.409081251584	434.323371972575	140.073925994476	210.819559165374	226.947893063892	217.243111015455	266.028333883491	187.684351285383	210.894760296853	87.2547841380173	184.408145874813	203.239210509378	198.795224210605	159.579981118819	167.096338079298	218.412106263859	155.357302743178	288.891552379576	211.82275692142	212.253796624222	205.304202663129	211.846967436395	295.085197862263	195.425360780882	208.670578487244	144.296700718893	222.523583752109	219.351609680571	202.873663595005	98.3457070131388	203.217742374125	227.849735135365	303.584179550765	154.10997296109	586.624144603305	156.24299788759	168.228134627654	204.253041184879	232.129932735286	125.686881783775	161.664347601374	155.05341574	232.582668052016	158.441281901322	131.025108548804	336.524442090917	467.710985751637	145.627950067168
locus_tag=DEBR0S1e09120g	24.0266749451579	10.9777729022402	47.0210115741322	21.5279304126613	38.6330889607828	28.9982140506235	24.0349325229082	22.8853124730835	33.8911498831238	27.7760120017067	25.313961793984	13.665190738172	56.2635154698522	41.015519596037	25.276295387367	54.0045242671973	39.8483479314728	32.705783234412	30.1839783442048	33.8947957941538	29.0295834253561	28.9689978085678	15.0153764297235	33.8913414863147	49.3320513615339	18.9786824921203	39.7960471759823	43.3750020307438	43.3762565662785	59.8146808948809	16.4893797984276	20.2279430748723	47.0129276733348	31.4064140371904	33.8963201122249	140.942213267236	21.4988491227119	22.8386075881474	28.9662864538156	32.6774810781467	28.9630247124101	37.4371886759221	25.2584884279206	51.7735449499907	143.154868913118	51.113782241289	46.7615076812098	48.8913697777666	61.5990339743046
locus_tag=DEBR0S1e09142g	878.387520407803	698.887055754446	1209.68516649297	415.706971139215	725.057135614434	839.585444736861	563.40040630465	551.75834938039	640.590825331849	450.085050141846	437.919248980206	523.22558474125	432.952387770322	552.076068732894	521.3924289606	534.734452781756	707.822064871631	537.541895006917	581.935348880339	666.527591420333	635.762814408618	670.672581342845	559.977219905443	579.956996269222	836.624587933013	434.149751734485	487.635139406981	539.201969563206	621.923467366072	630.810075977296	312.276876245656	657.305562801782	816.014752083685	775.369820762556	621.942932672462	2742.50862521904	481.363859604215	677.00344415822	840.731660413966	847.322032824093	466.534735428033	489.843626422169	272.120175898775	368.946820547636	447.797394279857	339.480174865561	398.926214006996	404.294532491174	383.076936367047
locus_tag=DEBR0S1e09186g	263.623836208949	202.465226447108	520.031974067162	275.829180103656	319.84100559289	288.425514025985	300.927382771007	229.582014837502	450.43782294766	182.616559038521	163.244024949457	236.465599162594	363.264715760587	236.672593033924	250.831806847411	287.010345540184	244.477597198886	231.436351408056	346.130853209797	210.944509880949	280.205682948252	248.541289551832	226.97997009488	387.576084551943	414.864883403455	250.852415007607	271.024688662336	488.554077158876	269.999468344937	506.354528835898	142.388280605787	239.838391968467	356.758069019843	448.338605736986	392.866418975535	1592.55144861332	207.637252569181	195.638793159439	295.360549251803	306.115004289032	230.048628364286	320.703902084808	169.483904671152	297.568659796706	410.623827896344	205.577936500427	386.565765833997	285.981220522927	202.321810311137
locus_tag=DEBR0S1e09208g	5456.0703243651	4435.19789346657	8487.95770558317	4311.39881947454	5243.60739980781	6599.06901507102	4885.67834972378	5696.43857723171	5912.48270098048	2583.65143278653	3718.33845079244	3352.14184668329	4502.07596493918	3351.02362685017	5206.43314479412	3625.29536796019	4910.53020802719	4057.55277180111	4768.76971337221	4880.00126677472	3439.63016877333	3881.58137866882	3289.31453290587	7472.84349587518	5951.25797891016	3736.55338254978	3487.79012014285	4691.6371207539	3506.05856498396	6822.9465213726	2153.47378179848	4364.10023200645	5401.93895330125	6124.81658617558	5378.01047660022	19333.709033379	2706.86379292886	3714.91926117403	5627.76848060485	7533.26573008165	3307.44210089564	4944.61139014792	9076.22475167307	6905.49131370214	6755.6727527623	5628.32897621885	11569.3557044281	7398.45469954583	5057.77659505905
locus_tag=DEBR0S1e09230g	383.158299765078	437.226260461323	545.128537709546	261.509202312434	401.242959195668	327.363266813175	255.035675035966	305.433416182942	276.436636144001	173.856737334001	215.534037522041	230.993602528449	380.973396508506	259.242583915707	371.572129250548	254.832125561051	417.218280281476	201.31876438073	244.030384592772	202.182538416837	247.885994801558	257.052694531951	199.957555303764	565.759540448693	648.635535632868	375.755018418466	218.230582133867	332.324090724031	233.264806159471	508.397207309114	157.606071830395	317.442945955006	552.350866713234	442.858923188106	460.793403099716	1904.62098899276	261.154689376846	248.440054415964	298.337467255263	350.362558678088	226.78251895353	404.16172955664	517.691697920097	482.014202817434	484.040319885166	243.105459754113	771.085138556685	508.190722440787	416.859553049798
locus_tag=DEBR0S1e09252g	167.462909158049	216.783878915472	226.131367488241	120.514662606076	174.012892202445	132.603193517348	108.358668121125	122.891950747665	113.753914553724	65.6300591989174	96.3547193458454	98.3830125344954	183.706895894731	100.681133941659	147.912268232634	98.387825351117	224.187009436811	70.2812143295243	112.77801648627	100.622794319965	97.4375518623444	132.469208008837	92.7769596718007	230.260490539324	289.453451987368	139.110209009766	93.8015004442971	141.24764982397	119.32182178989	212.221597471095	70.2774815534109	142.334132934915	236.703281472142	145.662765135779	185.876331694018	756.763880643333	100.604072560315	99.5224298040989	114.864465307496	130.312357539347	79.4553560024486	121.529968451394	193.508927388485	228.267523280866	223.943396249469	101.686041261729	339.153025339121	250.947485273902	189.149463003739
locus_tag=DEBR0S1e09296g	1937.36019435559	811.975975776052	3459.49560093618	633.322266400588	1607.41220726939	1618.68678104817	1158.05212725948	1255.81551899085	555.065403517753	759.652585827882	417.189594967941	1127.34899006745	1053.51668045422	1022.12474214724	699.153360613079	687.369313036734	1298.88137039616	1171.13958971614	822.372203089953	1227.57994682397	1667.79817077038	1452.06359141934	1668.61541266686	650.171611032926	1032.83113607124	1102.53137481578	483.550354368235	749.919896525628	1218.1915400326	933.141885429435	354.48916306207	1059.62812084815	1251.14355351883	1180.00688941786	706.301515830621	3104.48598310906	856.664544685371	1444.01156088194	951.057690139129	1848.29514649497	587.39513435614	503.606049868953	622.47015707863	596.822113666293	338.292829270915	291.638708725981	575.422022529546	576.278948102759	573.372504583524
locus_tag=DEBR0S1e09318g	209.688108143598	217.506640081321	493.42741870384	218.429228315488	318.467863731585	294.316814277487	157.442522474408	225.149839887902	224.659222662605	149.912551894933	157.635510269412	233.070158618843	317.311745125812	173.737358737742	219.40173110584	214.987320969685	240.986603036332	184.662800824759	269.644135451952	238.425565589654	233.614500403685	212.851146144447	169.320644615005	302.581448602571	304.618402557049	215.119497697103	180.084336764441	271.923613758782	209.649112944727	404.944481744505	140.05457934165	218.157760547737	263.28769618756	308.954249970833	292.961120407642	944.301649558368	140.972644095026	199.836894554335	180.10481785555	395.621758818713	151.923493321348	278.211785936539	189.336908538673	247.975025821164	313.139042168542	146.771490247547	247.583441906041	249.443308296695	214.077914669271
locus_tag=DEBR0S1e09340g	738.328883643153	836.911122503354	1308.35082088505	368.482460926816	486.798304592644	696.24429902467	521.510238326062	740.76460635892	529.694676679675	438.505212817183	415.943344798282	603.981287580142	569.47444056767	505.951517734166	390.129059126554	544.296005763756	574.289802659174	553.337320692946	646.67122739103	496.244354663728	667.858902571128	600.087680129245	528.705918046205	595.673952918184	738.1201270262	412.20970135716	442.265194472955	584.130141040332	615.711070453993	595.380999510782	301.595107764316	716.337060034343	735.091810302823	798.220790448368	558.944802533599	2568.94532771535	475.08332077046	645.884415508433	582.985987893609	721.82033524874	445.416429468218	465.421809011474	241.49784572447	524.688317103475	660.343042093672	362.248274155454	490.705518837033	379.12113290928	435.736450164598
locus_tag=DEBR0S1e09362g	317.265728824308	296.872440164154	563.322838936965	214.104482706673	234.235337484808	275.40201773495	229.926894013529	265.933064830379	253.576352961341	195.517089704403	191.281878184014	254.606722975048	224.61805056777	223.612573008701	218.166501722661	287.692728325348	249.611062924711	248.500583576722	311.948268488744	256.852092122645	251.906070968481	289.706221813758	221.403981371543	303.473332402235	307.817730241917	226.733963472777	236.157611693785	277.226969192712	263.223033842071	329.22899013417	137.82057474519	278.177290943483	253.588953369743	376.372140553057	300.374971845439	1055.48091659098	195.334867946559	272.931336020937	321.332261964527	241.803481259068	186.508906164619	307.758316066989	167.495882292853	257.87919961284	337.814350645352	140.834095083027	225.735449539892	229.174832548131	167.506128849215
locus_tag=DEBR0S1e09384g	273.992614248565	322.300477803915	564.21974059031	161.797300328892	263.25062032894	298.338289422566	175.796533555887	233.488191284183	251.30055800182	159.555033917966	164.070326258805	190.835654708818	277.165544131368	191.003613548979	176.832317813853	224.496286670694	202.170968686405	149.880875274199	237.163134374607	135.449700357356	316.678493025178	240.580422968779	238.313546496639	248.132562122665	392.187738430315	219.292080882424	178.898798532474	286.619373395898	251.332310048882	259.991064264982	108.159233163132	244.880926035677	361.549414272317	335.169058747567	315.01698710086	1280.72734576161	183.234813600413	270.670686908136	201.929150714636	250.422428802554	199.661202299085	204.10053837515	106.966816666835	152.715214915604	265.011951812113	114.041734265214	220.521088980051	182.996567873486	130.839475341669
locus_tag=DEBR0S1e09406g	1145.42386123555	2238.90839510337	3978.29452284831	954.579714401324	2181.71939819341	1398.11304884459	463.920781618381	846.053685814219	1801.88810974046	604.920872486333	857.326461203677	460.330291311501	2194.2331902255	1367.54583772918	821.892741796472	749.840057283081	894.289031665911	419.05736857819	878.379992388069	480.628507714706	1515.77743815831	1625.39213762813	1629.86274541527	1195.72263953029	3088.40682163075	1748.49204626918	944.92117447989	1821.54007195429	1857.33052924727	2306.28441073869	616.673131420915	1298.59884720008	2453.71513163304	1855.07623849665	2579.62190309271	10096.7115266081	1128.5379920708	2064.27196675928	579.229556940047	1216.6455090537	731.153279226274	1223.14349753893	1270.03190371314	855.497805086074	1466.88898836326	659.928867619687	2069.00194074047	1932.35968910342	539.880684949509
locus_tag=DEBR0S1e09428g	222.45809780189	167.015975979814	429.936609770924	245.212259226567	254.74240727851	317.455375313434	220.435135982959	271.255013245357	188.667982344327	144.368884873242	192.321827504834	214.875274671161	332.987544160398	233.165194434568	169.268873721048	232.971911269277	221.577459175985	179.165397789867	261.912665743021	239.50094006728	231.303149704732	201.970434300487	175.739969336693	287.692042061241	257.758210137613	203.204565361625	196.390583685184	329.894095194581	229.770625350427	370.370907669134	116.998837274954	259.848254018751	318.176041723716	335.206853991957	282.456260903057	1097.66052977997	143.120832945674	226.62375416041	216.982141545221	318.27487800462	181.080402998476	314.95127926872	104.716170519642	204.655916212118	241.69561948481	107.493082933988	141.008825192083	180.496843271378	119.073608184496
locus_tag=DEBR0S1e09450g	425.907465215845	282.104901576197	734.448957312812	389.631039894786	418.718027636692	441.944420432153	308.043268047915	380.354288308808	443.578180441825	238.55168864797	241.108785767684	416.350419817847	502.727468693877	338.661449306855	263.320397155207	417.465193793765	398.035720761964	278.539148354032	497.381775388793	357.486076256005	420.483316105942	348.878135124729	346.827266568382	545.63419818202	607.548421707296	296.239564422677	343.630137050914	426.856193047366	345.807780117557	623.647553267367	185.694542423108	373.248521605975	500.560580033292	476.420340013412	506.883446921296	1773.13026780738	243.875136583076	376.459104458302	460.364097653344	378.647594160917	320.312006265112	485.669521969791	370.707846558828	490.962025696423	543.090833520707	283.405830412616	591.69426702574	613.333395596855	348.234918575717
locus_tag=DEBR0S1e09472g	265.573084547755	228.199985517363	748.232189002135	259.311737789273	301.64763503149	246.487162887332	193.295923820821	214.410478106663	271.951792931588	167.289217971946	150.096163626579	274.069986587111	520.612081512862	220.590344040455	196.629042508033	334.248569548598	225.985700037398	202.343047891066	322.498303912894	147.637209422693	330.791725291079	282.6175685806	299.459402677196	297.283971418377	429.052460102576	307.029023104363	216.127967644442	398.911756202663	302.677831619864	528.418546170409	155.374248678436	334.306227663315	368.345899036873	419.763216378328	434.361947406608	1655.89583688381	218.177033884089	319.464337023961	274.110635206271	136.685150566771	237.354415420167	304.61945598184	304.596721176099	346.078600858538	405.778062673191	159.016426245347	356.372460180993	342.87155476115	258.997670027773
locus_tag=DEBR0S1e09494g	280.324491944154	248.702206885805	513.999676237011	302.82664299133	271.908370888597	320.623927798888	257.923112666457	309.484148603749	236.162322296743	157.402054688864	272.284730923712	201.924483625966	266.39680349066	198.697308855095	265.420671091525	215.98966288177	237.510300613114	215.183342269681	239.435938010349	229.770736386708	265.88595794763	221.336077504491	196.467622427264	359.492948231836	459.235060295372	202.058720568216	209.49475892621	311.990698736043	226.624083508109	489.571928492491	126.847444989142	305.563756069799	369.081403531888	348.780455041698	413.241245683925	1441.57362872629	139.815503051661	255.721016386279	260.910851239339	297.194477528984	187.562626037338	253.499786728133	272.507203504075	317.766048506159	445.201019515209	214.769185325315	307.613335477686	245.460779412502	226.05145125744
locus_tag=DEBR0S1e09516g	1583.64813901291	941.653045740072	2643.74412103491	1049.61590802847	1594.2054223939	1551.83628181569	962.221272346073	1367.27296164154	1351.89955205937	691.150766488632	779.170009924207	1056.22123847587	1498.09562840223	1186.01859970877	1023.85501034955	1106.90698827575	1628.99865017432	926.363509691629	1335.24185154965	925.332093931502	1420.0255615233	1144.95867989185	1022.68109144711	1531.84525402019	2193.67176221381	1179.45995180815	1010.80480823709	1475.86107116932	1282.20920030691	1785.54614805168	635.353895388101	1449.83243788336	1840.52364725782	1784.27874749977	1695.16021769951	6372.49381111984	1151.089516953	1465.59655867031	1417.9602163905	1502.63572581674	984.149776090305	1275.68454179055	1222.6631798299	1377.5937206511	1413.68077139788	803.63438031799	1389.42694643785	1694.342995645	962.144450541053
locus_tag=DEBR0S1e09538g	453.231342830768	282.1410523962	664.941798721445	315.52655450228	428.119228488539	406.538383397822	289.095554028272	367.935924333279	339.466609014742	233.293343073948	271.276744083691	302.495599474305	334.24614645464	317.459315180622	387.297237386626	374.24996835855	366.501726405147	297.561990479709	393.285496516391	298.202984043026	398.478557586704	351.125849999118	300.465730795687	487.971474268267	534.066557923298	339.626997300497	295.001305855498	424.92982132478	316.196857308914	557.279922650873	188.961809446798	324.71780348004	431.040903850288	485.819576246874	481.729761430743	1694.37257183237	228.809975830235	360.682788776897	427.887296104425	451.152474373852	265.374274080756	361.650970422792	292.329470481859	388.455860606768	472.727051046765	209.390951591172	501.423669743724	427.07347099006	277.565865294023
locus_tag=DEBR0S1e09560g	143.414892168767	51.9577591168985	158.648782112722	91.6454597487184	118.225457331337	112.851295939846	77.1295613294691	128.271279126862	81.6174209146244	44.6922247252911	54.1987604708844	83.8740135246003	94.8808445951081	104.986209875013	104.95494849022	111.543316771126	92.8092156004798	80.6609507152034	123.585313905267	81.6262471606863	104.019031411866	67.761660426071	75.9243309898258	113.687815570486	89.4730668569535	82.8051457963534	75.8956662105825	111.569743110783	81.6275008681212	130.707254148354	38.7199653600191	78.2032088860592	115.876396802655	114.803605131354	86.0763006185165	461.070281901745	65.5304377356739	103.810960967649	107.164259300794	82.7957737043055	74.7537310321438	72.3732918917588	67.6867697638081	113.637775111315	97.875430086666	46.9003343916364	102.339244588741	137.977469460528	83.2253686735756
locus_tag=DEBR0S1e09582g	584.308395950165	539.260969554346	856.675002740671	336.556870465324	484.803803662391	530.30481474818	407.163918049532	475.161707049153	355.072826385074	259.005307042445	344.210504950111	427.623034734358	431.924748544153	393.43945551243	379.541645602943	383.601145706446	531.359766885172	375.630789751336	402.660244721235	387.004991788343	444.3744630594	410.948471173193	385.986561781425	555.947389534069	701.739682747163	369.198696897023	345.592278832071	429.844099363263	442.429352637492	502.443279911251	251.601139012715	495.066692266404	563.091244590512	631.408648011348	479.423166747121	2154.33594805718	339.278213942169	445.587645336091	461.254572239068	525.658933974887	343.511124539816	403.724659061029	335.869428601398	407.84399612812	394.980103951704	265.03264033906	470.335056485698	453.099096516674	365.632988217511
locus_tag=DEBR0S1e09604g	166.458930849806	81.1675929208231	245.62931641296	116.143717299431	156.68311497643	137.065898915424	173.040759895474	117.439716150529	233.646011016692	59.8453458284784	97.4603511551501	114.904853772668	194.725541741783	122.76944328487	105.068487849825	102.798187144016	154.610412059227	119.512302481046	107.26610746622	146.820003043309	141.608201678195	149.033159790359	145.765433150431	199.105420117237	163.147145738153	105.07728031983	87.2727138673781	159.890707256809	113.824524619433	227.732829308798	96.3349042964	178.359601981323	121.616994695001	212.27813914722	160.989945184969	510.107417941669	89.5606808824	134.743654297598	211.178362822282	143.577505940251	80.6371985425643	165.291640426437	33.8804391536443	55.5438140311732	42.5679171527929	27.9879141401546	35.0288195574261	39.8939776687247	32.7087175477795
locus_tag=DEBR0S1e09626g	442.673516420618	386.262311492341	850.604727888373	338.866657843661	489.251403415022	525.144080148676	339.651510838622	483.670126516384	461.442768514573	432.39314378588	264.819121092349	857.641467464357	589.625381966622	375.567071448758	368.325932002398	1011.96270698212	447.256696499669	285.957291128266	1089.24370206522	540.424297346663	538.259682844815	362.794702044466	380.734470042477	723.975413408691	647.099033842694	369.334228757991	762.28105134717	577.166943340228	388.157684327714	797.378893215986	258.124326525083	426.837716990361	593.886711872932	600.338413730088	524.668419807657	1982.13775851794	321.360492956298	423.873958395163	472.117909416184	506.017106643417	771.347026315774	430.900628729197	294.257287739319	514.563352507389	529.820919112716	308.680897835046	476.617605349784	443.637721100815	313.554127822511
locus_tag=DEBR0S1e09648g	396.562866399153	250.946063335167	685.455837984694	183.54743031755	336.406524065332	458.762698587004	295.19710512935	293.488685673118	244.959617412976	998.593004451852	146.711543114679	1994.82905414082	335.328859572928	278.385584250669	171.478157338008	1468.24560416266	488.463725165874	340.889540199895	1553.23313222045	381.778266595786	601.594268114848	334.17027924576	317.266317829098	380.637942231407	314.090528873532	250.539633891235	908.463105205697	396.477351181111	288.901611772235	374.869776921167	182.446678072112	282.489342750874	354.107896180674	456.183086029872	259.942938436968	977.170516075193	250.40139157161	285.636784465769	288.853498923429	321.490241214375	893.038739391452	282.433695137204	236.717570391057	211.673220041893	275.701986407792	110.113466335405	208.515704211938	190.746140342363	152.442283376743
locus_tag=DEBR0S1e09670g	92.6177304768472	25.4377147141814	80.4818431813266	63.2032826520469	52.810665477523	133.461010441327	55.1627419793981	35.126056701701	41.0017543329129	2451.86685811053	69.076921927043	2073.03419721126	73.5904165098332	45.8538750716748	104.827154973367	2126.34999076006	409.612199977086	185.739567426742	2767.8944665314	320.456333261307	618.31353594246	31.4187174113496	54.0432487551347	228.843246693251	44.6010062803689	84.868023701031	1399.60045797132	101.471030091861	36.2829420913925	142.855259791463	42.2336659507493	41.0028920751149	48.2820971184619	51.5640406633027	28.9821585527767	137.711188464643	27.7600206004173	38.6331253119936	27.7609717660629	43.4018055736124	1421.29153966738	38.6211170976556	64.9085898355144	33.1827986052646	23.2370046786258	24.4831716669383	49.1581599916243	64.9984925779566	25.8355206211749
locus_tag=DEBR0S1e09692g	861.123531885342	991.666057233614	1459.74630548995	440.95122886922	821.854579795639	768.244995873145	481.870874092957	635.993856919676	778.721669601726	532.374161436711	627.4372198404	745.47935686455	538.329072931348	442.796431730554	815.386248376434	666.575307118924	1315.22582666101	454.60417452891	725.8827573473	458.296907940059	631.894381224266	625.215083098351	476.48327747253	783.922724801063	1390.1990807147	825.881290816943	656.39048921382	689.554023350627	497.493532229319	961.812621125244	415.798096057326	755.156773280655	1253.10892273041	930.482947878002	925.365601918228	5104.14754596311	528.736462967678	476.442061261861	630.514390511887	699.114869292686	799.418163027886	641.771942740296	639.066558410589	481.341084743568	515.681786047567	476.771605682641	886.105596255301	664.82166183958	691.249035717932
locus_tag=DEBR0S1e09714g	419.568422749215	314.951132775733	760.127138338902	309.168607230136	397.634553819701	495.575906006002	304.6372539823	400.399521376661	350.940018009112	270.869396804673	245.338460737975	462.233223671781	384.767165118825	306.860956496574	309.931123621643	392.129997364065	389.449987852011	281.603653251609	407.846957290755	354.009821559795	394.977269402375	355.090450940834	318.201768737758	437.121846461989	570.460859735909	308.922057374223	330.887509147792	440.313045104307	374.170751328838	544.107662481184	193.249192426437	433.979782308248	530.769623769781	568.419194712211	459.24445667954	1966.05233357461	275.021664022213	359.502030956889	414.18110820536	462.488729518871	322.260635221668	351.857777890155	225.355778521107	398.84565139622	491.776655984145	250.080163146045	315.566732752181	256.594819286695	340.321744420307
locus_tag=DEBR0S1e09736g	357.473801456907	289.544288049636	637.748190137824	230.039682399276	246.188452301499	311.215175500754	216.1623555371	266.944420576561	264.255106837738	240.804949887138	220.710350794517	353.944173418326	263.191813529957	175.825751863129	261.025062719438	331.924538392626	274.262316184638	254.934472217741	384.690830991013	247.143433345965	311.552214337203	269.584629615034	255.744180695365	348.779948936287	308.818945551037	172.538311499821	302.396879317742	298.090613223482	270.703129480122	458.248752656434	175.910765911471	289.662003259138	305.57259680742	449.782198217936	306.731426787332	1259.18247640092	155.079190854654	313.02032788036	431.895366820332	302.552083088171	279.153976649459	254.579988283674	185.833737525516	317.654380914157	289.055555678862	222.899860185246	322.212579190333	313.814059683472	255.517665368468
locus_tag=DEBR0S1e09758g	78.2946584749824	56.7566744243236	156.610024952453	48.4431055166287	60.9826159465951	87.3618052861283	82.8937017736289	95.1598464997729	58.7162212781577	31.5102083086182	41.1655200720888	64.4331604704796	42.2790626346805	59.8239295999232	55.264670565814	73.7250939686605	74.9183832955158	44.7487631967577	73.7225400068406	64.452495275984	55.3615038820111	54.1480933140993	50.5620303001882	72.4502887615503	58.7177669036616	42.293276275325	52.8876908979796	59.7884167874465	56.4014456969262	58.7603065800522	20.3009096660787	64.4474934601393	63.2593759343606	77.1489595713531	55.2516291870645	195.836854398954	43.4742595535937	51.6793011364539	71.3210821626999	86.1707607679818	50.5429790957813	57.5298494860094	61.5636228366487	55.182244058691	78.2758062846783	51.8490184332749	42.6610795699303	93.3036787535075	28.5819674558822
locus_tag=DEBR0S1e09780g	327.997080837544	181.277642658675	628.821626399779	169.506530324033	220.514476033825	212.026427054514	157.450098962658	165.311595181243	257.884791962115	208.751658531212	122.641911761803	193.103705120073	210.745775141952	182.409119557724	150.871262555372	219.295492947805	234.476020353251	286.024900083937	228.818309115245	157.364333681708	303.242424947666	339.530643805847	289.010945854549	253.67098963932	296.184981525151	183.451311048202	197.502997903597	283.58293142873	235.251912177775	313.347576406034	131.290720324609	289.806154022617	276.320213781991	435.289463037171	282.602651724758	1057.92549612425	159.506891937695	285.715719175886	312.104692214439	206.510104098887	144.29821909797	238.371079320247	284.492779950153	228.193613251329	308.077754307659	213.266950969871	257.09568773224	317.831991661282	218.393627126928
locus_tag=DEBR0S1e09802g	357.447816743746	335.062287562079	519.230718999216	207.598039456685	356.367165516359	368.451165551913	225.709161960825	350.635070112113	270.649259822872	137.748359108048	161.904373853246	217.995663332537	250.381511950547	204.287164192398	272.943562900569	212.698089969011	351.360174364298	183.484566700147	226.539874730644	175.710984670022	226.045191590163	246.061252798944	211.72778666355	351.931744350908	435.046599547798	297.208076117898	196.379858921965	292.790456013865	226.608619785689	293.77927888082	133.409635567172	265.307047911556	486.643937587324	373.127431021188	275.09715302843	1343.44728338877	221.292133580978	207.363191600519	226.570243053603	316.13268406823	193.000796515256	292.713468714191	390.631790695931	285.139570789642	309.246389274039	205.309207895265	320.87508031402	431.184539756734	219.407038358495
locus_tag=DEBR0S1e09824g	3.0053460231096	8.06517912708378	3.00507539930987	3.00824632356184	0	0	4.84265200460102	3.01099367686302	3.00440658015895	0	3.01005811929515	0	6.4744836004053	0	0	0	0	0	0	0	0	3.0045742149385	0	4.83952380316628	4.83962882000301	0	0	3.00469662850745	0	4.9421610529062	3.0079380634343	0	4.8397446508989	0	3.00487574505675	16.4824362530947	0	4.8401573360233	0	3.00549339517682	0	0	3.00145912278154	3.00136841933575	0	0	7.83943042649648	4.83436462049353	3.00183504112156
locus_tag=DEBR0S1e09846g	180.290904091729	150.849443693195	322.782461946083	136.8759235325	186.817023820206	192.386094300773	148.88453398438	165.416381510212	178.069823322154	103.831895896326	88.4589286576841	170.45059006746	248.478741406547	182.525527301838	147.749992818113	187.778383722965	188.022561840014	124.825645371712	162.853821943486	126.856691572781	175.194760543341	175.91289706378	146.60240635177	212.986230709611	253.837143142679	144.480443858282	156.331865326592	203.361594769107	147.710931970167	326.355818430071	100.619567807109	171.572946642459	202.203431284239	259.110080620785	213.017662767234	783.7065915266	160.695691828092	137.816198475032	125.781941185443	202.265783692473	123.524902315825	211.900511221286	123.374200908196	246.906161129467	261.236246630744	104.5082650833	171.754020771841	249.054938741394	153.883690149741
locus_tag=DEBR0S1e09868g	218.139927541633	144.067486899368	354.12129968248	165.093552251643	213.928869590966	209.769231331779	178.000555133193	179.356785924747	167.05329879567	81.5600683613943	117.094487782706	147.510629764042	214.969629018405	167.168491072397	127.842464827632	128.87207389618	237.532639798435	132.341351217121	129.963885839907	127.806897492936	217.479760218389	168.146502130229	136.589889076346	191.983637322607	336.204961346614	170.385923747058	117.965064227577	249.335472577516	148.650597359911	352.021940244128	100.514538324297	187.615166255905	318.211586191197	282.448073999002	251.395093204301	1225.32075525226	143.136459818403	162.735275551194	165.961595387176	119.094596342529	131.06322517651	235.087353529258	233.759816358419	318.768954250648	284.973870305186	132.07562499482	333.776108908269	327.372240352976	286.151632875959
locus_tag=DEBR0S1e09890g	124.688555561465	100.019299593961	166.14773043002	103.856442340817	105.988407702863	109.49108479595	108.219871515841	84.014933478296	154.156971487977	55.2026499786156	72.4709961700186	82.6925325682739	130.116410086499	86.062315762705	78.1767309492064	115.773433765898	124.794275475055	64.4221910012711	97.0873205144404	105.947466080424	105.065644700278	93.7006890105957	65.504699324882	105.936528294208	148.76378134514	105.985942437608	85.9898390493733	136.689579985127	87.1417435606888	213.095145890758	55.2201902784072	107.097494552048	150.887786484793	138.867980123345	150.903306016402	620.51180698401	84.8653513322429	92.6502129699307	89.404646001318	78.1743799926281	73.6073396227646	103.70707135186	127.645302082463	148.10711762596	130.606725036912	73.3767618519941	173.51749218591	129.766859438566	95.1860076993387
locus_tag=DEBR0S1e09912g	197.864142093865	146.542061215957	319.877012141341	162.11944608905	226.109257012929	216.652997399604	191.377763687447	177.503051827029	222.808175927647	119.364089683824	135.960241954272	216.381697694708	286.104408465499	155.48650342734	178.268934188798	229.137849874545	197.017415759751	109.608625755622	260.282449806713	141.197042328277	228.639077334001	173.871339838556	168.472689986052	219.62621450924	261.415441849636	193.494686446793	233.406745156747	234.545275820635	180.38869331661	286.717392652022	96.2507249646768	137.901138606975	256.176242875684	261.411889579743	245.398807234955	968.465790056198	136.790402511504	183.639635847323	171.684781147734	223.924729864118	181.421396817147	111.564399539993	148.582905279218	299.474175682324	147.777160196582	110.32193145193	248.044241396098	265.681832183306	150.447404185166
locus_tag=DEBR0S1e09934g	55.1515885909039	58.9769283846675	90.3991232652141	45.8867971346686	57.4547526731941	51.6249193309025	52.8261248283738	85.0247951700115	57.4262363138093	44.6438710086173	26.5750693550733	70.0648627175702	87.1091936613348	47.0660923404031	84.8725173914398	89.3611966244858	56.348629002195	29.0172138274527	113.544079544457	57.4322970776248	52.9047645048464	58.6037242150053	36.29155844524	111.439022873212	93.6621145549227	60.8612542976629	84.8261040137396	66.5242064185246	45.8341666752343	129.460582655909	55.1989403885075	56.2851096943279	72.3107256143682	56.2839857434556	49.3622985636893	321.511375628462	51.5662287103696	43.3981069296174	52.7895582202584	90.4115133600737	90.3648625082694	123.452745222672	15.0072990471907	68.6622587591548	120.722498283054	23.2192298608584	77.2557823681048	53.9272970260945	44.5426205979871
locus_tag=DEBR0S1e09956g	669.979026716463	690.734720253159	1276.05968549692	391.698546201203	580.375540496695	685.927597287339	543.83154648985	559.273716675011	515.043960109753	377.739928206798	355.803959309572	525.463493333406	461.419520852141	455.370979995805	467.99494310989	542.343357809666	483.084133096854	602.005026823736	585.223739340203	522.341963599892	609.739688280639	529.866505869413	535.053088075402	659.431117876048	701.864707812768	388.220300695109	445.536518862416	531.924753408722	557.126886366631	765.672854457604	312.349326051974	643.961153654518	711.369872136559	845.058130409648	627.411501361593	2153.69867407708	371.063290350698	509.854500486957	687.363649984317	674.087986584957	392.196457955509	523.361113783718	364.37170901679	330.811654154838	532.959083702321	330.441762290294	503.293486388671	490.419767854409	315.584673335277
locus_tag=DEBR0S1e09978g	819.423453574837	456.869253038795	1275.9090876608	414.752355396137	555.212410788284	705.709018356192	799.897589498342	612.819472869248	985.138581555493	382.975638421602	353.644044134224	514.884254060711	602.264381401768	495.42256028677	402.913173922462	547.441659207623	652.934039383143	596.491767109796	634.363870462713	623.022798105097	684.570775037527	603.217854243567	567.458073740602	545.478896558444	692.403104670194	348.925713267222	492.995577766592	589.423270369637	456.110260310316	695.463223122565	405.321624210229	712.306000523071	682.043010048929	911.507956927209	522.303567994604	2052.16058476232	420.406892682786	526.65955078684	977.836717291115	778.842341969445	432.876281649851	547.428672132764	310.989385540795	479.965808089501	559.98793160399	336.196930646988	469.879442313094	350.109600193142	504.798239989639
locus_tag=DEBR0S1e10000g	122.424244065762	104.321866772115	227.843115157057	120.280940351046	133.367426855431	174.857850745277	108.148297845534	132.494602138485	132.205746223104	74.7276455655403	78.2418099860252	135.46590880202	172.52980202424	110.489015445639	107.065158824729	154.033500187605	102.680709665351	104.900374452068	156.196657564939	111.420000191345	140.167570082913	104.777391461184	70.0744960885582	211.758321263144	179.006054400433	115.768549949141	115.695805734061	219.301379777082	90.3653047353694	195.004801127427	65.523543057487	126.739575816221	193.110219964524	187.649225050121	146.468527190485	576.123127176168	95.9797915062292	102.576013449199	156.21776577552	150.83511540668	100.401298166928	178.97151459454	73.5311153735874	129.733550683352	183.694445745022	76.8572943205862	113.248937715751	110.806512410262	125.127414146335
locus_tag=DEBR0S1e10022g	393.916759994623	211.186405069149	644.992149174825	285.178204914075	364.499499977672	356.014483342785	311.548605349882	280.221480360941	483.206102432365	146.745966522243	181.721850446832	245.22159875074	330.402969538588	274.538869604385	282.945998124747	276.538133314178	382.659877191415	271.401514216631	312.369469243324	245.294246224247	338.481798450908	338.867704866871	232.329027434516	446.237300146376	447.29832832363	246.547090981329	222.688430886428	355.671370388571	226.960509310828	564.329346974016	150.114378096003	285.964407975742	371.635192190502	351.505159740548	346.249649886569	1489.93636971988	213.042041822989	279.648176395484	479.074645262497	348.34281191743	173.76984489648	340.844784323533	208.899871974528	155.731483079707	217.555985734433	145.534766689443	277.686610401235	314.717697835777	134.231238907052
locus_tag=DEBR0S1e10044g	209.866960452123	212.24130812057	338.86524763167	195.829232893469	246.5092484728	194.628457698983	171.709103214534	213.487189839431	196.680488404823	98.3946802440893	130.389365840692	158.529807618056	285.9457617519	169.543298046919	171.664047723041	187.810727271959	248.774490931927	132.502411491669	236.430625725897	194.443746460901	178.482244753213	166.179154973808	123.592750754594	228.025399503683	272.137301124012	196.774362282055	152.05303239309	229.066038757951	153.133611907191	390.259900037499	92.7792638862813	152.081277972014	233.325646250079	249.618662417732	243.126058801796	843.1386520491	134.522554340048	153.135950948762	175.926383185586	229.125871655111	156.359415381341	250.650009016808	224.593548223648	318.855345122921	283.361771577823	136.79082538856	316.722732067168	352.345462922397	201.821817665736
locus_tag=DEBR0S1e10066g	329.28396121225	125.480742103296	604.06560721845	334.901925640714	336.731545813545	424.659376038537	321.895669056218	333.09307318378	297.443741768802	187.975605206137	195.925237421114	266.626994430672	455.629734244528	258.239658937197	195.633468084038	397.898791160295	288.371175392966	256.305345364058	420.886144859078	307.081634032824	344.74869235416	264.58193389233	247.465789204961	390.522159081496	408.460257248213	232.318687057914	195.52695330366	379.922952189352	257.128603401994	474.954319339251	146.7496830002	359.93108624865	397.974277464359	457.676787527639	283.794927602782	958.378943645411	206.561735173434	250.699228644	357.772843215007	381.141608327318	235.348902050502	375.596466183819	293.568188469098	552.991287510157	317.642210050599	215.680531563646	537.749586467549	345.100754095244	438.480460687057
locus_tag=DEBR0S1e10088g	2076.01650086257	1035.43351822576	5331.53226835996	807.005051274007	1828.39632690914	2038.63066058206	1510.6618875385	2177.33436246197	1294.52812342883	1299.7450852813	740.963439383457	1943.93268815397	1765.31645557223	1739.74115107525	1280.76427891417	1532.96851735033	1186.82260061568	1653.17269112839	1853.81036659868	1876.8889610934	1982.3440760149	2179.86234535947	2099.38114742711	2112.22920082202	1461.78903860393	1312.58771835706	1168.75814005675	1505.78350269923	2139.08792372123	1822.49288851618	915.001134754598	1614.18409857417	1735.47567080824	2412.90097843297	1350.3088559154	5944.96220671451	1421.32526507564	1945.60359289773	2238.97931036232	2286.93756502392	1080.12211549277	2273.46661319557	706.76006618607	1726.9097727332	1941.3670838568	822.834533027452	924.858612580804	1257.12468375451	1640.21756387293
locus_tag=DEBR0S1e10110g	103.677627323501	105.434084028093	183.348221147297	105.990290285706	85.9802505472491	140.002327137009	137.756907790731	127.000108467234	140.946875162127	65.4962317546357	79.4544577198901	146.403300214999	130.017266442697	121.385544591756	83.8008102327608	124.537593844265	121.442455742809	66.5745611667287	146.405633980476	143.177224901384	107.242305124774	99.3105236380961	116.912166213133	168.155123984062	76.9690862467214	79.3428479774024	65.430144956961	109.302041319634	107.026090809647	151.800909543742	54.0816013433078	90.3479825406077	116.891821655621	128.904642960608	65.4504210715751	293.951338735731	68.9253607755279	114.650945226802	111.392131552832	164.959150145191	81.4858842445569	131.074176970199	80.602030989576	86.7502185519729	94.7363909200631	59.3146410769323	127.570817623581	98.7972715293134	67.7111669316134
locus_tag=DEBR0S1e10132g	102.603047860687	83.1920709378693	194.285073888622	81.6179604409251	160.666676095901	141.122757988813	92.6450180060614	153.306849016431	91.4130817175869	44.6357276203931	140.143245205885	89.3402710729725	177.959614911439	47.057428707685	244.023856054012	142.045867327711	71.2527417434426	84.9277931720199	138.762536566847	78.1103768067995	145.702721209933	80.4645711744911	110.447458291741	263.256361696539	81.5161170010374	185.591078395367	211.743588009886	101.46607235279	114.670761106885	402.69291267551	58.6583955184788	57.417258793632	80.4644210550021	88.2275134289941	195.428552893659	1323.47621334665	39.8113472743471	149.794572696367	104.776963076574	166.076223240341	168.160198826453	130.002974993788	165.662463041098	306.998256089268	186.356275104803	160.469365344094	241.099030032739	167.176904821244	237.98598013352
locus_tag=DEBR0S1e10154g	242.922572893946	78.5984402038493	330.045261552505	137.859268249276	327.99658336397	268.804608798205	294.156324542306	179.39694240261	243.912999405168	66.5579330663764	301.96341553964	108.059765971367	753.286527287503	234.322481927063	520.567933202828	38.617735162333	331.462746962586	183.555056819394	94.7249725609171	392.393466501411	217.528539841233	149.772048871084	194.272735417197	346.778305156953	206.402852698351	336.429802985264	76.9647752083472	282.533228370028	170.364763682339	295.021512227874	50.4977794211278	237.318340345214	312.07550028759	230.888588884338	348.940043083766	1181.27445451949	139.860062178682	303.568672295343	263.226429849381	814.424256704543	100.403611228572	580.130795019805	219.947526613474	176.215559365149	380.334766457473	91.37744688063	258.875806130767	84.1617448792481	135.269194048467
locus_tag=DEBR0S1e10176g	9.5021931119654	11.0003400749938	20.2734513185576	42.3100063864016	9.50395906251834	20.2904620443284	19.0211302395595	36.4197089928602	17.6837055481021	3.01114983963257	51.7483489238243	15.0400774550553	41.0772912163422	4.84953974169335	41.0876946053557	16.5015836138479	17.7041984194335	13.7126895142507	27.8046414657529	25.3212754181477	8.04204423860931	12.3273155315617	10.9325868518223	115.927542016578	22.8831351556877	6.48567877970259	26.5626017205701	26.5692828730709	6.48341195505925	38.3166313866159	6.49019994517753	15.0433554639296	9.49972741073494	17.6839800851948	29.0315978131274	74.8080162001411	12.3257091072207	10.9317077480806	9.49884626154766	17.6900320587272	31.465859816801	56.3622756459275	26.5038316010759	48.5815870839525	122.619958848375	54.6854927938674	17.6413344568522	6.01011246870826	78.4801994220854
locus_tag=DEBR0S1e10198g	521.846060747648	248.897355784877	877.170001513347	243.271707798009	285.89911629827	280.755382748007	235.44339343748	320.161735617366	250.562099564277	313.489379269226	154.421357762603	317.314365221731	223.635055201461	258.13575463838	210.859356005137	446.910855763373	292.365419224162	304.041328423722	468.062915806059	331.271836215469	376.310382264533	384.018863997627	302.747543551756	484.998690886599	362.976173661006	204.418447688904	321.50500661833	253.765665390435	295.205947925909	312.28434665817	118.20374505756	302.690153861549	300.539918480026	393.525778084718	329.0984132481	1099.61100415601	225.736529304473	390.41623802506	533.256159970818	269.878433259381	222.533080942456	328.994216031044	53.4157463158869	175.05524895597	181.771537209632	80.7892803730504	138.658095422226	114.096287106561	163.903728424923
locus_tag=DEBR0S1e10220g	221.405432430542	58.9467488642009	404.977224026608	517.788643148037	608.725491979847	874.091058748787	228.905816255322	242.225466142871	212.754898132759	134.479911948332	488.733089822465	190.871167685382	444.606873695358	164.990563770118	150.803722024583	213.784507022675	217.258141472822	108.184964807444	219.190133283413	113.518803677925	194.59497920622	201.985065654292	147.566121628375	266.377310539253	575.95314929065	384.959863826654	400.614580292665	603.303300643062	216.059008375687	694.456955167933	96.0772833784342	230.832164500017	433.008727065844	289.671794581355	711.430063430013	1877.26562507362	154.006519627083	168.154863100859	139.828721808256	173.611090799155	271.7472120864	543.375231406048	58.5533968864368	378.579849547873	285.110920543513	105.280879925882	112.054281717575	36.6473445600314	585.866493540559
locus_tag=DEBR0S1e10242g	207.567623836095	187.850863054557	325.941318885878	250.872428003116	196.66867614308	229.158129927105	224.871747837706	231.48992569961	253.73205932284	115.865118130848	178.335448202068	213.922452965675	324.87609908267	148.831983172857	206.567291001075	183.38366792012	243.233412435654	142.292457739565	216.143910393092	150.865990874093	200.295798660251	165.000323115767	159.594349611563	331.224448788417	325.878009422935	139.997894489508	216.148535759193	209.704470679921	180.187603160093	386.739421279738	109.481148067701	226.772345329205	222.570847261164	323.718620531002	299.466361728811	1060.28677250372	175.82132410682	189.972925110942	123.490793028076	104.857442638255	223.561292842166	188.780872501104	229.719466208094	180.375439210895	285.394856302175	97.4254604691292	130.866928166598	78.4302574931176	146.766124912026
locus_tag=DEBR0S1e10264g	146.593324479944	98.9105084850359	237.522770189248	103.860147977444	125.830841860362	134.633122156766	94.8671618133557	100.706247891898	254.871585737463	81.6331246385428	63.2769718942696	130.078308665516	126.841574529769	93.7636718277695	108.195338725988	136.662067333782	135.743330346233	109.513068632176	142.127201745586	98.2899798528765	113.855715784947	98.2843802528916	94.8263534073973	178.044387433838	108.156052565129	88.3216181075643	75.8455766066784	132.310297624368	96.0662075843634	140.699790763067	66.6238033101608	119.16195276834	132.304424345109	186.699245941728	146.570674649128	438.687977688109	92.6333906325183	107.113022783427	136.675849152912	124.699066058862	91.4544480584157	126.803050639315	81.7389408438096	106.771898940051	89.9902160489151	61.3446380709267	82.7766780994628	91.367030511159	107.673377067247
locus_tag=DEBR0S1e10286g	101.774797727457	47.4608852612373	163.256517471912	88.5890278788588	113.921414190248	94.0069869322858	96.3304359846108	79.7190123250822	198.068557889469	64.5438193180744	58.8660799518751	74.8676799842873	142.487345956516	91.7346560526434	66.7198051124786	99.591585415567	117.375420761097	92.9604539702597	86.1823174684381	70.2712391955927	115.227537605238	90.6225276792545	81.7634493449702	140.276842714861	165.402708709088	91.7153207200405	77.187699973614	95.0250226786614	85.0740984444458	168.907700680824	51.7673320986528	107.339153860261	107.341594212417	128.193802461422	134.810207122185	426.133669903755	76.0196766051588	84.0328201839591	128.186115342614	88.5079915644602	70.2527764740368	93.8915425379347	60.1547848713119	89.1917620703771	60.9975036082192	40.151036406068	42.0080264816381	66.5987290134421	51.6516222271637
locus_tag=DEBR0S1e10308g	89.3732275104495	115.37803509551	183.359320154547	290.093422168962	179.082546372123	167.25676033525	184.519440851723	181.55247219336	136.580889792037	65.4999384739804	156.511334952121	119.047983328556	408.12109207569	94.8007271260572	193.167204982966	152.931001199363	80.5431079010721	88.3227368404423	174.634240445532	104.778920576736	143.47719927161	98.2121730820414	76.988854059044	248.226335816049	535.043692118782	96.0291146388678	191.982655714414	197.502242499254	84.8232394147046	344.499686095239	55.1814249513627	91.4037217030534	158.400410109326	160.568428789593	305.678477781518	945.085622042502	70.050368534723	87.0818818884952	93.6263251608043	102.594374193572	145.349607761285	201.980506851737	285.628829892221	199.769624387486	399.232552624958	122.83907601849	160.836706327537	54.2860158403763	237.837671617751
locus_tag=DEBR0S1e10330g	210.697112954349	189.900880926994	448.866268978683	231.128577574062	191.009998474474	267.74702781318	181.246836616412	177.189154789187	206.352109906056	159.590690666919	189.04392833939	248.13888770887	318.23957394656	122.44605220501	144.317853149726	230.801699309351	130.137987474719	192.217653244281	283.390660010765	155.122411323231	261.506120989427	177.894298216032	171.42743609266	249.314165839829	320.323308478274	176.886433429656	246.05104509291	390.127993882001	211.74230520849	410.300764628771	135.624045402876	273.977911126184	286.67137683572	368.127144227597	375.304543842598	1069.7649422139	129.976924142748	219.267981232837	216.031907556504	148.686185627476	190.885963372375	175.691334575853	133.171156492975	152.102350177716	221.115738358204	106.699345036277	121.672630457257	128.595005655306	134.364223011426
locus_tag=DEBR0S1e10352g	524.800978790755	418.061554982513	731.45889780058	402.391868810197	430.215428786826	489.575253996339	378.802773580839	498.617286048254	474.346127600733	318.551583249077	390.925879973067	517.189094919449	311.037645251552	368.473228607323	377.672460875564	359.568917943456	457.817022357887	309.298166047902	435.14374683334	503.832812702665	398.474324746929	437.344580725171	292.952551161864	483.710705176024	658.653790851516	351.269826145424	356.287930046128	417.612918688403	354.180895056885	448.74975113911	181.388460204366	407.099612826317	559.198907138619	526.805620637483	460.508177116907	2119.51860714963	336.257615667245	478.62188980766	493.24843588348	483.88152801324	337.325814151227	355.17748832	207.717317649394	186.264695963232	489.1900990956	222.257795019094	287.491538914159	225.407553716628	169.690162956509
locus_tag=DEBR0S1e10374g	133.389206341433	256.419195492698	236.365366968072	232.376183495905	174.819774739821	221.701139595158	180.263112520424	159.890022618839	216.158480169575	86.0497557109487	183.734491050183	160.597845050924	304.707889827456	96.0869152967891	127.912485606201	146.476223068176	121.497275019629	106.032752259158	162.773097860009	175.835358920489	127.051704990755	102.60302276123	102.620465375974	235.256331107425	312.168925798741	103.740934092326	158.429406034567	218.212136950464	125.740455571619	321.898963397323	96.1334830684189	197.566702101788	207.491480386003	277.344658015863	249.486282574281	943.477128418103	112.609278124673	127.880352876795	125.719566129826	141.060602616706	148.690532349833	168.201275841475	247.701743709007	178.150441597287	215.232002441534	157.911242170274	202.58168496958	126.328325963405	167.725161230404
locus_tag=DEBR0S1e10396g	338.990349251208	336.756396980787	418.178704231267	332.920669418181	332.660972012064	354.948375874568	294.529586876516	245.828948809296	290.11094054083	131.391157593149	176.313571505316	211.990745930431	440.026177441663	253.033703733041	191.27484831105	261.298437665026	293.587801772482	218.665557146424	278.524318975883	325.138487445547	248.037681119435	232.312971016385	190.147826989852	387.619425455175	468.533214143427	153.229437228619	187.860544962965	331.530831413266	206.684952625398	387.062809889183	113.813557170495	296.507639698755	354.589690524233	354.576996572934	303.958989424858	849.587801330633	222.728213654672	210.97576124898	300.751932569582	350.575787873709	188.941136371547	269.952385145685	287.394986174903	511.220723480672	331.708640405249	183.635170187563	370.913920501585	299.309201215891	273.101883737808
locus_tag=DEBR0S1e10418g	229.961079053415	227.168124928975	301.556504688709	185.78527734914	216.262716590954	223.805572383929	132.33635665591	130.340509485841	257.916873488322	81.6036760213641	119.339210978615	130.031530826449	286.847840808532	129.047578625827	153.069730698978	156.254307044225	182.517375218576	142.274947059205	144.313038792865	153.026749498683	187.029254158804	153.018157095249	145.458985009881	182.307378095838	279.377910590635	186.71767920321	174.703935120858	229.911717428504	154.126101013363	329.391119095201	103.81213525236	179.066539011261	229.901438065827	263.323249338001	242.959989718205	1089.92642089925	107.050884902626	179.086290839104	153.003630532977	168.287875142378	136.611042087323	211.792803502722	161.966816470251	216.001695583298	195.032229226589	84.4208655330723	169.364215312498	182.743127411601	150.197246908845
locus_tag=DEBR0S1e10440g	646.361523128301	604.251715028585	1028.0050117805	644.95445780319	911.26752358951	902.546899467249	626.800551791295	626.681423706139	713.667819378168	279.536393853479	365.568797715084	325.684429762515	1032.08488929701	633.070643678059	463.825390194919	412.188961343786	714.493584132853	377.993594504552	550.752644812675	432.119599672509	757.81130820178	411.143407337325	460.546212048155	960.771193146946	1077.2420313619	626.690428925987	468.946857505389	892.313217548088	522.50807972613	1046.39941923714	260.245808722213	623.234795431538	795.595537701203	781.998254136516	985.697081306299	3477.06940535335	418.531944615543	553.053658246118	881.67779612264	779.167439334481	380.63436759093	645.064004092256	694.672920333249	687.292328814024	656.077224331537	368.847970540841	376.483438245102	712.505067331263	304.833480481085
locus_tag=DEBR0S1e10462g	381.830423085632	387.290103739733	716.729257213967	316.494561533402	366.182921152781	484.124921619967	317.382298742315	390.968759049421	361.636424445069	219.438751353776	258.281404410745	348.765294691285	381.764452377456	338.634877598979	313.147204987292	357.367877636314	431.428517785792	234.412091160643	407.956575779123	359.58791847881	378.259884111454	295.001032103795	271.878341283087	494.15886211774	503.692134741726	290.948563957622	286.630921459793	367.091931768635	329.961890383058	476.660235789762	174.854269129031	369.133989620802	496.392973378432	515.095842874296	439.407077567708	1837.57461954638	239.498052054949	412.219433945063	383.741259407509	408.175546770393	270.669695055936	371.063081012104	365.514529110099	372.21547342087	409.575768400035	221.705661218179	511.802845096854	409.232855995938	297.758794288892
locus_tag=DEBR0S1e10484g	383.118149880877	572.623255070336	505.211080854514	247.645384118724	312.387005803362	363.382197412189	348.231220297312	306.489148490398	240.80868572157	158.625774531119	217.591662341618	220.44506009545	249.540450675905	259.215801984359	265.652877458483	273.056783440631	346.384392270626	271.236437151682	233.171168558305	260.100363195091	242.413165261972	244.061665870363	233.265202728666	432.291876679648	320.572899392039	199.987007582522	219.373916771644	253.787633527123	235.338118499766	446.833882984808	168.465459072212	269.813071665154	355.438525271568	385.099073784541	276.451382261771	1568.09269940083	208.634336662691	248.415081155738	325.896590628432	300.659149376321	199.86155149593	236.329185050979	231.802054043404	228.867159406047	287.330954091986	201.824730329654	292.864201152666	346.105639048869	200.781927139156
locus_tag=DEBR0S1e10506g	306.797319537044	267.038410281354	493.233805832532	80.5369655332861	150.821250641626	157.444578140812	171.495750774409	120.362927856791	122.358293782096	179.113107098821	63.2184954389233	159.419047736865	90.3454850431213	158.471536047318	85.960033368071	150.724602603818	209.78351910859	265.659170181287	157.250697528442	155.117532855586	168.492546918499	255.71580999984	202.021250844927	133.27211151587	78.0791206076696	72.3052845202707	137.627683752844	152.938301106828	240.643288183905	171.699849380161	90.439289524097	190.915043090461	115.69330959927	271.795481766607	93.6266018867828	417.485783634616	147.522258349607	159.472058084183	264.258659090987	160.593334181918	82.6222326835283	85.9124489206412	47.9357245444158	95.9786431934268	136.564576748696	60.2971663412107	82.2053979920815	156.186193719401	63.1185816808946
locus_tag=DEBR0S1e10528g	2976.63216546277	4168.89099369789	4238.90102160389	1351.07065134092	2934.35918636705	3804.37690280539	1737.69659552602	3249.7375645948	1601.97460072865	1567.64713396607	2013.5337434166	2150.5185225486	926.019653858131	1698.50201677163	3276.51484700666	1533.1616672846	2163.65974976785	2069.5906794034	2078.96667977427	2627.22046750005	1849.89706643576	1952.53980128025	1888.34735334651	2532.03472398442	2187.84110993177	2255.25015470491	1807.86734291246	1705.93434350138	1749.06707701952	1937.4025727719	1409.90379310634	2399.34473558888	3047.21237514904	2671.93375263792	1837.07922556506	9903.32210193068	1613.10820152412	1684.41739724908	2314.37744089881	4497.62136505899	2244.63695654632	2783.56667925316	1020.65743777037	2009.11952408428	1251.00577519759	1151.81345704225	1608.9205846699	963.208181452868	2441.11660630566
locus_tag=DEBR0S1e10550g	155.180300945424	134.154773521646	396.544900440885	157.510744910197	223.599154713521	199.983648590847	158.499002031708	273.526539240843	209.584033654968	110.504794452637	102.752225926845	226.613436575081	196.503698210834	119.15479945059	215.061536445931	212.769990476086	129.062167082162	111.541834628559	220.315338955972	204.237985620183	150.077707481603	149.764679486463	186.60419368612	266.434075151675	195.381852564245	180.164072534744	237.26309923207	218.131511302022	175.772824393621	274.204030211079	65.5221871766408	150.781624107352	168.175718764115	195.379203763911	195.406715520962	732.312232633913	105.855269894358	132.221341918494	170.328389028616	347.918900884339	155.10848768904	319.2441120569	146.770094720376	172.355254240889	211.84810660976	143.584926207098	240.265438615717	160.778649097723	162.91456222062
locus_tag=DEBR0S1e10572g	21.5113542415644	15.111347809944	44.6024509747165	17.673259241626	20.2412351264913	33.9335544981847	17.6623121624129	20.2754117646948	32.6720119500516	13.6820712138182	19.0089837517742	24.0192358403128	83.7856700935905	25.2887064775528	22.8486727850675	37.4452805097961	24.0516809021017	16.4934083657655	22.8357738487265	30.1983840117316	58.7087229438981	9.48204629471012	17.6546934260098	47.0198506259911	47.0208562102168	24.0352334382268	31.4071542400466	25.2736713935774	16.4752755900246	60.9128416184248	13.6864515710908	13.6708401833722	21.5057422786499	26.5176192229777	22.8432908864513	100.42277365776	9.4808017021039	25.2748114862337	16.4725354802821	60.8358750380667	37.4448052853449	117.984570330955	9.47073703498345	42.496414183423	63.1170518643759	25.9763668013058	70.1073392083113	61.4549133550384	33.9024534572345
locus_tag=DEBR0S1e10594g	105.97824061481	105.52379628797	162.902893246341	118.245643443368	115.857660694912	130.24809655749	121.484504650013	123.801935477423	132.304664393269	69.0482757820636	77.1772310828034	109.363916311086	154.191657127774	104.922441549352	67.7433238940204	94.7968475066292	132.457933603115	67.7999852361432	97.0960262470091	81.57662641414	127.102687066815	93.7090691287718	90.4419221469369	120.218329562826	163.957998159062	93.7483948766355	72.3302064516859	138.891418783078	103.746467464687	159.658308400685	41.0748767921421	124.664587857254	159.613568179268	143.285362548603	125.79436009986	476.835069869724	78.147037960924	96.0726581231462	113.613397306219	103.770917794919	73.6138035956382	96.0433332781217	85.6535745894212	126.278095420165	131.643289267629	72.3395176847192	163.314299061427	122.720889906569	106.834330067838
locus_tag=DEBR0S1e10616g	3325.60110841917	2002.11739399577	5481.55553108193	1955.97288256791	3363.96151475615	3120.91535123206	2585.42888743172	3628.01878002847	2551.04532856807	1540.22785957763	1354.37347447791	2661.89999871654	3165.95575200121	2744.97067475451	2580.66700086624	2821.29463520522	3689.51630820168	1973.32724012592	2925.28687760067	2489.9918724187	2532.96981353932	2596.13421418432	2231.49952974792	4646.61611581293	3572.28741359028	2426.46898831883	2218.37473491889	2916.90356001924	2669.87916826044	4213.80347184263	1080.01688642482	2563.39401418027	3477.69493126725	3718.89991972409	3066.05928369408	13047.8733639684	2433.31720557629	2856.89681691198	2934.88080924025	3312.5163104392	1900.91792504537	2827.35793113673	3258.93728510571	3809.68076053202	3428.72766631571	1595.9448554518	3478.73936420995	4898.02257698101	2158.23467787188
locus_tag=DEBR0S1e10638g	530.388120207532	204.580205022874	863.599489006101	383.46119891792	567.02715999677	500.339576363118	467.362071528671	320.166143326223	530.225782086588	265.756908994975	297.885873194638	360.721268962016	635.10008582973	410.602664706879	289.997413493733	496.615447698511	459.071714354877	327.361579479115	464.82325843697	339.650681186508	469.156158205601	459.615160441625	390.453902743445	532.266566103717	805.257455510785	410.513668403732	392.483009282198	573.1795838539	384.051389417017	863.607309626018	249.781881292617	462.758239593451	618.329763713797	613.182327337947	607.966315441787	2310.80615605264	341.711769571162	439.681813848058	596.241203715234	337.649210414605	336.383141718479	558.367223694902	440.432000100507	623.266078548623	507.622462529655	330.662448944335	716.935106601526	619.737968265343	562.826618160968
locus_tag=DEBR0S1e10660g	459.40705358879	307.545638017016	799.663578694747	387.532007072581	428.000519082868	487.212973146419	367.271099956746	452.90238288094	441.410042667881	261.168104982971	386.701728288208	403.794025277351	486.763205522085	326.951723752684	441.581811821112	412.074406610611	376.785989730453	330.302324303676	459.183723910364	389.119753624734	399.505200309016	399.62726261965	351.08783739752	585.340216042994	669.80007202421	340.587984696262	362.657844791172	458.25861656651	369.142443479576	548.413146356489	215.191487454397	406.99037391094	633.57938593252	601.289084860293	533.985662008274	2299.96474614672	270.670868585647	376.402537794412	490.027579340203	492.276577336785	336.143017038933	468.807875339422	352.494699803826	370.318238613889	483.001747403411	239.947970491559	416.384800420331	302.583963503075	304.547318396077
locus_tag=DEBR0S1e10682g	493.399047742382	367.202529359767	806.099388152175	595.702741732949	508.055399597863	776.545937774652	592.134619154963	738.067423087904	1108.26883700298	401.119375824664	489.952029381557	502.595818876894	491.280359359083	354.363204326464	546.928516494689	431.98259829304	438.860883333477	407.566029258663	502.606771505502	747.890470035189	500.633245489599	357.490802008737	337.43638256054	925.369115968233	543.618363260264	395.608806725237	522.327978691998	445.75226259523	436.306022330702	718.002763569628	197.726805429512	463.62790455841	539.431201765682	663.771938277753	477.547959784634	2292.28685275266	307.838598015866	430.041346508782	455.145416649436	763.744666474459	454.044706537831	776.642739120272	552.683027474031	606.534712548362	347.234447313086	474.01836429593	614.627348283092	313.218448294436	559.261209539865
locus_tag=DEBR0S1e10704g	584.493105647771	556.436211093776	962.938592256555	566.043721840603	667.02946432205	788.911248418815	576.403486050104	707.754288955541	520.310405263071	301.621497330148	529.797727159617	448.73304982257	598.14283785786	521.74229484785	533.176603608045	445.602442503027	544.179975815985	436.741479223176	572.685385242769	632.602329183492	545.759195367844	351.070007113035	375.373560474121	793.396795352586	676.15421781484	528.023422492054	464.558811585038	597.058540231161	443.619781882651	956.568887133963	234.410881757463	601.371194930401	628.531018411623	900.455300741298	683.385422247676	2630.22043578791	332.013372856106	613.915987937762	496.371343770092	725.228614978597	377.411582586978	668.751036397438	790.373115733561	811.429168794527	701.656342148996	623.603218176555	708.865314316299	764.76437623498	597.227585492441
[truncated: 4,738 more rows]
[truncated: 38 more columns]
