# Supplementary material for: Impact of the acquired subgenome on the transcriptional landscape in Brettanomyces bruxellensis allopolyploids
Source: G3 (Bethesda). 2023 May 24;13(7):jkad115. doi: 10.1093/g3journal/jkad115 (PMC10320193; doi:10.1093/g3journal/jkad115)
Supplement: jkad115_Supplementary_Data [file jkad115_supplementary_data.zip › Supplemental_Tables_G3-2023-404281.xlsx]

## Sheet: S1
Table S1: Description of the 87 B. bruxellensis isolates studied. In addition to the clade and ploidy level of each isolate, wheter or not it belongs to the set of isolates we previously characterized using long reads DNA sequencing (Eberlein et al. 2021) is indicated. The last column contains former group names.
Strain	Population	Ploidy	Part of Eberlein et al. 2021	Group name from Avramova et al. 2018a
YJS_5397	beer	2n+1n	Yes	AWRI1608-like
YJS_5400	beer	2n+1n	Yes	AWRI1608-like
YJS_5454	beer	2n+1n	Yes	AWRI1608-like
YJS_7810	beer	2n+1n	Yes	AWRI1608-like
YJS_7813	beer	2n+1n	Yes	AWRI1608-like
YJS_7814	beer	2n+1n	Yes	AWRI1608-like
YJS_7815	beer	2n+1n	Yes	AWRI1608-like
YJS_7816	beer	2n+1n	Yes	AWRI1608-like
YJS_7817	beer	2n+1n	Yes	AWRI1608-like
YJS_7818	beer	2n+1n	Yes	AWRI1608-like
YJS_7847	beer	2n+1n	Yes	AWRI1608-like
YJS_7861	beer	2n+1n	Yes	AWRI1608-like
YJS_7870	beer	2n+1n	Yes	AWRI1608-like
YJS_7882	beer	2n+1n	Yes	AWRI1608-like
YJS_7895	beer	2n+1n	Yes	AWRI1608-like
YJS_7907	beer	2n+1n	No	AWRI1608-like
YJS_7926	beer	2n+1n	Yes	AWRI1608-like
YJS_7929	beer	2n+1n	No	AWRI1608-like
YJS_7932	beer	2n+1n	Yes	AWRI1608-like
YJS_7934	beer	2n+1n	No	AWRI1608-like
YJS_7940	beer	2n+1n	No	AWRI1608-like
YJS_7945	beer	2n+1n	Yes	AWRI1608-like
YJS_7946	beer	2n+1n	No	AWRI1608-like
YJS_7957	beer	2n+1n	No	AWRI1608-like
YJS_8020	beer	2n+1n	Yes	AWRI1608-like
YJS_8048	beer	2n+1n	Yes	AWRI1608-like
YJS_8077	beer	2n+1n	Yes	AWRI1608-like
YJS_8081	beer	2n+1n	Yes	AWRI1608-like
YJS_8087	beer	2n+1n	Yes	AWRI1608-like
YJS_8088	beer	2n+1n	Yes	AWRI1608-like
YJS_7831	kombucha	2n	No	L14165-like
YJS_7879	kombucha	2n	No	L14165-like
YJS_7909	kombucha	2n	No	L14165-like
YJS_7947	kombucha	2n	No	L14165-like
YJS_8070	kombucha	2n	Yes	L14165-like
YJS_8074	kombucha	2n	No	L14165-like
YJS_8090	kombucha	2n	Yes	L14165-like
YJS_7800	teq/EtOH	2n+1n	Yes	CBS5212-like
YJS_7829	teq/EtOH	2n+1n	No	CBS5212-like
YJS_7889	teq/EtOH	2n+1n	Yes	CBS5212-like
YJS_7890	teq/EtOH	2n+1n	Yes	CBS5212-like
YJS_7953	teq/EtOH	2n+1n	No	CBS5212-like
YJS_7954	teq/EtOH	2n+1n	Yes	CBS5212-like
YJS_8003	teq/EtOH	2n+1n	No	CBS5212-like
YJS_8014	teq/EtOH	2n+1n	Yes	CBS5212-like
YJS_8068	teq/EtOH	2n+1n	Yes	CBS5212-like
YJS_5408	wine1	2n+1n	Yes	AWRI1499-like
YJS_7803	wine1	2n+1n	No	AWRI1499-like
YJS_7905	wine1	2n+1n	Yes	AWRI1499-like
YJS_8039	wine1	2n+1n	Yes	AWRI1499-like
YJS_8082	wine1	2n+1n	Yes	AWRI1499-like
YJS_8092	wine1	2n+1n	Yes	AWRI1499-like
YJS_5382	wine2	3n	Yes	L0308-like
YJS_7801	wine2	3n	Yes	L0308-like
YJS_7804	wine2	3n	Yes	L0308-like
YJS_7807	wine2	3n	Yes	L0308-like
YJS_7809	wine2	3n	Yes	L0308-like
YJS_7811	wine2	3n	Yes	L0308-like
YJS_7853	wine2	3n	No	L0308-like
YJS_7887	wine2	3n	Yes	L0308-like
YJS_7891	wine2	3n	Yes	L0308-like
YJS_7802	wine3	2n	Yes	CBS2499-like
YJS_7806	wine3	2n	Yes	CBS2499-like
YJS_7848	wine3	2n	Yes	CBS2499-like
YJS_7856	wine3	2n	No	CBS2499-like
YJS_7862	wine3	2n	No	CBS2499-like
YJS_7874	wine3	2n	Yes	CBS2499-like
YJS_7883	wine3	2n	No	CBS2499-like
YJS_7892	wine3	2n	No	CBS2499-like
YJS_7911	wine3	2n	Yes	CBS2499-like
YJS_7914	wine3	2n	Yes	CBS2499-like
YJS_7920	wine3	2n	Yes	CBS2499-like
YJS_7949	wine3	2n	Yes	CBS2499-like
YJS_7950	wine3	2n	No	CBS2499-like
YJS_7961	wine3	2n	No	CBS2499-like
YJS_7967	wine3	2n	Yes	CBS2499-like
YJS_7979	wine3	2n	Yes	CBS2499-like
YJS_8011	wine3	2n	Yes	CBS2499-like
YJS_8051	wine3	2n	Yes	CBS2499-like
YJS_8052	wine3	2n	No	CBS2499-like
YJS_8057	wine3	2n	Yes	CBS2499-like
YJS_8058	wine3	2n	No	CBS2499-like
YJS_8060	wine3	2n	Yes	CBS2499-like
YJS_8061	wine3	2n	Yes	CBS2499-like
YJS_8062	wine3	2n	Yes	CBS2499-like
YJS_8080	wine3	2n	No	CBS2499-like
YJS_7990	none	2n	No	none

## Sheet: S2
Table S2: Assemblies characteristics of acquired haploid subgenomes considered as representative of the three allotriploid populations. Assembly metrics are shown before and after the polishing step.
			Before polishing					After polishing
Strain	Group	Genome Copy	Assembly size (bp)	Scaffold count	Scaffold average length (bp)	Scaffold median length (bp)	N50 (bp)	Assembly size (bp)	Scaffold count	Scaffold average length (bp)	Scaffold median length (bp)	N50 (bp)
YJS7890	Teq/EtOH	Acquired	11113409	33	336770	246343	586897	11345210	33	343794	250061	603741
YJS7895	Beer	Acquired	9125755	23	396772	266669	541460	9242334	23	401840	270317	547117
YJS8039	Wine 1	Acquired	10615856	65	163321	107418	246019	10758879	65	165521	109391	248359

## Sheet: S3
Table S3: List of differentially expressed (DE) genes when comparing one population versus all the others. There are six main contrasts of DE (one for each population). Within each contrast, genes with signficant adjusted p-value (<5%) as well as absolute log2 fold-changes above 1 are shown.
Gene_name	Gene_annot	log2FoldChange	padj	Contrast DE
locus_tag=DEBR0S1e00100g	locus_tag=DEBR0S1e00100g	2.17585	0.00190491	beer_vs_other
locus_tag=DEBR0S1e00122g	locus_tag=DEBR0S1e00122g	2.54447	1.38201e-05	beer_vs_other
locus_tag=DEBR0S1e00166g	locus_tag=DEBR0S1e00166g	1.77498	0.00776683	beer_vs_other
locus_tag=DEBR0S1e00298g	gene=MAL11	-1.21267	0.0156886	beer_vs_other
locus_tag=DEBR0S1e00980g	gene=GAS1	-2.94787	5.81165e-16	beer_vs_other
locus_tag=DEBR0S1e01112g	locus_tag=DEBR0S1e01112g	-1.1257	4.48704e-16	beer_vs_other
locus_tag=DEBR0S1e04104g	gene=SNZ1	-1.0269	3.81367e-07	beer_vs_other
locus_tag=DEBR0S1e06238g	gene=NUP	-1.46959	5.25965e-14	beer_vs_other
locus_tag=DEBR0S1e08592g	locus_tag=DEBR0S1e08592g	1.19719	1.40843e-06	beer_vs_other
locus_tag=DEBR0S1e10154g	gene=GDH1	-1.22022	9.95965e-11	beer_vs_other
locus_tag=DEBR0S1e10748g	gene=GCV2	-1.99339	1.57699e-20	beer_vs_other
locus_tag=DEBR0S1e14620g	locus_tag=DEBR0S1e14620g	-2.01185	8.40283e-12	beer_vs_other
locus_tag=DEBR0S1e14708g	locus_tag=DEBR0S1e14708g	-1.89842	5.4719e-06	beer_vs_other
locus_tag=DEBR0S1e15192g	gene=GGC1	-1.239	6.33171e-38	beer_vs_other
locus_tag=DEBR0S1e15214g	locus_tag=DEBR0S1e15214g	-1.96677	5.39495e-206	beer_vs_other
locus_tag=DEBR0S1e16446g	locus_tag=DEBR0S1e16446g	1.25024	0.000174381	beer_vs_other
locus_tag=DEBR0S1e17216g	locus_tag=DEBR0S1e17216g	1.08477	0.00444899	beer_vs_other
locus_tag=DEBR0S1e18206g	locus_tag=DEBR0S1e18206g	1.87535	3.13064e-05	beer_vs_other
locus_tag=DEBR0S1e18492g	gene=RIB4	-1.15805	5.55362e-23	beer_vs_other
locus_tag=DEBR0S1e19064g	gene=RPS29A	-3.15304	0	beer_vs_other
locus_tag=DEBR0S1e19438g	locus_tag=DEBR0S1e19438g	-1.18326	7.57002e-36	beer_vs_other
locus_tag=DEBR0S1e19812g	locus_tag=DEBR0S1e19812g	-1.22853	2.18749e-15	beer_vs_other
locus_tag=DEBR0S1e20186g	locus_tag=DEBR0S1e20186g	1.04235	6.5374e-06	beer_vs_other
locus_tag=DEBR0S1e20384g	gene=EPT1	-1.03949	2.52629e-37	beer_vs_other
locus_tag=DEBR0S1e21022g	gene=CPA2	-2.04327	5.69338e-11	beer_vs_other
locus_tag=DEBR0S1e21286g	locus_tag=DEBR0S1e21286g	-1.23366	5.09032e-50	beer_vs_other
locus_tag=DEBR0S1e23200g	gene=GPT1	2.0838	4.20265e-14	beer_vs_other
locus_tag=DEBR0S1e23354g	gene=INO1	-1.28948	3.01985e-05	beer_vs_other
locus_tag=DEBR0S1e23574g	gene=ARG3	-2.10907	5.18052e-15	beer_vs_other
locus_tag=DEBR0S1e24564g	locus_tag=DEBR0S1e24564g	1.53187	0.00813539	beer_vs_other
locus_tag=DEBR0S1e25686g	gene=GAP1	1.11332	1.94882e-10	beer_vs_other
locus_tag=DEBR0S1e29976g	locus_tag=DEBR0S1e29976g	1.13691	3.17314e-14	beer_vs_other
locus_tag=DEBR0S1e31362g	gene=LYP1	-1.07986	2.15155e-09	beer_vs_other
locus_tag=DEBR0S1e31538g	gene=RPS17B	-1.70937	9.14252e-46	beer_vs_other
locus_tag=DEBR0S1e31714g	locus_tag=DEBR0S1e31714g	1.07191	1.02171e-05	beer_vs_other
locus_tag=DEBR0S1e33474g	locus_tag=DEBR0S1e33474g	-4.31988	6.7874e-08	beer_vs_other
locus_tag=DEBR0S1e33760g	locus_tag=DEBR0S1e33760g	1.9239	2.01759e-81	beer_vs_other
locus_tag=DEBR0S1e34134g	locus_tag=DEBR0S1e34134g	-3.23143	1.64347e-11	beer_vs_other
locus_tag=DEBR0S1e34244g	locus_tag=DEBR0S1e34244g	-2.5884	7.73716e-17	beer_vs_other
locus_tag=DEBR0S1e34354g	gene=NAG1	1.0948	5.51174e-06	beer_vs_other
locus_tag=DEBR0S1e34420g	locus_tag=DEBR0S1e34420g	-4.6211	1.65376e-20	beer_vs_other
locus_tag=DEBR0S1e34464g	locus_tag=DEBR0S1e34464g	1.38116	0.000677472	beer_vs_other
locus_tag=DEBR0S1e34486g	locus_tag=DEBR0S1e34486g	2.12822	2.86111e-05	beer_vs_other
locus_tag=DEBR0S1e34508g	locus_tag=DEBR0S1e34508g	1.9913	8.34988e-09	beer_vs_other
locus_tag=DEBR0S1e34530g	gene=MPH2	1.13871	0.00904814	beer_vs_other
locus_tag=DEBR0S1e34552g	locus_tag=DEBR0S1e34552g	1.01237	0.0134945	beer_vs_other
locus_tag=DEBR0S2e00100g	locus_tag=DEBR0S2e00100g	-2.15418	1.23857e-17	beer_vs_other
locus_tag=DEBR0S2e00122g	gene=YCT1	-1.99314	0.000538712	beer_vs_other
locus_tag=DEBR0S2e00144g	locus_tag=DEBR0S2e00144g	-2.48588	0.000108079	beer_vs_other
locus_tag=DEBR0S2e00166g	locus_tag=DEBR0S2e00166g	-1.95087	1.03418e-05	beer_vs_other
locus_tag=DEBR0S2e00188g	locus_tag=DEBR0S2e00188g	-1.79264	1.0263e-05	beer_vs_other
locus_tag=DEBR0S2e00562g	locus_tag=DEBR0S2e00562g	1.51043	8.31144e-07	beer_vs_other
locus_tag=DEBR0S2e00606g	locus_tag=DEBR0S2e00606g	1.2439	8.4019e-07	beer_vs_other
locus_tag=DEBR0S2e01420g	gene=ADH6	2.03046	1.33188e-17	beer_vs_other
locus_tag=DEBR0S2e01442g	gene=ADH6	1.2737	0.000106491	beer_vs_other
locus_tag=DEBR0S2e01816g	gene=RPL28	-1.33808	3.69879e-20	beer_vs_other
locus_tag=DEBR0S2e02960g	locus_tag=DEBR0S2e02960g	-1.03212	4.67272e-09	beer_vs_other
locus_tag=DEBR0S2e03070g	gene=TRY3	-1.02441	2.78106e-28	beer_vs_other
locus_tag=DEBR0S2e03092g	gene=uba5	-2.17168	5.57122e-177	beer_vs_other
locus_tag=DEBR0S2e03114g	gene=ERG7	-1.82381	1.52725e-166	beer_vs_other
locus_tag=DEBR0S2e03136g	locus_tag=DEBR0S2e03136g	-1.27531	7.49598e-132	beer_vs_other
locus_tag=DEBR0S2e03202g	locus_tag=DEBR0S2e03202g	-1.44417	3.81029e-11	beer_vs_other
locus_tag=DEBR0S2e03312g	locus_tag=DEBR0S2e03312g	1.02785	1.29017e-30	beer_vs_other
locus_tag=DEBR0S2e03554g	locus_tag=DEBR0S2e03554g	-1.8627	4.80116e-07	beer_vs_other
locus_tag=DEBR0S2e04038g	gene=LIP5	-1.62765	1.11362e-21	beer_vs_other
locus_tag=DEBR0S2e04544g	gene=GDH2	-1.02758	1.19024e-05	beer_vs_other
locus_tag=DEBR0S2e05534g	locus_tag=DEBR0S2e05534g	-1.19374	0.00126854	beer_vs_other
locus_tag=DEBR0S2e05600g	locus_tag=DEBR0S2e05600g	-1.64017	2.46681e-11	beer_vs_other
locus_tag=DEBR0S2e06370g	locus_tag=DEBR0S2e06370g	-1.68817	2.1513e-06	beer_vs_other
locus_tag=DEBR0S2e06634g	locus_tag=DEBR0S2e06634g	1.26977	1.51115e-08	beer_vs_other
locus_tag=DEBR0S2e08394g	locus_tag=DEBR0S2e08394g	-1.18709	3.32999e-23	beer_vs_other
locus_tag=DEBR0S2e09538g	gene=ITR2	1.72814	4.82999e-15	beer_vs_other
locus_tag=DEBR0S2e09604g	gene=RPL40B	-1.49182	8.60236e-40	beer_vs_other
locus_tag=DEBR0S2e09846g	locus_tag=DEBR0S2e09846g	1.61597	4.37513e-06	beer_vs_other
locus_tag=DEBR0S2e10792g	locus_tag=DEBR0S2e10792g	-2.47121	4.00714e-108	beer_vs_other
locus_tag=DEBR0S2e11100g	locus_tag=DEBR0S2e11100g	1.91554	0.000157953	beer_vs_other
locus_tag=DEBR0S2e12134g	gene=CPA1	-2.11562	1.53308e-13	beer_vs_other
locus_tag=DEBR0S2e12442g	locus_tag=DEBR0S2e12442g	-3.07723	5.29983e-19	beer_vs_other
locus_tag=DEBR0S2e13058g	gene=RPS8B	-1.23857	2.21928e-59	beer_vs_other
locus_tag=DEBR0S2e13102g	locus_tag=DEBR0S2e13102g	1.05431	1.69617e-17	beer_vs_other
locus_tag=DEBR0S2e13476g	locus_tag=DEBR0S2e13476g	-2.46909	1.05703e-65	beer_vs_other
locus_tag=DEBR0S2e13630g	gene=STL1	3.09021	7.79403e-17	beer_vs_other
locus_tag=DEBR0S2e14312g	locus_tag=DEBR0S2e14312g	1.28607	1.58362e-08	beer_vs_other
locus_tag=DEBR0S2e14862g	gene=RPS1A	-2.35305	4.36788e-102	beer_vs_other
locus_tag=DEBR0S2e14950g	locus_tag=DEBR0S2e14950g	-1.2939	4.07744e-05	beer_vs_other
locus_tag=DEBR0S2e15016g	gene=SPE1	-1.27253	0.000424922	beer_vs_other
locus_tag=DEBR0S2e15148g	gene=IPI3	-1.29402	2.93926e-48	beer_vs_other
locus_tag=DEBR0S2e16446g	gene=TFB5	-1.59862	1.10758e-33	beer_vs_other
locus_tag=DEBR0S2e16688g	locus_tag=DEBR0S2e16688g	1.25214	1.01351e-16	beer_vs_other
locus_tag=DEBR0S2e17348g	gene=SEC62	-1.11301	3.38016e-13	beer_vs_other
locus_tag=DEBR0S2e18228g	gene=PST2	-1.18559	6.08987e-09	beer_vs_other
locus_tag=DEBR0S2e19768g	gene=ARG5%2C6	-1.3078	1.50219e-10	beer_vs_other
locus_tag=DEBR0S2e20230g	locus_tag=DEBR0S2e20230g	1.95928	0.00292693	beer_vs_other
locus_tag=DEBR0S2e20450g	gene=mfs1	3.22255	3.87235e-19	beer_vs_other
locus_tag=DEBR0S2e20516g	gene=GAL10	1.11573	0.000319359	beer_vs_other
locus_tag=DEBR0S2e20736g	locus_tag=DEBR0S2e20736g	-1.6207	5.42206e-06	beer_vs_other
locus_tag=DEBR0S2e20780g	locus_tag=DEBR0S2e20780g	-1.03356	7.86588e-06	beer_vs_other
locus_tag=DEBR0S2e20824g	gene=PET18	-1.93631	9.86536e-09	beer_vs_other
locus_tag=DEBR0S2e20890g	gene=TIR4	-3.43854	1.75888e-26	beer_vs_other
locus_tag=DEBR0S2e21484g	locus_tag=DEBR0S2e21484g	-3.79438	2.64759e-07	beer_vs_other
locus_tag=DEBR0S2e21550g	locus_tag=DEBR0S2e21550g	-5.17286	7.72526e-21	beer_vs_other
locus_tag=DEBR0S2e21594g	gene=TAZ1	-23.6182	3.08751e-21	beer_vs_other
locus_tag=DEBR0S3e00496g	gene=RPL41	-7.71885	1.90561e-33	beer_vs_other
locus_tag=DEBR0S3e00892g	locus_tag=DEBR0S3e00892g	-2.4318	1.25149e-12	beer_vs_other
locus_tag=DEBR0S3e02234g	gene=RPS31	-1.54842	8.57265e-106	beer_vs_other
locus_tag=DEBR0S3e03752g	gene=RPS19B	-1.38504	3.94494e-36	beer_vs_other
locus_tag=DEBR0S3e04786g	gene=GPT1	1.00708	4.82408e-12	beer_vs_other
locus_tag=DEBR0S3e05402g	gene=ALG11	-1.13531	1.57419e-79	beer_vs_other
locus_tag=DEBR0S3e05688g	locus_tag=DEBR0S3e05688g	-1.97564	0.000450896	beer_vs_other
locus_tag=DEBR0S3e06304g	gene=WHS11	-1.10098	0.033035	beer_vs_other
locus_tag=DEBR0S3e06942g	locus_tag=DEBR0S3e06942g	-1.58179	3.51609e-09	beer_vs_other
locus_tag=DEBR0S3e07008g	locus_tag=DEBR0S3e07008g	1.69485	5.55254e-21	beer_vs_other
locus_tag=DEBR0S3e07162g	gene=RPL27B	-1.67252	2.42837e-134	beer_vs_other
locus_tag=DEBR0S3e07250g	gene=MAE1	-1.62657	2.94972e-17	beer_vs_other
locus_tag=DEBR0S3e07316g	locus_tag=DEBR0S3e07316g	-1.45704	2.74781e-61	beer_vs_other
locus_tag=DEBR0S3e07602g	gene=SCP1	-1.83344	2.29059e-63	beer_vs_other
locus_tag=DEBR0S3e07822g	gene=GCV1	-2.19737	7.70134e-23	beer_vs_other
locus_tag=DEBR0S3e08130g	gene=YHB1	1.49932	7.59318e-05	beer_vs_other
locus_tag=DEBR0S3e08306g	locus_tag=DEBR0S3e08306g	-1.87932	2.6777e-11	beer_vs_other
locus_tag=DEBR0S3e08328g	locus_tag=DEBR0S3e08328g	-2.01945	5.33247e-07	beer_vs_other
locus_tag=DEBR0S3e08460g	gene=ARA1	2.28614	1.48364e-35	beer_vs_other
locus_tag=DEBR0S3e08746g	locus_tag=DEBR0S3e08746g	-1.12429	0.000990311	beer_vs_other
locus_tag=DEBR0S3e08768g	locus_tag=DEBR0S3e08768g	-1.24309	0.00233287	beer_vs_other
locus_tag=DEBR0S3e09978g	gene=TDA3	-1.01429	5.91662e-21	beer_vs_other
locus_tag=DEBR0S3e10704g	gene=OPT2	1.21966	1.38766e-11	beer_vs_other
locus_tag=DEBR0S3e10726g	locus_tag=DEBR0S3e10726g	1.11327	2.35354e-06	beer_vs_other
locus_tag=DEBR0S3e11100g	locus_tag=DEBR0S3e11100g	1.3528	1.54824e-05	beer_vs_other
locus_tag=DEBR0S3e11606g	locus_tag=DEBR0S3e11606g	-3.03552	1.21698e-18	beer_vs_other
locus_tag=DEBR0S3e11672g	locus_tag=DEBR0S3e11672g	-1.03929	5.33586e-56	beer_vs_other
locus_tag=DEBR0S3e11760g	locus_tag=DEBR0S3e11760g	-1.09236	0.00155647	beer_vs_other
locus_tag=DEBR0S3e11936g	gene=RPS7B	-1.17162	5.64737e-25	beer_vs_other
locus_tag=DEBR0S3e13828g	locus_tag=DEBR0S3e13828g	-2.55945	2.68581e-07	beer_vs_other
locus_tag=DEBR0S3e14708g	gene=DAL5	-1.26087	0.00374856	beer_vs_other
locus_tag=DEBR0S3e15060g	locus_tag=DEBR0S3e15060g	-2.11287	2.00282e-08	beer_vs_other
locus_tag=DEBR0S3e15368g	locus_tag=DEBR0S3e15368g	-1.22843	7.18878e-08	beer_vs_other
locus_tag=DEBR0S3e15434g	gene=GCV3	-1.17453	1.89479e-17	beer_vs_other
locus_tag=DEBR0S3e17304g	gene=GIT1	-1.46318	1.26252e-07	beer_vs_other
locus_tag=DEBR0S3e17326g	locus_tag=DEBR0S3e17326g	-1.49026	2.82841e-07	beer_vs_other
locus_tag=DEBR0S3e17436g	gene=RIB2	1.03819	2.1495e-12	beer_vs_other
locus_tag=DEBR0S3e17502g	gene=FAT1	1.08994	1.2087e-20	beer_vs_other
locus_tag=DEBR0S4e00100g	locus_tag=DEBR0S4e00100g	-1.45988	1.57664e-08	beer_vs_other
locus_tag=DEBR0S4e00122g	gene=LAC4	-2.81545	1.53177e-18	beer_vs_other
locus_tag=DEBR0S4e00188g	gene=crnA	-1.5266	2.3501e-07	beer_vs_other
locus_tag=DEBR0S4e00210g	gene=IMA1	-2.75686	2.40204e-28	beer_vs_other
locus_tag=DEBR0S4e00254g	locus_tag=DEBR0S4e00254g	-3.00299	2.14935e-20	beer_vs_other
locus_tag=DEBR0S4e00276g	locus_tag=DEBR0S4e00276g	-2.63557	4.89326e-30	beer_vs_other
locus_tag=DEBR0S4e00760g	gene=MCH5	1.01257	0.000100887	beer_vs_other
locus_tag=DEBR0S4e01068g	locus_tag=DEBR0S4e01068g	-1.1074	1.90561e-33	beer_vs_other
locus_tag=DEBR0S4e01574g	locus_tag=DEBR0S4e01574g	1.26666	1.14282e-09	beer_vs_other
locus_tag=DEBR0S4e01904g	gene=ARO10	2.81069	1.71883e-27	beer_vs_other
locus_tag=DEBR0S4e02014g	locus_tag=DEBR0S4e02014g	1.96783	1.40465e-10	beer_vs_other
locus_tag=DEBR0S4e02102g	locus_tag=DEBR0S4e02102g	-1.21086	1.58383e-07	beer_vs_other
locus_tag=DEBR0S4e02740g	locus_tag=DEBR0S4e02740g	-2.33006	1.6235e-12	beer_vs_other
locus_tag=DEBR0S4e02828g	locus_tag=DEBR0S4e02828g	2.52615	8.14835e-77	beer_vs_other
locus_tag=DEBR0S4e03092g	locus_tag=DEBR0S4e03092g	2.03084	6.44277e-13	beer_vs_other
locus_tag=DEBR0S4e03488g	locus_tag=DEBR0S4e03488g	1.62751	0.0146462	beer_vs_other
locus_tag=DEBR0S4e04368g	locus_tag=DEBR0S4e04368g	-1.05938	1.00543e-17	beer_vs_other
locus_tag=DEBR0S4e04456g	gene=ALD5	-1.54238	2.81474e-07	beer_vs_other
locus_tag=DEBR0S4e04654g	locus_tag=DEBR0S4e04654g	-1.48276	0.000121439	beer_vs_other
locus_tag=DEBR0S4e06414g	gene=RPL37A	-4.03597	2.00039e-57	beer_vs_other
locus_tag=DEBR0S4e06480g	locus_tag=DEBR0S4e06480g	-1.03312	0.000254297	beer_vs_other
locus_tag=DEBR0S4e07030g	locus_tag=DEBR0S4e07030g	-1.95573	8.39068e-23	beer_vs_other
locus_tag=DEBR0S4e08284g	locus_tag=DEBR0S4e08284g	1.49176	0.0100616	beer_vs_other
locus_tag=DEBR0S4e08394g	gene=ERG26	-1.60016	6.55763e-73	beer_vs_other
locus_tag=DEBR0S4e08416g	locus_tag=DEBR0S4e08416g	-1.68873	1.91739e-143	beer_vs_other
locus_tag=DEBR0S4e09164g	gene=HEM13	-1.2457	3.84732e-13	beer_vs_other
locus_tag=DEBR0S4e09692g	locus_tag=DEBR0S4e09692g	-1.19687	0.0388121	beer_vs_other
locus_tag=DEBR0S4e09824g	gene=DAL1	-1.77252	2.00037e-07	beer_vs_other
locus_tag=DEBR0S4e12662g	locus_tag=DEBR0S4e12662g	-8.0854	9.92868e-103	beer_vs_other
locus_tag=DEBR0S4e12728g	locus_tag=DEBR0S4e12728g	-1.71827	1.03645e-12	beer_vs_other
locus_tag=DEBR0S4e12772g	gene=SES1	-1.02357	8.15034e-64	beer_vs_other
locus_tag=DEBR0S4e12970g	gene=UGA4	1.0956	2.02415e-09	beer_vs_other
locus_tag=DEBR0S4e13784g	locus_tag=DEBR0S4e13784g	-2.14955	1.7124e-05	beer_vs_other
locus_tag=DEBR0S4e13806g	gene=PHO5	-2.55837	6.34198e-14	beer_vs_other
locus_tag=DEBR0S4e13894g	locus_tag=DEBR0S4e13894g	-1.4844	2.43708e-07	beer_vs_other
locus_tag=DEBR0S4e13916g	locus_tag=DEBR0S4e13916g	1.2275	4.54244e-09	beer_vs_other
locus_tag=DEBR0S4e14158g	locus_tag=DEBR0S4e14158g	3.11577	3.11748e-09	beer_vs_other
locus_tag=DEBR0S4e14356g	locus_tag=DEBR0S4e14356g	-2.07837	6.35927e-26	beer_vs_other
locus_tag=DEBR0S4e14532g	gene=MDH1	1.28596	5.32888e-16	beer_vs_other
locus_tag=DEBR0S4e15192g	locus_tag=DEBR0S4e15192g	-1.0175	8.87048e-41	beer_vs_other
locus_tag=DEBR0S5e00232g	gene=QDR3	-2.20936	8.01487e-07	beer_vs_other
locus_tag=DEBR0S5e00254g	gene=SUR1	-1.1538	0.000111385	beer_vs_other
locus_tag=DEBR0S5e00386g	locus_tag=DEBR0S5e00386g	-1.14304	0.0012667	beer_vs_other
locus_tag=DEBR0S5e00408g	gene=DAL5	-1.71059	1.17538e-05	beer_vs_other
locus_tag=DEBR0S5e00430g	gene=CPS1	-1.27005	0.000215695	beer_vs_other
locus_tag=DEBR0S5e00496g	locus_tag=DEBR0S5e00496g	-3.8448	9.66502e-14	beer_vs_other
locus_tag=DEBR0S5e01134g	locus_tag=DEBR0S5e01134g	-1.47011	0.011012	beer_vs_other
locus_tag=DEBR0S5e01222g	gene=TMA22	2.0337	1.30661e-05	beer_vs_other
locus_tag=DEBR0S5e01244g	gene=TAZ1	9.15061	6.27437e-230	beer_vs_other
locus_tag=DEBR0S5e01508g	gene=SEC4	-1.79973	6.55436e-113	beer_vs_other
locus_tag=DEBR0S5e01706g	locus_tag=DEBR0S5e01706g	-1.38171	4.07617e-09	beer_vs_other
locus_tag=DEBR0S5e02850g	gene=PCT1	-1.551	2.48921e-118	beer_vs_other
locus_tag=DEBR0S5e02872g	gene=YCH1	-1.38727	1.49657e-52	beer_vs_other
locus_tag=DEBR0S5e02938g	gene=GAP1	-1.96104	0.000922921	beer_vs_other
locus_tag=DEBR0S5e02982g	gene=MMM1	-1.01371	2.48297e-20	beer_vs_other
locus_tag=DEBR0S5e03356g	gene=GIT1	-1.59067	6.42648e-06	beer_vs_other
locus_tag=DEBR0S5e03532g	locus_tag=DEBR0S5e03532g	2.12339	3.40308e-52	beer_vs_other
locus_tag=DEBR0S5e03598g	locus_tag=DEBR0S5e03598g	-1.37419	5.08901e-05	beer_vs_other
locus_tag=DEBR0S5e04192g	locus_tag=DEBR0S5e04192g	1.03566	5.01796e-08	beer_vs_other
locus_tag=DEBR0S5e04302g	locus_tag=DEBR0S5e04302g	-1.40646	1.11612e-05	beer_vs_other
locus_tag=DEBR0S5e05930g	locus_tag=DEBR0S5e05930g	-1.69147	2.70075e-17	beer_vs_other
locus_tag=DEBR0S5e07272g	locus_tag=DEBR0S5e07272g	1.04327	1.1792e-12	beer_vs_other
locus_tag=DEBR0S5e07514g	locus_tag=DEBR0S5e07514g	1.09545	6.47463e-09	beer_vs_other
locus_tag=DEBR0S5e08152g	gene=UGA2	-1.0286	0.00132126	beer_vs_other
locus_tag=DEBR0S5e08174g	gene=ARG1	-1.73825	9.81849e-16	beer_vs_other
locus_tag=DEBR0S5e10572g	gene=AFG1	-1.88504	4.70888e-12	beer_vs_other
locus_tag=DEBR0S6e00122g	locus_tag=DEBR0S6e00122g	-5.56352	6.11583e-63	beer_vs_other
locus_tag=DEBR0S6e00232g	locus_tag=DEBR0S6e00232g	-1.0832	3.71322e-59	beer_vs_other
locus_tag=DEBR0S6e00936g	locus_tag=DEBR0S6e00936g	-1.28438	1.64647e-30	beer_vs_other
locus_tag=DEBR0S6e01310g	locus_tag=DEBR0S6e01310g	2.30582	1.85015e-07	beer_vs_other
locus_tag=DEBR0S6e01464g	gene=BIO2	1.61585	3.03556e-26	beer_vs_other
locus_tag=DEBR0S6e02102g	gene=RPL15B	-1.52127	1.32861e-74	beer_vs_other
locus_tag=DEBR0S6e02234g	gene=PKR1	-1.17379	1.53817e-37	beer_vs_other
locus_tag=DEBR0S6e02366g	locus_tag=DEBR0S6e02366g	-1.33401	5.08924e-53	beer_vs_other
locus_tag=DEBR0S6e02410g	locus_tag=DEBR0S6e02410g	1.72664	2.40223e-18	beer_vs_other
locus_tag=DEBR0S6e02520g	gene=RPS4B	-1.05678	1.53185e-63	beer_vs_other
locus_tag=DEBR0S6e03510g	gene=TGL3	-2.07492	0	beer_vs_other
locus_tag=DEBR0S6e03686g	locus_tag=DEBR0S6e03686g	-2.79025	1.57477e-06	beer_vs_other
locus_tag=DEBR0S6e03796g	locus_tag=DEBR0S6e03796g	-2.05768	1.57233e-09	beer_vs_other
locus_tag=DEBR0S6e04038g	locus_tag=DEBR0S6e04038g	-3.98807	0	beer_vs_other
locus_tag=DEBR0S6e04060g	locus_tag=DEBR0S6e04060g	-1.98688	3.47692e-235	beer_vs_other
locus_tag=DEBR0S6e04082g	gene=trs23	-1.60294	1.34504e-52	beer_vs_other
locus_tag=DEBR0S6e04456g	locus_tag=DEBR0S6e04456g	-1.04386	1.43632e-43	beer_vs_other
locus_tag=DEBR0S6e04808g	gene=ALD2	-1.04983	1.06505e-07	beer_vs_other
locus_tag=DEBR0S6e05820g	gene=SUR2	-1.20427	4.87142e-13	beer_vs_other
locus_tag=DEBR0S6e06304g	locus_tag=DEBR0S6e06304g	1.16072	7.76883e-12	beer_vs_other
locus_tag=DEBR0S6e06326g	gene=DIC1	1.02505	1.46029e-05	beer_vs_other
locus_tag=DEBR0S6e06370g	locus_tag=DEBR0S6e06370g	-1.35249	6.9408e-18	beer_vs_other
locus_tag=DEBR0S6e06392g	locus_tag=DEBR0S6e06392g	-7.15371	2.0151e-77	beer_vs_other
locus_tag=DEBR0S6e06414g	gene=SLA2	-1.36713	1.96654e-68	beer_vs_other
locus_tag=DEBR0S6e06436g	gene=SUI1	-1.89055	7.60903e-87	beer_vs_other
locus_tag=DEBR0S6e06546g	gene=DEG1	-1.20869	1.27282e-26	beer_vs_other
locus_tag=DEBR0S6e06568g	gene=YRB30	-1.1824	1.81212e-32	beer_vs_other
locus_tag=DEBR0S6e06590g	locus_tag=DEBR0S6e06590g	-5.71733	4.77809e-43	beer_vs_other
locus_tag=DEBR0S6e06810g	locus_tag=DEBR0S6e06810g	-1.02254	7.95518e-07	beer_vs_other
locus_tag=DEBR0S6e07228g	gene=DAK1	-1.01193	2.44621e-12	beer_vs_other
locus_tag=DEBR0S6e07536g	locus_tag=DEBR0S6e07536g	1.18664	0.000934197	beer_vs_other
locus_tag=DEBR0S6e07668g	locus_tag=DEBR0S6e07668g	-1.10802	1.61152e-20	beer_vs_other
locus_tag=DEBR0S6e08658g	gene=HXT7	-2.10048	1.26774e-28	beer_vs_other
locus_tag=DEBR0S6e08680g	gene=GAL2	-1.77301	3.58376e-16	beer_vs_other
locus_tag=DEBR0S6e08702g	gene=GAL2	-1.00838	2.80337e-06	beer_vs_other
locus_tag=DEBR0S6e10374g	gene=PYD2	1.70202	0.000146617	beer_vs_other
locus_tag=DEBR0S6e10770g	gene=FKS1	2.5227	4.56921e-56	beer_vs_other
locus_tag=DEBR0S6e10858g	locus_tag=DEBR0S6e10858g	1.85598	4.96763e-12	beer_vs_other
locus_tag=DEBR0S6e10880g	locus_tag=DEBR0S6e10880g	1.34931	0.000118128	beer_vs_other
locus_tag=DEBR0S6e11078g	gene=VMA9	-1.44187	4.38505e-61	beer_vs_other
locus_tag=DEBR0S7e00188g	locus_tag=DEBR0S7e00188g	-1.58289	5.64094e-158	beer_vs_other
locus_tag=DEBR0S7e00298g	locus_tag=DEBR0S7e00298g	-1.39726	1.1599e-12	beer_vs_other
locus_tag=DEBR0S7e01266g	gene=LSC2	-1.39326	9.29537e-15	beer_vs_other
locus_tag=DEBR0S7e01926g	gene=RPS15	-1.30374	1.39197e-123	beer_vs_other
locus_tag=DEBR0S7e02014g	locus_tag=DEBR0S7e02014g	-1.36063	1.69812e-38	beer_vs_other
locus_tag=DEBR0S8e00122g	gene=DLD1	-1.61936	0.00075654	beer_vs_other
locus_tag=DEBR0S8e00144g	locus_tag=DEBR0S8e00144g	-1.13339	3.42397e-06	beer_vs_other
locus_tag=DEBR0S8e00166g	locus_tag=DEBR0S8e00166g	1.19741	8.42899e-06	beer_vs_other
locus_tag=DEBR0S8e00342g	locus_tag=DEBR0S8e00342g	-1.51885	2.62738e-06	beer_vs_other
locus_tag=DEBR0S8e01068g	locus_tag=DEBR0S8e01068g	-1.04514	8.16201e-57	beer_vs_other
locus_tag=DEBR0S8e01266g	gene=RPS14A	-1.40056	2.93108e-18	beer_vs_other
locus_tag=DEBR0S8e01442g	gene=mfs1	1.75687	1.42731e-08	beer_vs_other
locus_tag=DEBR0S8e01706g	locus_tag=DEBR0S8e01706g	-2.13425	2.93108e-18	beer_vs_other
locus_tag=DEBR0S8e01838g	gene=nuo9.5	-1.76055	2.02028e-121	beer_vs_other
locus_tag=DEBR0S1e03950g	locus_tag=DEBR0S1e03950g	-1.74335	0.00218903	kombucha_vs_other
locus_tag=DEBR0S1e03972g	gene=ADH3	-1.77181	0.00713606	kombucha_vs_other
locus_tag=DEBR0S1e07382g	locus_tag=DEBR0S1e07382g	1.18386	0.00335102	kombucha_vs_other
locus_tag=DEBR0S1e10154g	gene=GDH1	1.21302	0.0188967	kombucha_vs_other
locus_tag=DEBR0S1e16446g	locus_tag=DEBR0S1e16446g	-2.5556	0.00335102	kombucha_vs_other
locus_tag=DEBR0S1e16798g	locus_tag=DEBR0S1e16798g	-1.29471	0.000123775	kombucha_vs_other
locus_tag=DEBR0S1e17502g	locus_tag=DEBR0S1e17502g	-1.52543	0.0327514	kombucha_vs_other
locus_tag=DEBR0S1e17590g	locus_tag=DEBR0S1e17590g	1.04283	0.0304019	kombucha_vs_other
locus_tag=DEBR0S1e18052g	locus_tag=DEBR0S1e18052g	2.00181	1.90106e-14	kombucha_vs_other
locus_tag=DEBR0S1e18206g	locus_tag=DEBR0S1e18206g	-3.52409	0.00151485	kombucha_vs_other
locus_tag=DEBR0S1e22254g	locus_tag=DEBR0S1e22254g	-3.44011	0.0179581	kombucha_vs_other
locus_tag=DEBR0S1e23200g	gene=GPT1	-2.02713	0.0258298	kombucha_vs_other
locus_tag=DEBR0S1e24564g	locus_tag=DEBR0S1e24564g	-4.21793	0.00126143	kombucha_vs_other
locus_tag=DEBR0S1e26456g	locus_tag=DEBR0S1e26456g	-2.37252	2.12357e-08	kombucha_vs_other
locus_tag=DEBR0S1e26698g	locus_tag=DEBR0S1e26698g	-1.78638	9.13678e-06	kombucha_vs_other
locus_tag=DEBR0S1e28282g	gene=JEN1	-1.286	0.0170339	kombucha_vs_other
locus_tag=DEBR0S1e34134g	locus_tag=DEBR0S1e34134g	-3.11254	0.0188967	kombucha_vs_other
locus_tag=DEBR0S1e34354g	gene=NAG1	-1.54772	0.0170339	kombucha_vs_other
locus_tag=DEBR0S2e01662g	gene=RRT2	-1.53166	0.000974509	kombucha_vs_other
locus_tag=DEBR0S2e04302g	locus_tag=DEBR0S2e04302g	1.57114	0.0254496	kombucha_vs_other
locus_tag=DEBR0S2e06634g	locus_tag=DEBR0S2e06634g	-1.68841	0.00935061	kombucha_vs_other
locus_tag=DEBR0S2e07690g	locus_tag=DEBR0S2e07690g	-1.12459	0.00942698	kombucha_vs_other
locus_tag=DEBR0S2e11100g	locus_tag=DEBR0S2e11100g	-4.01933	0.00713606	kombucha_vs_other
locus_tag=DEBR0S2e12442g	locus_tag=DEBR0S2e12442g	2.17654	0.0378289	kombucha_vs_other
locus_tag=DEBR0S2e12464g	gene=cwf4	1.68163	6.05972e-11	kombucha_vs_other
locus_tag=DEBR0S2e13586g	locus_tag=DEBR0S2e13586g	-1.15788	0.0440406	kombucha_vs_other
locus_tag=DEBR0S2e13630g	gene=STL1	-4.09952	0.00010426	kombucha_vs_other
locus_tag=DEBR0S2e14312g	locus_tag=DEBR0S2e14312g	-1.59968	0.0419907	kombucha_vs_other
locus_tag=DEBR0S2e17502g	gene=BNA4	1.56889	0.00693776	kombucha_vs_other
locus_tag=DEBR0S2e19152g	locus_tag=DEBR0S2e19152g	1.17514	0.0170339	kombucha_vs_other
locus_tag=DEBR0S2e20340g	locus_tag=DEBR0S2e20340g	-1.52876	1.4434e-06	kombucha_vs_other
locus_tag=DEBR0S2e20362g	gene=fnx1	-1.7261	3.03179e-05	kombucha_vs_other
locus_tag=DEBR0S2e20648g	locus_tag=DEBR0S2e20648g	-2.00518	0.0420642	kombucha_vs_other
locus_tag=DEBR0S2e20714g	gene=FEN2	-3.14916	0.0486794	kombucha_vs_other
locus_tag=DEBR0S2e20846g	gene=THI7	1.30748	0.00145946	kombucha_vs_other
locus_tag=DEBR0S2e21022g	locus_tag=DEBR0S2e21022g	-1.33351	0.00865487	kombucha_vs_other
locus_tag=DEBR0S3e02894g	locus_tag=DEBR0S3e02894g	-3.51948	1.27555e-05	kombucha_vs_other
locus_tag=DEBR0S3e07008g	locus_tag=DEBR0S3e07008g	-1.66781	0.00532843	kombucha_vs_other
locus_tag=DEBR0S3e08746g	locus_tag=DEBR0S3e08746g	-2.20746	0.00773108	kombucha_vs_other
locus_tag=DEBR0S3e09692g	locus_tag=DEBR0S3e09692g	-5.35028	0.000155335	kombucha_vs_other
locus_tag=DEBR0S3e11100g	locus_tag=DEBR0S3e11100g	-3.24071	4.37501e-06	kombucha_vs_other
locus_tag=DEBR0S3e11628g	locus_tag=DEBR0S3e11628g	-1.24076	0.00739149	kombucha_vs_other
locus_tag=DEBR0S3e11760g	locus_tag=DEBR0S3e11760g	2.14135	0.00331727	kombucha_vs_other
locus_tag=DEBR0S3e11782g	locus_tag=DEBR0S3e11782g	1.895	0.040251	kombucha_vs_other
locus_tag=DEBR0S3e16402g	gene=STE6	-1.52044	0.0170339	kombucha_vs_other
locus_tag=DEBR0S3e17084g	locus_tag=DEBR0S3e17084g	1.00992	4.36725e-09	kombucha_vs_other
locus_tag=DEBR0S4e00100g	locus_tag=DEBR0S4e00100g	1.43152	0.046936	kombucha_vs_other
locus_tag=DEBR0S4e00760g	gene=MCH5	-1.581	0.0186987	kombucha_vs_other
locus_tag=DEBR0S4e01420g	gene=ATC1	-2.76222	0.0093891	kombucha_vs_other
locus_tag=DEBR0S4e01904g	gene=ARO10	-2.24387	0.0174283	kombucha_vs_other
locus_tag=DEBR0S4e02014g	locus_tag=DEBR0S4e02014g	-2.00895	0.0446734	kombucha_vs_other
locus_tag=DEBR0S4e02124g	locus_tag=DEBR0S4e02124g	-1.05269	2.12357e-08	kombucha_vs_other
locus_tag=DEBR0S4e02828g	locus_tag=DEBR0S4e02828g	-2.23496	0.000822773	kombucha_vs_other
locus_tag=DEBR0S4e03092g	locus_tag=DEBR0S4e03092g	-1.94395	0.0349256	kombucha_vs_other
locus_tag=DEBR0S4e03488g	locus_tag=DEBR0S4e03488g	-5.62863	0.000373127	kombucha_vs_other
locus_tag=DEBR0S4e04456g	gene=ALD5	-1.96401	0.0114089	kombucha_vs_other
locus_tag=DEBR0S4e04478g	locus_tag=DEBR0S4e04478g	-1.66341	0.00625885	kombucha_vs_other
locus_tag=DEBR0S4e04544g	locus_tag=DEBR0S4e04544g	1.53567	0.00381046	kombucha_vs_other
locus_tag=DEBR0S4e08152g	locus_tag=DEBR0S4e08152g	-1.20661	0.00568321	kombucha_vs_other
locus_tag=DEBR0S4e08284g	locus_tag=DEBR0S4e08284g	-4.67068	0.000123775	kombucha_vs_other
locus_tag=DEBR0S4e14158g	locus_tag=DEBR0S4e14158g	-4.3375	0.0315913	kombucha_vs_other
locus_tag=DEBR0S4e14532g	gene=MDH1	-1.25129	0.0123048	kombucha_vs_other
locus_tag=DEBR0S5e01244g	gene=TAZ1	-21.9183	1.64368e-21	kombucha_vs_other
locus_tag=DEBR0S5e02652g	locus_tag=DEBR0S5e02652g	-1.19191	0.0170339	kombucha_vs_other
locus_tag=DEBR0S5e04500g	locus_tag=DEBR0S5e04500g	-1.11193	0.00381387	kombucha_vs_other
locus_tag=DEBR0S5e08966g	locus_tag=DEBR0S5e08966g	-1.43064	0.037139	kombucha_vs_other
locus_tag=DEBR0S5e09956g	locus_tag=DEBR0S5e09956g	-1.28743	0.0497059	kombucha_vs_other
locus_tag=DEBR0S5e12288g	locus_tag=DEBR0S5e12288g	1.87528	0.00713606	kombucha_vs_other
locus_tag=DEBR0S6e01310g	locus_tag=DEBR0S6e01310g	-2.75401	0.046936	kombucha_vs_other
locus_tag=DEBR0S6e04544g	locus_tag=DEBR0S6e04544g	-1.50098	0.0440591	kombucha_vs_other
locus_tag=DEBR0S6e07712g	gene=PCK1	-1.32922	4.26747e-07	kombucha_vs_other
locus_tag=DEBR0S6e08702g	gene=GAL2	-1.84619	6.73798e-05	kombucha_vs_other
locus_tag=DEBR0S6e10440g	locus_tag=DEBR0S6e10440g	-1.05721	0.000182159	kombucha_vs_other
locus_tag=DEBR0S6e10880g	locus_tag=DEBR0S6e10880g	-3.00522	0.00655288	kombucha_vs_other
locus_tag=DEBR0S6e11848g	gene=TRI101	-3.94579	0.0271182	kombucha_vs_other
locus_tag=DEBR0S6e11870g	locus_tag=DEBR0S6e11870g	-3.67927	0.0473907	kombucha_vs_other
locus_tag=DEBR0S7e00364g	gene=ATG5	-1.11217	0.0377986	kombucha_vs_other
locus_tag=DEBR0S8e00342g	locus_tag=DEBR0S8e00342g	1.8263	0.02655	kombucha_vs_other
locus_tag=DEBR0S8e01926g	locus_tag=DEBR0S8e01926g	-1.22723	0.0271247	kombucha_vs_other
locus_tag=DEBR0S8e01948g	locus_tag=DEBR0S8e01948g	-1.59308	1.64609e-05	kombucha_vs_other
locus_tag=DEBR0S8e01970g	locus_tag=DEBR0S8e01970g	-1.79731	2.35168e-05	kombucha_vs_other
locus_tag=DEBR0S8e02014g	gene=ECM33	-1.15074	0.0288255	kombucha_vs_other
locus_tag=DEBR0S1e00100g	locus_tag=DEBR0S1e00100g	-2.71257	0.0267867	teq/EtOH_vs_other
locus_tag=DEBR0S1e00122g	locus_tag=DEBR0S1e00122g	-4.46153	5.34096e-05	teq/EtOH_vs_other
locus_tag=DEBR0S1e00210g	locus_tag=DEBR0S1e00210g	2.09345	0.046504	teq/EtOH_vs_other
locus_tag=DEBR0S1e00320g	gene=MAL31	1.89074	0.0486824	teq/EtOH_vs_other
locus_tag=DEBR0S1e00342g	locus_tag=DEBR0S1e00342g	-1.15811	0.0402527	teq/EtOH_vs_other
locus_tag=DEBR0S1e00672g	locus_tag=DEBR0S1e00672g	-1.03873	6.49904e-19	teq/EtOH_vs_other
locus_tag=DEBR0S1e00716g	locus_tag=DEBR0S1e00716g	-1.13744	1.01577e-08	teq/EtOH_vs_other
locus_tag=DEBR0S1e00804g	gene=ETT1	1.03649	5.27658e-12	teq/EtOH_vs_other
locus_tag=DEBR0S1e01200g	locus_tag=DEBR0S1e01200g	1.08662	0.00343732	teq/EtOH_vs_other
locus_tag=DEBR0S1e02080g	locus_tag=DEBR0S1e02080g	3.88989	1.68228e-16	teq/EtOH_vs_other
locus_tag=DEBR0S1e02322g	locus_tag=DEBR0S1e02322g	1.76229	7.44815e-06	teq/EtOH_vs_other
locus_tag=DEBR0S1e02850g	gene=RPL23B	-3.22268	4.528e-298	teq/EtOH_vs_other
locus_tag=DEBR0S1e03620g	locus_tag=DEBR0S1e03620g	-1.16865	3.63244e-10	teq/EtOH_vs_other
locus_tag=DEBR0S1e03972g	gene=ADH3	-1.274	0.00678683	teq/EtOH_vs_other
locus_tag=DEBR0S1e04324g	gene=mug14	1.65696	3.73306e-09	teq/EtOH_vs_other
locus_tag=DEBR0S1e04434g	gene=HTB1	-1.27158	5.775e-17	teq/EtOH_vs_other
locus_tag=DEBR0S1e04874g	gene=GPR1	-1.81365	2.36539e-06	teq/EtOH_vs_other
locus_tag=DEBR0S1e04918g	locus_tag=DEBR0S1e04918g	1.5326	1.49842e-06	teq/EtOH_vs_other
locus_tag=DEBR0S1e05512g	locus_tag=DEBR0S1e05512g	-1.17539	2.54714e-19	teq/EtOH_vs_other
locus_tag=DEBR0S1e05974g	locus_tag=DEBR0S1e05974g	2.01291	1.24388e-05	teq/EtOH_vs_other
locus_tag=DEBR0S1e06172g	gene=RCF1	-6.69859	5.12936e-90	teq/EtOH_vs_other
locus_tag=DEBR0S1e06414g	gene=RPS20	-1.63231	3.16529e-82	teq/EtOH_vs_other
locus_tag=DEBR0S1e07008g	locus_tag=DEBR0S1e07008g	-1.75207	0.00143656	teq/EtOH_vs_other
locus_tag=DEBR0S1e07030g	locus_tag=DEBR0S1e07030g	-1.98778	0.0179276	teq/EtOH_vs_other
locus_tag=DEBR0S1e07184g	locus_tag=DEBR0S1e07184g	-1.01094	0.00102969	teq/EtOH_vs_other
locus_tag=DEBR0S1e07712g	locus_tag=DEBR0S1e07712g	2.33198	2.57567e-19	teq/EtOH_vs_other
locus_tag=DEBR0S1e07734g	locus_tag=DEBR0S1e07734g	-1.65853	0.00312915	teq/EtOH_vs_other
locus_tag=DEBR0S1e08592g	locus_tag=DEBR0S1e08592g	-2.06273	5.09399e-07	teq/EtOH_vs_other
locus_tag=DEBR0S1e08922g	locus_tag=DEBR0S1e08922g	-2.01444	8.15056e-40	teq/EtOH_vs_other
locus_tag=DEBR0S1e08944g	locus_tag=DEBR0S1e08944g	-1.95585	8.48378e-27	teq/EtOH_vs_other
locus_tag=DEBR0S1e09032g	gene=SRT1	1.21034	5.46924e-12	teq/EtOH_vs_other
locus_tag=DEBR0S1e09604g	gene=COA6	-1.84886	9.89078e-33	teq/EtOH_vs_other
locus_tag=DEBR0S1e10198g	locus_tag=DEBR0S1e10198g	-1.37065	9.761e-19	teq/EtOH_vs_other
locus_tag=DEBR0S1e11276g	gene=DAL4	-1.10069	1.22018e-10	teq/EtOH_vs_other
locus_tag=DEBR0S1e11496g	gene=RPL20B	-1.56034	4.9882e-13	teq/EtOH_vs_other
locus_tag=DEBR0S1e11826g	locus_tag=DEBR0S1e11826g	-1.39006	5.58384e-06	teq/EtOH_vs_other
locus_tag=DEBR0S1e12112g	locus_tag=DEBR0S1e12112g	1.16481	0.00369864	teq/EtOH_vs_other
locus_tag=DEBR0S1e12354g	locus_tag=DEBR0S1e12354g	-1.16853	1.4683e-10	teq/EtOH_vs_other
locus_tag=DEBR0S1e12376g	locus_tag=DEBR0S1e12376g	-1.40273	2.08068e-29	teq/EtOH_vs_other
locus_tag=DEBR0S1e12420g	locus_tag=DEBR0S1e12420g	-1.29179	3.46432e-07	teq/EtOH_vs_other
locus_tag=DEBR0S1e14224g	gene=YRB1	-1.15781	1.4529e-22	teq/EtOH_vs_other
locus_tag=DEBR0S1e14598g	locus_tag=DEBR0S1e14598g	-1.15604	5.3153e-18	teq/EtOH_vs_other
locus_tag=DEBR0S1e14620g	locus_tag=DEBR0S1e14620g	-2.05677	0.000195808	teq/EtOH_vs_other
locus_tag=DEBR0S1e14708g	locus_tag=DEBR0S1e14708g	2.44013	0.000109911	teq/EtOH_vs_other
locus_tag=DEBR0S1e14840g	locus_tag=DEBR0S1e14840g	-1.0016	3.04949e-09	teq/EtOH_vs_other
locus_tag=DEBR0S1e14862g	locus_tag=DEBR0S1e14862g	-1.54696	7.27992e-23	teq/EtOH_vs_other
locus_tag=DEBR0S1e16204g	locus_tag=DEBR0S1e16204g	-1.08594	3.20204e-08	teq/EtOH_vs_other
locus_tag=DEBR0S1e16270g	locus_tag=DEBR0S1e16270g	-1.29728	5.32349e-08	teq/EtOH_vs_other
locus_tag=DEBR0S1e16292g	locus_tag=DEBR0S1e16292g	-1.48558	1.02999e-23	teq/EtOH_vs_other
locus_tag=DEBR0S1e16776g	gene=HHF1	-1.20563	0.00334271	teq/EtOH_vs_other
locus_tag=DEBR0S1e17458g	locus_tag=DEBR0S1e17458g	-1.24694	8.38551e-08	teq/EtOH_vs_other
locus_tag=DEBR0S1e17502g	locus_tag=DEBR0S1e17502g	1.56335	0.000103415	teq/EtOH_vs_other
locus_tag=DEBR0S1e18294g	locus_tag=DEBR0S1e18294g	-2.04685	5.96081e-14	teq/EtOH_vs_other
locus_tag=DEBR0S1e18404g	locus_tag=DEBR0S1e18404g	-1.19164	2.27551e-09	teq/EtOH_vs_other
locus_tag=DEBR0S1e18580g	locus_tag=DEBR0S1e18580g	-1.0891	3.23063e-13	teq/EtOH_vs_other
locus_tag=DEBR0S1e19504g	gene=HHF1	-1.41055	1.35563e-07	teq/EtOH_vs_other
locus_tag=DEBR0S1e19680g	gene=YOR1	-1.05525	0.000501747	teq/EtOH_vs_other
locus_tag=DEBR0S1e19834g	locus_tag=DEBR0S1e19834g	1.62767	0.000375789	teq/EtOH_vs_other
locus_tag=DEBR0S1e20186g	locus_tag=DEBR0S1e20186g	1.06396	0.0096206	teq/EtOH_vs_other
locus_tag=DEBR0S1e21022g	gene=CPA2	-1.28073	0.0394396	teq/EtOH_vs_other
locus_tag=DEBR0S1e21330g	locus_tag=DEBR0S1e21330g	-2.24064	1.3898e-14	teq/EtOH_vs_other
locus_tag=DEBR0S1e23200g	gene=GPT1	-1.38833	0.0243434	teq/EtOH_vs_other
locus_tag=DEBR0S1e23266g	locus_tag=DEBR0S1e23266g	-1.04917	0.00849026	teq/EtOH_vs_other
locus_tag=DEBR0S1e24102g	locus_tag=DEBR0S1e24102g	-1.21164	9.65228e-25	teq/EtOH_vs_other
locus_tag=DEBR0S1e25048g	locus_tag=DEBR0S1e25048g	-1.20572	3.08365e-12	teq/EtOH_vs_other
locus_tag=DEBR0S1e25928g	locus_tag=DEBR0S1e25928g	-1.08342	0.0186205	teq/EtOH_vs_other
locus_tag=DEBR0S1e26104g	gene=phoA	-1.42939	0.00025202	teq/EtOH_vs_other
locus_tag=DEBR0S1e26456g	locus_tag=DEBR0S1e26456g	1.55603	3.19456e-06	teq/EtOH_vs_other
locus_tag=DEBR0S1e27798g	gene=UBI1	-1.39409	1.18107e-15	teq/EtOH_vs_other
locus_tag=DEBR0S1e27842g	locus_tag=DEBR0S1e27842g	1.68722	2.32929e-05	teq/EtOH_vs_other
locus_tag=DEBR0S1e28678g	gene=SER33	-1.17664	1.55388e-06	teq/EtOH_vs_other
locus_tag=DEBR0S1e29690g	locus_tag=DEBR0S1e29690g	-1.1209	5.19906e-08	teq/EtOH_vs_other
locus_tag=DEBR0S1e29756g	locus_tag=DEBR0S1e29756g	-1.11639	0.00575048	teq/EtOH_vs_other
locus_tag=DEBR0S1e31362g	gene=LYP1	-1.02379	0.00261543	teq/EtOH_vs_other
locus_tag=DEBR0S1e33760g	locus_tag=DEBR0S1e33760g	-1.30691	0.000461213	teq/EtOH_vs_other
locus_tag=DEBR0S1e34134g	locus_tag=DEBR0S1e34134g	4.1386	4.60974e-10	teq/EtOH_vs_other
locus_tag=DEBR0S1e34200g	gene=THI72	-1.0635	0.000566031	teq/EtOH_vs_other
locus_tag=DEBR0S1e34244g	locus_tag=DEBR0S1e34244g	-1.39775	0.0344438	teq/EtOH_vs_other
locus_tag=DEBR0S1e34420g	locus_tag=DEBR0S1e34420g	3.61743	3.9014e-05	teq/EtOH_vs_other
locus_tag=DEBR0S1e34486g	locus_tag=DEBR0S1e34486g	-2.01368	0.0469655	teq/EtOH_vs_other
locus_tag=DEBR0S1e34574g	locus_tag=DEBR0S1e34574g	1.78521	0.00397475	teq/EtOH_vs_other
locus_tag=DEBR0S2e00100g	locus_tag=DEBR0S2e00100g	-1.29034	0.0183474	teq/EtOH_vs_other
locus_tag=DEBR0S2e00210g	locus_tag=DEBR0S2e00210g	-1.28912	0.00130162	teq/EtOH_vs_other
locus_tag=DEBR0S2e00518g	locus_tag=DEBR0S2e00518g	-1.09302	3.71916e-11	teq/EtOH_vs_other
locus_tag=DEBR0S2e00540g	gene=TFP1	-1.10984	1.18725e-09	teq/EtOH_vs_other
locus_tag=DEBR0S2e01222g	gene=SAP1	-1.0349	5.914e-22	teq/EtOH_vs_other
locus_tag=DEBR0S2e01420g	gene=ADH6	-1.9507	0.000180319	teq/EtOH_vs_other
locus_tag=DEBR0S2e01442g	gene=ADH6	-2.45032	2.22419e-05	teq/EtOH_vs_other
locus_tag=DEBR0S2e01662g	gene=RRT2	1.11833	0.000760517	teq/EtOH_vs_other
locus_tag=DEBR0S2e03268g	locus_tag=DEBR0S2e03268g	2.00373	5.30004e-07	teq/EtOH_vs_other
locus_tag=DEBR0S2e03554g	locus_tag=DEBR0S2e03554g	2.17815	6.267e-05	teq/EtOH_vs_other
locus_tag=DEBR0S2e04038g	gene=LIP5	2.23522	1.41457e-23	teq/EtOH_vs_other
locus_tag=DEBR0S2e05534g	locus_tag=DEBR0S2e05534g	2.45928	2.17386e-06	teq/EtOH_vs_other
locus_tag=DEBR0S2e05842g	locus_tag=DEBR0S2e05842g	2.79493	1.17057e-05	teq/EtOH_vs_other
locus_tag=DEBR0S2e07734g	gene=TAE1	2.27022	1.37833e-09	teq/EtOH_vs_other
locus_tag=DEBR0S2e08020g	locus_tag=DEBR0S2e08020g	-1.14626	9.39109e-08	teq/EtOH_vs_other
locus_tag=DEBR0S2e09604g	gene=RPL40B	-1.21603	2.42094e-05	teq/EtOH_vs_other
locus_tag=DEBR0S2e09692g	gene=RPS22A	-1.42098	2.44788e-06	teq/EtOH_vs_other
locus_tag=DEBR0S2e12420g	gene=SPS19	-1.16204	0.00531328	teq/EtOH_vs_other
locus_tag=DEBR0S2e12442g	locus_tag=DEBR0S2e12442g	-3.29009	7.2235e-07	teq/EtOH_vs_other
locus_tag=DEBR0S2e12750g	gene=SDH7	1.17757	0.000200726	teq/EtOH_vs_other
locus_tag=DEBR0S2e13608g	locus_tag=DEBR0S2e13608g	-1.56879	2.32859e-05	teq/EtOH_vs_other
locus_tag=DEBR0S2e15016g	gene=SPE1	1.58446	0.00706639	teq/EtOH_vs_other
locus_tag=DEBR0S2e19482g	gene=NCE103	1.321	0.00923514	teq/EtOH_vs_other
locus_tag=DEBR0S2e19570g	locus_tag=DEBR0S2e19570g	-1.74655	1.5268e-11	teq/EtOH_vs_other
locus_tag=DEBR0S2e19680g	locus_tag=DEBR0S2e19680g	-1.94517	4.61484e-13	teq/EtOH_vs_other
locus_tag=DEBR0S2e19944g	locus_tag=DEBR0S2e19944g	-1.11055	1.58026e-07	teq/EtOH_vs_other
locus_tag=DEBR0S2e20032g	locus_tag=DEBR0S2e20032g	1.65058	6.71454e-20	teq/EtOH_vs_other
locus_tag=DEBR0S2e20142g	locus_tag=DEBR0S2e20142g	1.97597	4.49564e-05	teq/EtOH_vs_other
locus_tag=DEBR0S2e20318g	gene=CPS1	-1.27866	2.27551e-09	teq/EtOH_vs_other
locus_tag=DEBR0S2e20450g	gene=mfs1	-2.30851	0.00525361	teq/EtOH_vs_other
locus_tag=DEBR0S2e20560g	locus_tag=DEBR0S2e20560g	-1.58574	0.000823735	teq/EtOH_vs_other
locus_tag=DEBR0S2e20890g	gene=TIR4	1.46707	0.0471157	teq/EtOH_vs_other
locus_tag=DEBR0S2e21506g	locus_tag=DEBR0S2e21506g	-1.04634	0.00108331	teq/EtOH_vs_other
locus_tag=DEBR0S2e21550g	locus_tag=DEBR0S2e21550g	-3.70489	0.00110012	teq/EtOH_vs_other
locus_tag=DEBR0S2e21572g	gene=TMA22	3.03851	1.16929e-08	teq/EtOH_vs_other
locus_tag=DEBR0S2e21594g	gene=TAZ1	9.51466	1.8702e-05	teq/EtOH_vs_other
locus_tag=DEBR0S3e00496g	gene=RPL41	-7.27843	1.22528e-06	teq/EtOH_vs_other
locus_tag=DEBR0S3e00716g	locus_tag=DEBR0S3e00716g	4.27924	1.16896e-17	teq/EtOH_vs_other
locus_tag=DEBR0S3e00892g	locus_tag=DEBR0S3e00892g	-1.86517	0.00528492	teq/EtOH_vs_other
locus_tag=DEBR0S3e02190g	gene=CDD1	1.02049	5.98475e-09	teq/EtOH_vs_other
locus_tag=DEBR0S3e02894g	locus_tag=DEBR0S3e02894g	1.80963	0.000676029	teq/EtOH_vs_other
locus_tag=DEBR0S3e04786g	gene=GPT1	-1.25175	2.09764e-05	teq/EtOH_vs_other
locus_tag=DEBR0S3e05886g	locus_tag=DEBR0S3e05886g	1.44743	1.26397e-06	teq/EtOH_vs_other
locus_tag=DEBR0S3e06436g	gene=PRC1	-1.17092	2.03843e-10	teq/EtOH_vs_other
locus_tag=DEBR0S3e07052g	gene=MSH3	-1.09177	7.71941e-13	teq/EtOH_vs_other
locus_tag=DEBR0S3e07448g	locus_tag=DEBR0S3e07448g	1.21755	0.00216919	teq/EtOH_vs_other
locus_tag=DEBR0S3e07690g	locus_tag=DEBR0S3e07690g	1.13004	4.53158e-06	teq/EtOH_vs_other
locus_tag=DEBR0S3e08130g	gene=YHB1	-2.05943	0.00151536	teq/EtOH_vs_other
locus_tag=DEBR0S3e08460g	gene=ARA1	-1.85389	0.000252638	teq/EtOH_vs_other
locus_tag=DEBR0S3e08812g	gene=SEC61	-1.18375	6.65605e-68	teq/EtOH_vs_other
locus_tag=DEBR0S3e08834g	gene=FBP1	-1.53541	6.16563e-06	teq/EtOH_vs_other
locus_tag=DEBR0S3e09692g	locus_tag=DEBR0S3e09692g	2.77516	0.00570614	teq/EtOH_vs_other
locus_tag=DEBR0S3e10418g	locus_tag=DEBR0S3e10418g	-1.22307	1.5512e-12	teq/EtOH_vs_other
locus_tag=DEBR0S3e10462g	locus_tag=DEBR0S3e10462g	1.60124	1.1007e-08	teq/EtOH_vs_other
locus_tag=DEBR0S3e11078g	locus_tag=DEBR0S3e11078g	-1.14877	7.53476e-08	teq/EtOH_vs_other
locus_tag=DEBR0S3e11386g	locus_tag=DEBR0S3e11386g	1.61973	0.00128493	teq/EtOH_vs_other
locus_tag=DEBR0S3e11606g	locus_tag=DEBR0S3e11606g	2.41326	0.000103246	teq/EtOH_vs_other
locus_tag=DEBR0S3e12288g	locus_tag=DEBR0S3e12288g	-1.11536	0.00149246	teq/EtOH_vs_other
locus_tag=DEBR0S3e12882g	locus_tag=DEBR0S3e12882g	1.16351	0.015133	teq/EtOH_vs_other
locus_tag=DEBR0S3e13036g	locus_tag=DEBR0S3e13036g	1.17012	1.68228e-16	teq/EtOH_vs_other
locus_tag=DEBR0S3e13124g	gene=RPL6B	-1.1815	4.633e-22	teq/EtOH_vs_other
locus_tag=DEBR0S3e13718g	locus_tag=DEBR0S3e13718g	1.15664	1.7363e-05	teq/EtOH_vs_other
locus_tag=DEBR0S3e13828g	locus_tag=DEBR0S3e13828g	2.2922	0.00646946	teq/EtOH_vs_other
locus_tag=DEBR0S3e14664g	gene=DAL5	-1.04093	0.044579	teq/EtOH_vs_other
locus_tag=DEBR0S3e14686g	gene=amdS	-1.45766	6.02192e-06	teq/EtOH_vs_other
locus_tag=DEBR0S3e14708g	gene=DAL5	-2.68961	0.000252638	teq/EtOH_vs_other
locus_tag=DEBR0S3e14730g	locus_tag=DEBR0S3e14730g	-2.08812	5.32091e-10	teq/EtOH_vs_other
locus_tag=DEBR0S3e14862g	locus_tag=DEBR0S3e14862g	-2.35039	2.59786e-05	teq/EtOH_vs_other
locus_tag=DEBR0S3e14884g	locus_tag=DEBR0S3e14884g	-2.40017	0.026896	teq/EtOH_vs_other
locus_tag=DEBR0S3e14928g	locus_tag=DEBR0S3e14928g	-1.98578	2.47679e-06	teq/EtOH_vs_other
locus_tag=DEBR0S3e15060g	locus_tag=DEBR0S3e15060g	-1.5172	0.035496	teq/EtOH_vs_other
locus_tag=DEBR0S3e15368g	locus_tag=DEBR0S3e15368g	1.14028	0.00416132	teq/EtOH_vs_other
locus_tag=DEBR0S3e15544g	locus_tag=DEBR0S3e15544g	-1.11482	3.84508e-06	teq/EtOH_vs_other
locus_tag=DEBR0S3e15940g	locus_tag=DEBR0S3e15940g	-1.18029	6.18814e-21	teq/EtOH_vs_other
locus_tag=DEBR0S3e17326g	locus_tag=DEBR0S3e17326g	2.5998	1.25515e-14	teq/EtOH_vs_other
locus_tag=DEBR0S3e17348g	locus_tag=DEBR0S3e17348g	-1.10288	4.31941e-08	teq/EtOH_vs_other
locus_tag=DEBR0S3e17502g	gene=FAT1	-1.1023	1.88502e-05	teq/EtOH_vs_other
locus_tag=DEBR0S4e00254g	locus_tag=DEBR0S4e00254g	1.44779	0.0406199	teq/EtOH_vs_other
locus_tag=DEBR0S4e01816g	locus_tag=DEBR0S4e01816g	1.78966	0.00011072	teq/EtOH_vs_other
locus_tag=DEBR0S4e01904g	gene=ARO10	-2.48441	5.74914e-05	teq/EtOH_vs_other
locus_tag=DEBR0S4e02014g	locus_tag=DEBR0S4e02014g	-1.78909	0.00599935	teq/EtOH_vs_other
locus_tag=DEBR0S4e02102g	locus_tag=DEBR0S4e02102g	-1.62288	4.72513e-05	teq/EtOH_vs_other
locus_tag=DEBR0S4e02278g	locus_tag=DEBR0S4e02278g	-1.1695	5.70242e-10	teq/EtOH_vs_other
locus_tag=DEBR0S4e02740g	locus_tag=DEBR0S4e02740g	1.73402	0.0057369	teq/EtOH_vs_other
locus_tag=DEBR0S4e02828g	locus_tag=DEBR0S4e02828g	-1.34983	0.00945343	teq/EtOH_vs_other
locus_tag=DEBR0S4e04456g	gene=ALD5	-1.42044	0.00975901	teq/EtOH_vs_other
locus_tag=DEBR0S4e04984g	locus_tag=DEBR0S4e04984g	2.02424	0.000117538	teq/EtOH_vs_other
locus_tag=DEBR0S4e05358g	gene=PXA1	1.036	0.00651837	teq/EtOH_vs_other
locus_tag=DEBR0S4e06414g	gene=RPL37A	-4.69214	7.11043e-16	teq/EtOH_vs_other
locus_tag=DEBR0S4e06766g	locus_tag=DEBR0S4e06766g	-1.15919	4.25475e-08	teq/EtOH_vs_other
locus_tag=DEBR0S4e06898g	locus_tag=DEBR0S4e06898g	-1.00666	1.83596e-10	teq/EtOH_vs_other
locus_tag=DEBR0S4e07030g	locus_tag=DEBR0S4e07030g	1.28315	0.00265267	teq/EtOH_vs_other
locus_tag=DEBR0S4e07162g	locus_tag=DEBR0S4e07162g	-1.13501	1.92283e-12	teq/EtOH_vs_other
locus_tag=DEBR0S4e07580g	locus_tag=DEBR0S4e07580g	-1.32008	5.53939e-13	teq/EtOH_vs_other
locus_tag=DEBR0S4e07866g	locus_tag=DEBR0S4e07866g	1.34892	9.32756e-06	teq/EtOH_vs_other
locus_tag=DEBR0S4e09164g	gene=HEM13	1.04923	0.00163499	teq/EtOH_vs_other
locus_tag=DEBR0S4e09252g	gene=UGA4	1.13617	0.00568676	teq/EtOH_vs_other
locus_tag=DEBR0S4e09318g	locus_tag=DEBR0S4e09318g	1.15563	0.00618451	teq/EtOH_vs_other
locus_tag=DEBR0S4e10044g	locus_tag=DEBR0S4e10044g	-1.58761	1.91852e-05	teq/EtOH_vs_other
locus_tag=DEBR0S4e12266g	gene=SPE4	1.99688	2.19094e-06	teq/EtOH_vs_other
locus_tag=DEBR0S4e12728g	locus_tag=DEBR0S4e12728g	1.3663	0.00338276	teq/EtOH_vs_other
locus_tag=DEBR0S4e12948g	locus_tag=DEBR0S4e12948g	2.34931	3.43962e-05	teq/EtOH_vs_other
locus_tag=DEBR0S4e13410g	gene=ERG28	1.06875	3.89481e-09	teq/EtOH_vs_other
locus_tag=DEBR0S4e13740g	locus_tag=DEBR0S4e13740g	-1.21357	0.00190675	teq/EtOH_vs_other
locus_tag=DEBR0S4e13762g	gene=OXP1	-1.21114	0.0107019	teq/EtOH_vs_other
locus_tag=DEBR0S4e13806g	gene=PHO5	2.87634	8.64751e-08	teq/EtOH_vs_other
locus_tag=DEBR0S4e13828g	locus_tag=DEBR0S4e13828g	-1.58453	0.000635452	teq/EtOH_vs_other
locus_tag=DEBR0S4e13872g	locus_tag=DEBR0S4e13872g	-3.577	1.77149e-05	teq/EtOH_vs_other
locus_tag=DEBR0S4e13916g	locus_tag=DEBR0S4e13916g	-1.50215	0.000215699	teq/EtOH_vs_other
locus_tag=DEBR0S4e14158g	locus_tag=DEBR0S4e14158g	-3.667	0.00400564	teq/EtOH_vs_other
locus_tag=DEBR0S4e15016g	locus_tag=DEBR0S4e15016g	1.2075	5.98475e-09	teq/EtOH_vs_other
locus_tag=DEBR0S5e00188g	locus_tag=DEBR0S5e00188g	-2.03874	0.00952129	teq/EtOH_vs_other
locus_tag=DEBR0S5e00210g	gene=cda1	-2.66702	5.17063e-05	teq/EtOH_vs_other
locus_tag=DEBR0S5e00232g	gene=QDR3	-4.87138	1.63126e-07	teq/EtOH_vs_other
locus_tag=DEBR0S5e00320g	locus_tag=DEBR0S5e00320g	-1.22228	0.0148309	teq/EtOH_vs_other
locus_tag=DEBR0S5e00342g	gene=man9	-1.90887	0.000358136	teq/EtOH_vs_other
locus_tag=DEBR0S5e00364g	gene=DAL5	-1.1415	0.00912325	teq/EtOH_vs_other
locus_tag=DEBR0S5e00386g	locus_tag=DEBR0S5e00386g	-1.24118	0.0447326	teq/EtOH_vs_other
locus_tag=DEBR0S5e00408g	gene=DAL5	-2.36985	0.000317755	teq/EtOH_vs_other
locus_tag=DEBR0S5e00496g	locus_tag=DEBR0S5e00496g	2.35434	0.017504	teq/EtOH_vs_other
locus_tag=DEBR0S5e01156g	locus_tag=DEBR0S5e01156g	-1.04967	0.000792579	teq/EtOH_vs_other
locus_tag=DEBR0S5e01178g	locus_tag=DEBR0S5e01178g	-1.87987	5.13909e-06	teq/EtOH_vs_other
locus_tag=DEBR0S5e01200g	gene=THO1	-1.24077	1.40409e-05	teq/EtOH_vs_other
locus_tag=DEBR0S5e01244g	gene=TAZ1	-7.74426	0.00021462	teq/EtOH_vs_other
locus_tag=DEBR0S5e02938g	gene=GAP1	2.06863	0.0233096	teq/EtOH_vs_other
locus_tag=DEBR0S5e02982g	gene=MMM1	1.06887	9.49226e-08	teq/EtOH_vs_other
locus_tag=DEBR0S5e03070g	locus_tag=DEBR0S5e03070g	1.54212	0.00489202	teq/EtOH_vs_other
locus_tag=DEBR0S5e03510g	locus_tag=DEBR0S5e03510g	-1.25571	1.98058e-07	teq/EtOH_vs_other
locus_tag=DEBR0S5e03532g	locus_tag=DEBR0S5e03532g	-1.69124	0.000174722	teq/EtOH_vs_other
locus_tag=DEBR0S5e03576g	locus_tag=DEBR0S5e03576g	1.19233	4.06816e-07	teq/EtOH_vs_other
locus_tag=DEBR0S5e04192g	locus_tag=DEBR0S5e04192g	-1.46272	1.12618e-05	teq/EtOH_vs_other
locus_tag=DEBR0S5e04302g	locus_tag=DEBR0S5e04302g	-1.30902	0.0232685	teq/EtOH_vs_other
locus_tag=DEBR0S5e05094g	locus_tag=DEBR0S5e05094g	1.5616	3.22203e-06	teq/EtOH_vs_other
locus_tag=DEBR0S5e05446g	locus_tag=DEBR0S5e05446g	-1.22977	8.46868e-07	teq/EtOH_vs_other
locus_tag=DEBR0S5e05798g	gene=LYS1	-1.00784	1.34605e-06	teq/EtOH_vs_other
locus_tag=DEBR0S5e05952g	locus_tag=DEBR0S5e05952g	-1.16614	2.50389e-07	teq/EtOH_vs_other
locus_tag=DEBR0S5e05974g	locus_tag=DEBR0S5e05974g	-1.41063	1.70528e-09	teq/EtOH_vs_other
locus_tag=DEBR0S5e06106g	gene=ARR3	2.15911	2.07407e-15	teq/EtOH_vs_other
locus_tag=DEBR0S5e06304g	locus_tag=DEBR0S5e06304g	1.02547	5.15997e-10	teq/EtOH_vs_other
locus_tag=DEBR0S5e06634g	locus_tag=DEBR0S5e06634g	1.51784	2.62213e-05	teq/EtOH_vs_other
locus_tag=DEBR0S5e07030g	locus_tag=DEBR0S5e07030g	-1.42279	1.06453e-14	teq/EtOH_vs_other
locus_tag=DEBR0S5e07778g	gene=SPT16	-1.33881	1.89741e-18	teq/EtOH_vs_other
locus_tag=DEBR0S5e07800g	gene=YPT32	-1.43575	2.20536e-13	teq/EtOH_vs_other
locus_tag=DEBR0S5e07822g	gene=CHZ1	-1.37686	2.9508e-12	teq/EtOH_vs_other
locus_tag=DEBR0S5e07844g	locus_tag=DEBR0S5e07844g	-1.14987	3.03197e-12	teq/EtOH_vs_other
locus_tag=DEBR0S5e07866g	gene=MRP17	-1.23498	4.59783e-07	teq/EtOH_vs_other
locus_tag=DEBR0S5e07888g	gene=DID4	-1.47424	3.635e-31	teq/EtOH_vs_other
locus_tag=DEBR0S5e07910g	locus_tag=DEBR0S5e07910g	-1.26145	1.12723e-09	teq/EtOH_vs_other
locus_tag=DEBR0S5e07932g	gene=PPQ1	-1.62224	1.19368e-10	teq/EtOH_vs_other
locus_tag=DEBR0S5e07954g	locus_tag=DEBR0S5e07954g	-1.10389	8.22183e-13	teq/EtOH_vs_other
locus_tag=DEBR0S5e07998g	locus_tag=DEBR0S5e07998g	-1.30971	5.58332e-19	teq/EtOH_vs_other
locus_tag=DEBR0S5e08042g	locus_tag=DEBR0S5e08042g	-1.48242	2.55117e-11	teq/EtOH_vs_other
locus_tag=DEBR0S5e08064g	gene=TPS1	-1.78987	9.95453e-16	teq/EtOH_vs_other
locus_tag=DEBR0S5e08086g	locus_tag=DEBR0S5e08086g	-1.31756	4.73669e-30	teq/EtOH_vs_other
locus_tag=DEBR0S5e08108g	locus_tag=DEBR0S5e08108g	-1.25588	1.2473e-12	teq/EtOH_vs_other
locus_tag=DEBR0S5e08658g	gene=ADH6	-1.51226	2.16333e-09	teq/EtOH_vs_other
locus_tag=DEBR0S5e08702g	locus_tag=DEBR0S5e08702g	-2.76394	3.01981e-10	teq/EtOH_vs_other
locus_tag=DEBR0S5e09032g	locus_tag=DEBR0S5e09032g	-1.83366	2.79652e-17	teq/EtOH_vs_other
locus_tag=DEBR0S5e09956g	locus_tag=DEBR0S5e09956g	1.54306	2.95381e-06	teq/EtOH_vs_other
locus_tag=DEBR0S5e09978g	gene=PRE4	-1.14246	4.43963e-29	teq/EtOH_vs_other
locus_tag=DEBR0S5e10022g	locus_tag=DEBR0S5e10022g	-1.31609	3.85244e-07	teq/EtOH_vs_other
locus_tag=DEBR0S5e10440g	locus_tag=DEBR0S5e10440g	1.09737	3.82688e-16	teq/EtOH_vs_other
locus_tag=DEBR0S5e10484g	locus_tag=DEBR0S5e10484g	1.72198	1.74552e-06	teq/EtOH_vs_other
locus_tag=DEBR0S5e11386g	gene=LSC1	-1.02994	2.2114e-05	teq/EtOH_vs_other
locus_tag=DEBR0S5e11540g	locus_tag=DEBR0S5e11540g	3.04226	0.00135656	teq/EtOH_vs_other
locus_tag=DEBR0S5e11738g	locus_tag=DEBR0S5e11738g	-2.0496	2.9662e-88	teq/EtOH_vs_other
locus_tag=DEBR0S5e12068g	locus_tag=DEBR0S5e12068g	-1.3252	5.39597e-13	teq/EtOH_vs_other
locus_tag=DEBR0S5e12288g	locus_tag=DEBR0S5e12288g	-1.4651	0.00703985	teq/EtOH_vs_other
locus_tag=DEBR0S5e12332g	gene=MNN9	-2.11303	9.64364e-20	teq/EtOH_vs_other
locus_tag=DEBR0S5e12354g	locus_tag=DEBR0S5e12354g	-2.82216	0.00472467	teq/EtOH_vs_other
locus_tag=DEBR0S6e00364g	locus_tag=DEBR0S6e00364g	-1.90422	0.000537399	teq/EtOH_vs_other
locus_tag=DEBR0S6e03158g	locus_tag=DEBR0S6e03158g	1.32611	1.2712e-06	teq/EtOH_vs_other
locus_tag=DEBR0S6e03796g	locus_tag=DEBR0S6e03796g	-1.55904	0.0167867	teq/EtOH_vs_other
locus_tag=DEBR0S6e04544g	locus_tag=DEBR0S6e04544g	1.07229	0.019074	teq/EtOH_vs_other
locus_tag=DEBR0S6e04632g	locus_tag=DEBR0S6e04632g	-1.43861	0.00611525	teq/EtOH_vs_other
locus_tag=DEBR0S6e06216g	locus_tag=DEBR0S6e06216g	3.9253	3.04626e-07	teq/EtOH_vs_other
locus_tag=DEBR0S6e06326g	gene=DIC1	1.35667	0.000552586	teq/EtOH_vs_other
locus_tag=DEBR0S6e07030g	gene=KRE6	-1.23529	5.48615e-09	teq/EtOH_vs_other
locus_tag=DEBR0S6e07162g	locus_tag=DEBR0S6e07162g	-1.0583	2.22424e-09	teq/EtOH_vs_other
locus_tag=DEBR0S6e07536g	locus_tag=DEBR0S6e07536g	1.51131	0.0117989	teq/EtOH_vs_other
locus_tag=DEBR0S6e08680g	gene=GAL2	1.58148	0.000142961	teq/EtOH_vs_other
locus_tag=DEBR0S6e08702g	gene=GAL2	1.00601	0.00830068	teq/EtOH_vs_other
locus_tag=DEBR0S6e08812g	gene=GAL2	1.36554	0.0328139	teq/EtOH_vs_other
locus_tag=DEBR0S6e09120g	locus_tag=DEBR0S6e09120g	8.10958	1.5512e-12	teq/EtOH_vs_other
locus_tag=DEBR0S6e10132g	gene=MEP2	2.22153	1.19624e-08	teq/EtOH_vs_other
locus_tag=DEBR0S6e10308g	gene=LIA1	1.06692	1.55388e-06	teq/EtOH_vs_other
locus_tag=DEBR0S6e10770g	gene=FKS1	-1.90616	0.000242962	teq/EtOH_vs_other
locus_tag=DEBR0S6e11298g	gene=lamA	-1.54422	0.00188835	teq/EtOH_vs_other
locus_tag=DEBR0S6e11826g	locus_tag=DEBR0S6e11826g	4.3795	4.71847e-05	teq/EtOH_vs_other
locus_tag=DEBR0S7e00364g	gene=ATG5	1.56767	2.55283e-09	teq/EtOH_vs_other
locus_tag=DEBR0S7e00430g	locus_tag=DEBR0S7e00430g	-1.22822	1.51281e-11	teq/EtOH_vs_other
locus_tag=DEBR0S7e00650g	locus_tag=DEBR0S7e00650g	1.07901	0.000252841	teq/EtOH_vs_other
locus_tag=DEBR0S7e00848g	locus_tag=DEBR0S7e00848g	-1.06428	3.70513e-20	teq/EtOH_vs_other
locus_tag=DEBR0S7e01134g	locus_tag=DEBR0S7e01134g	1.47902	8.90041e-15	teq/EtOH_vs_other
locus_tag=DEBR0S7e01508g	locus_tag=DEBR0S7e01508g	2.04454	2.64188e-10	teq/EtOH_vs_other
locus_tag=DEBR0S8e00298g	locus_tag=DEBR0S8e00298g	1.14989	0.00212782	teq/EtOH_vs_other
locus_tag=DEBR0S8e00320g	gene=OYE2	-1.51657	0.000307117	teq/EtOH_vs_other
locus_tag=DEBR0S8e01530g	locus_tag=DEBR0S8e01530g	1.17264	3.64508e-14	teq/EtOH_vs_other
locus_tag=DEBR0S1e00276g	gene=IMA1	-2.25075	0.0164372	wine1_vs_other
locus_tag=DEBR0S1e00342g	locus_tag=DEBR0S1e00342g	1.38876	0.0350366	wine1_vs_other
locus_tag=DEBR0S1e00452g	locus_tag=DEBR0S1e00452g	1.4265	0.00444666	wine1_vs_other
locus_tag=DEBR0S1e00650g	locus_tag=DEBR0S1e00650g	1.17646	4.91972e-07	wine1_vs_other
locus_tag=DEBR0S1e01486g	locus_tag=DEBR0S1e01486g	-1.30528	0.00257768	wine1_vs_other
locus_tag=DEBR0S1e01816g	locus_tag=DEBR0S1e01816g	-1.23036	2.80317e-05	wine1_vs_other
locus_tag=DEBR0S1e02718g	locus_tag=DEBR0S1e02718g	2.18381	7.48675e-17	wine1_vs_other
locus_tag=DEBR0S1e03796g	locus_tag=DEBR0S1e03796g	1.59117	2.6247e-12	wine1_vs_other
locus_tag=DEBR0S1e03994g	locus_tag=DEBR0S1e03994g	1.51035	1.30535e-07	wine1_vs_other
locus_tag=DEBR0S1e05270g	locus_tag=DEBR0S1e05270g	-1.07215	2.10209e-05	wine1_vs_other
locus_tag=DEBR0S1e07734g	locus_tag=DEBR0S1e07734g	1.28309	0.0212853	wine1_vs_other
locus_tag=DEBR0S1e10044g	locus_tag=DEBR0S1e10044g	1.16183	6.75812e-27	wine1_vs_other
locus_tag=DEBR0S1e10132g	gene=KES1	1.06379	0.00539495	wine1_vs_other
locus_tag=DEBR0S1e10748g	gene=GCV2	1.66022	0.00284778	wine1_vs_other
locus_tag=DEBR0S1e11496g	gene=RPL20B	-2.63919	1.04079e-36	wine1_vs_other
locus_tag=DEBR0S1e11958g	gene=ADH3	-1.2509	0.000100236	wine1_vs_other
locus_tag=DEBR0S1e12112g	locus_tag=DEBR0S1e12112g	1.33487	0.00671135	wine1_vs_other
locus_tag=DEBR0S1e12420g	locus_tag=DEBR0S1e12420g	1.33564	6.48842e-07	wine1_vs_other
locus_tag=DEBR0S1e12926g	locus_tag=DEBR0S1e12926g	-1.34748	0.0358934	wine1_vs_other
locus_tag=DEBR0S1e13806g	locus_tag=DEBR0S1e13806g	1.10709	0.0321466	wine1_vs_other
locus_tag=DEBR0S1e13960g	locus_tag=DEBR0S1e13960g	-2.26719	9.2994e-06	wine1_vs_other
locus_tag=DEBR0S1e14202g	locus_tag=DEBR0S1e14202g	-1.11865	2.52641e-09	wine1_vs_other
locus_tag=DEBR0S1e14356g	locus_tag=DEBR0S1e14356g	1.0173	9.04311e-05	wine1_vs_other
locus_tag=DEBR0S1e14708g	locus_tag=DEBR0S1e14708g	2.52672	0.00160556	wine1_vs_other
locus_tag=DEBR0S1e14950g	gene=ERP1	-1.12686	1.01632e-12	wine1_vs_other
locus_tag=DEBR0S1e15500g	gene=BOR1	-1.03728	1.50298e-16	wine1_vs_other
locus_tag=DEBR0S1e15588g	locus_tag=DEBR0S1e15588g	2.08127	0.00351709	wine1_vs_other
locus_tag=DEBR0S1e16776g	gene=HHF1	-3.19359	5.05208e-16	wine1_vs_other
locus_tag=DEBR0S1e17392g	gene=RPS10B	-2.00085	9.59364e-26	wine1_vs_other
locus_tag=DEBR0S1e17502g	locus_tag=DEBR0S1e17502g	1.25909	0.0235229	wine1_vs_other
locus_tag=DEBR0S1e18954g	locus_tag=DEBR0S1e18954g	-1.67823	3.58743e-52	wine1_vs_other
locus_tag=DEBR0S1e18976g	locus_tag=DEBR0S1e18976g	-1.57717	5.24427e-13	wine1_vs_other
locus_tag=DEBR0S1e19306g	locus_tag=DEBR0S1e19306g	-2.08747	2.60525e-23	wine1_vs_other
locus_tag=DEBR0S1e19328g	gene=CYB5	-1.23808	3.62856e-15	wine1_vs_other
locus_tag=DEBR0S1e19350g	locus_tag=DEBR0S1e19350g	-1.2267	4.61176e-13	wine1_vs_other
locus_tag=DEBR0S1e19482g	gene=HHT1	-1.6367	2.71324e-09	wine1_vs_other
locus_tag=DEBR0S1e19504g	gene=HHF1	-1.23105	0.000512199	wine1_vs_other
locus_tag=DEBR0S1e19636g	locus_tag=DEBR0S1e19636g	1.14037	0.000718426	wine1_vs_other
locus_tag=DEBR0S1e19724g	locus_tag=DEBR0S1e19724g	1.01384	2.92584e-14	wine1_vs_other
locus_tag=DEBR0S1e19812g	locus_tag=DEBR0S1e19812g	1.4422	1.13102e-05	wine1_vs_other
locus_tag=DEBR0S1e20054g	locus_tag=DEBR0S1e20054g	-1.47129	4.31201e-07	wine1_vs_other
locus_tag=DEBR0S1e20230g	gene=AOX1	-1.55988	0.0330501	wine1_vs_other
locus_tag=DEBR0S1e20912g	locus_tag=DEBR0S1e20912g	1.20504	0.0107384	wine1_vs_other
locus_tag=DEBR0S1e21330g	locus_tag=DEBR0S1e21330g	1.85919	2.39339e-08	wine1_vs_other
locus_tag=DEBR0S1e22188g	locus_tag=DEBR0S1e22188g	1.08252	4.91298e-06	wine1_vs_other
locus_tag=DEBR0S1e23354g	gene=INO1	-1.62899	0.0152722	wine1_vs_other
locus_tag=DEBR0S1e23508g	gene=VTC1	-1.07879	4.1111e-07	wine1_vs_other
locus_tag=DEBR0S1e24124g	gene=SMK1	1.43073	0.0110867	wine1_vs_other
locus_tag=DEBR0S1e24256g	locus_tag=DEBR0S1e24256g	1.70408	0.00630933	wine1_vs_other
locus_tag=DEBR0S1e25180g	locus_tag=DEBR0S1e25180g	-1.31949	0.000196788	wine1_vs_other
locus_tag=DEBR0S1e25202g	locus_tag=DEBR0S1e25202g	-1.32876	8.80504e-19	wine1_vs_other
locus_tag=DEBR0S1e26060g	locus_tag=DEBR0S1e26060g	-1.27707	0.00469729	wine1_vs_other
locus_tag=DEBR0S1e26104g	gene=phoA	-1.40355	0.00472541	wine1_vs_other
locus_tag=DEBR0S1e27402g	gene=GAP1	3.53542	1.14521e-19	wine1_vs_other
locus_tag=DEBR0S1e28106g	gene=DUR3	-1.60696	0.0123818	wine1_vs_other
locus_tag=DEBR0S1e28700g	gene=RPS2	-1.12352	8.77642e-21	wine1_vs_other
locus_tag=DEBR0S1e29030g	gene=AGX1	-2.10985	4.25158e-08	wine1_vs_other
locus_tag=DEBR0S1e29558g	gene=ADE8	-1.00324	1.37409e-08	wine1_vs_other
locus_tag=DEBR0S1e29712g	locus_tag=DEBR0S1e29712g	-1.36024	0.000960621	wine1_vs_other
locus_tag=DEBR0S1e30812g	locus_tag=DEBR0S1e30812g	-1.54354	2.65746e-05	wine1_vs_other
locus_tag=DEBR0S1e31340g	gene=CAN1	-1.0958	4.53563e-10	wine1_vs_other
locus_tag=DEBR0S1e31362g	gene=LYP1	-1.60508	4.58305e-05	wine1_vs_other
locus_tag=DEBR0S1e31538g	gene=RPS17B	-1.7227	6.67834e-06	wine1_vs_other
locus_tag=DEBR0S1e33474g	locus_tag=DEBR0S1e33474g	3.5018	0.0337094	wine1_vs_other
locus_tag=DEBR0S1e33848g	gene=BNA1	1.23457	0.00489804	wine1_vs_other
locus_tag=DEBR0S1e34156g	locus_tag=DEBR0S1e34156g	1.266	1.69015e-10	wine1_vs_other
locus_tag=DEBR0S1e34442g	locus_tag=DEBR0S1e34442g	-1.50961	0.0331957	wine1_vs_other
locus_tag=DEBR0S1e34530g	gene=MPH2	-2.56953	0.00371965	wine1_vs_other
locus_tag=DEBR0S1e34552g	locus_tag=DEBR0S1e34552g	-1.97895	0.017132	wine1_vs_other
locus_tag=DEBR0S1e34574g	locus_tag=DEBR0S1e34574g	-1.822	0.0370223	wine1_vs_other
locus_tag=DEBR0S2e00232g	locus_tag=DEBR0S2e00232g	-1.47692	2.13958e-62	wine1_vs_other
locus_tag=DEBR0S2e00254g	locus_tag=DEBR0S2e00254g	-1.42487	1.76447e-08	wine1_vs_other
locus_tag=DEBR0S2e00276g	locus_tag=DEBR0S2e00276g	-1.21395	8.96948e-09	wine1_vs_other
locus_tag=DEBR0S2e00298g	gene=NCS6	-2.20202	6.22177e-47	wine1_vs_other
locus_tag=DEBR0S2e00320g	locus_tag=DEBR0S2e00320g	-2.09298	2.02481e-105	wine1_vs_other
locus_tag=DEBR0S2e00342g	gene=APD1	-1.60016	3.2281e-23	wine1_vs_other
locus_tag=DEBR0S2e00408g	locus_tag=DEBR0S2e00408g	-1.75271	1.01582e-11	wine1_vs_other
locus_tag=DEBR0S2e00430g	locus_tag=DEBR0S2e00430g	-1.31562	2.56745e-24	wine1_vs_other
locus_tag=DEBR0S2e00452g	gene=CYT1	-1.64876	1.01993e-22	wine1_vs_other
locus_tag=DEBR0S2e00474g	locus_tag=DEBR0S2e00474g	-1.76378	6.20828e-20	wine1_vs_other
locus_tag=DEBR0S2e00496g	locus_tag=DEBR0S2e00496g	-1.60477	6.7931e-11	wine1_vs_other
locus_tag=DEBR0S2e00540g	gene=TFP1	-1.60541	1.4262e-15	wine1_vs_other
locus_tag=DEBR0S2e00562g	locus_tag=DEBR0S2e00562g	-2.0434	0.00333512	wine1_vs_other
locus_tag=DEBR0S2e00584g	locus_tag=DEBR0S2e00584g	-1.75033	3.40344e-05	wine1_vs_other
locus_tag=DEBR0S2e00606g	locus_tag=DEBR0S2e00606g	-2.83124	3.39411e-08	wine1_vs_other
locus_tag=DEBR0S2e00628g	locus_tag=DEBR0S2e00628g	-1.06744	7.56133e-13	wine1_vs_other
locus_tag=DEBR0S2e00672g	gene=PKP2	-1.22744	3.84721e-09	wine1_vs_other
locus_tag=DEBR0S2e00694g	locus_tag=DEBR0S2e00694g	-1.30365	4.87097e-46	wine1_vs_other
locus_tag=DEBR0S2e00716g	locus_tag=DEBR0S2e00716g	-1.33518	6.20961e-64	wine1_vs_other
locus_tag=DEBR0S2e00738g	locus_tag=DEBR0S2e00738g	-1.30131	3.00875e-44	wine1_vs_other
locus_tag=DEBR0S2e00760g	gene=SUN4	-1.47555	7.54054e-11	wine1_vs_other
locus_tag=DEBR0S2e00804g	locus_tag=DEBR0S2e00804g	-1.68354	3.17111e-05	wine1_vs_other
locus_tag=DEBR0S2e00958g	locus_tag=DEBR0S2e00958g	-1.98322	1.82931e-22	wine1_vs_other
locus_tag=DEBR0S2e01046g	locus_tag=DEBR0S2e01046g	-1.22375	1.37649e-11	wine1_vs_other
locus_tag=DEBR0S2e01112g	locus_tag=DEBR0S2e01112g	-1.17181	1.63947e-08	wine1_vs_other
locus_tag=DEBR0S2e01178g	locus_tag=DEBR0S2e01178g	-1.69766	3.03493e-10	wine1_vs_other
locus_tag=DEBR0S2e01420g	gene=ADH6	-1.84216	0.00561151	wine1_vs_other
locus_tag=DEBR0S2e01486g	gene=RPA190	-1.39567	1.54971e-10	wine1_vs_other
locus_tag=DEBR0S2e01508g	locus_tag=DEBR0S2e01508g	-1.31348	1.45616e-45	wine1_vs_other
locus_tag=DEBR0S2e01530g	gene=OYE2	-2.10946	2.4782e-09	wine1_vs_other
locus_tag=DEBR0S2e01552g	gene=NBP35	-1.34155	5.62658e-17	wine1_vs_other
locus_tag=DEBR0S2e01574g	gene=ISW1	-1.64348	1.24291e-29	wine1_vs_other
locus_tag=DEBR0S2e01596g	gene=HYR1	-1.68305	4.20147e-11	wine1_vs_other
locus_tag=DEBR0S2e01618g	gene=RIB1	-1.40292	7.0198e-18	wine1_vs_other
locus_tag=DEBR0S2e01640g	locus_tag=DEBR0S2e01640g	-1.06609	2.72413e-06	wine1_vs_other
locus_tag=DEBR0S2e01662g	gene=RRT2	-3.03892	5.63668e-16	wine1_vs_other
locus_tag=DEBR0S2e01684g	gene=MLC1	-1.91673	1.18537e-35	wine1_vs_other
locus_tag=DEBR0S2e01706g	gene=ERT1	-1.40946	9.73467e-47	wine1_vs_other
locus_tag=DEBR0S2e01728g	gene=ARC1	-1.71927	1.26001e-63	wine1_vs_other
locus_tag=DEBR0S2e01750g	gene=DOM34	-1.38696	5.39896e-42	wine1_vs_other
locus_tag=DEBR0S2e01772g	locus_tag=DEBR0S2e01772g	-1.23021	1.54281e-14	wine1_vs_other
locus_tag=DEBR0S2e01794g	locus_tag=DEBR0S2e01794g	-1.42116	1.04301e-13	wine1_vs_other
locus_tag=DEBR0S2e01816g	gene=RPL28	-2.69033	5.14245e-19	wine1_vs_other
locus_tag=DEBR0S2e01838g	locus_tag=DEBR0S2e01838g	-1.85015	2.81381e-18	wine1_vs_other
locus_tag=DEBR0S2e01860g	gene=ALG7	-1.20234	8.53568e-10	wine1_vs_other
locus_tag=DEBR0S2e02960g	locus_tag=DEBR0S2e02960g	1.59487	4.09305e-06	wine1_vs_other
locus_tag=DEBR0S2e03620g	gene=RPS28B	-1.15055	5.75363e-12	wine1_vs_other
locus_tag=DEBR0S2e05424g	gene=ADK2	-1.0067	3.03493e-10	wine1_vs_other
locus_tag=DEBR0S2e05578g	gene=RSN1	-1.24759	2.86634e-23	wine1_vs_other
locus_tag=DEBR0S2e05600g	locus_tag=DEBR0S2e05600g	-2.14738	0.000399121	wine1_vs_other
locus_tag=DEBR0S2e06942g	locus_tag=DEBR0S2e06942g	1.06272	2.33654e-07	wine1_vs_other
locus_tag=DEBR0S2e07074g	locus_tag=DEBR0S2e07074g	1.56534	0.0147128	wine1_vs_other
locus_tag=DEBR0S2e09076g	locus_tag=DEBR0S2e09076g	-1.49461	0.000141632	wine1_vs_other
locus_tag=DEBR0S2e09098g	gene=vht1	-1.49407	1.14591e-08	wine1_vs_other
locus_tag=DEBR0S2e09142g	gene=MRPL25	-1.18423	8.51472e-13	wine1_vs_other
locus_tag=DEBR0S2e09164g	gene=ARG8	-1.41905	9.03352e-05	wine1_vs_other
locus_tag=DEBR0S2e09252g	locus_tag=DEBR0S2e09252g	-1.20038	5.30287e-09	wine1_vs_other
locus_tag=DEBR0S2e09274g	gene=CDC33	-1.26237	3.24582e-44	wine1_vs_other
locus_tag=DEBR0S2e09318g	locus_tag=DEBR0S2e09318g	-1.5851	6.33464e-09	wine1_vs_other
locus_tag=DEBR0S2e09670g	gene=RPL39	-1.6955	2.69916e-16	wine1_vs_other
locus_tag=DEBR0S2e09692g	gene=RPS22A	-3.66041	1.48128e-47	wine1_vs_other
locus_tag=DEBR0S2e09956g	locus_tag=DEBR0S2e09956g	-1.04206	3.62529e-17	wine1_vs_other
locus_tag=DEBR0S2e10286g	gene=btn1	1.03129	9.83363e-06	wine1_vs_other
locus_tag=DEBR0S2e11078g	gene=SNA2	-1.25127	1.87776e-08	wine1_vs_other
locus_tag=DEBR0S2e12420g	gene=SPS19	1.30013	0.00800396	wine1_vs_other
locus_tag=DEBR0S2e12596g	locus_tag=DEBR0S2e12596g	2.41483	0.00207782	wine1_vs_other
locus_tag=DEBR0S2e13168g	gene=PST1	-1.42833	4.77742e-28	wine1_vs_other
locus_tag=DEBR0S2e13476g	locus_tag=DEBR0S2e13476g	-1.7853	0.000979566	wine1_vs_other
locus_tag=DEBR0S2e13608g	locus_tag=DEBR0S2e13608g	-1.28974	0.00817501	wine1_vs_other
locus_tag=DEBR0S2e14158g	locus_tag=DEBR0S2e14158g	1.04458	0.00322933	wine1_vs_other
locus_tag=DEBR0S2e14862g	gene=RPS1A	-1.17183	0.0263826	wine1_vs_other
locus_tag=DEBR0S2e15324g	locus_tag=DEBR0S2e15324g	3.68294	2.01493e-18	wine1_vs_other
locus_tag=DEBR0S2e15412g	locus_tag=DEBR0S2e15412g	-1.23253	0.000180226	wine1_vs_other
locus_tag=DEBR0S2e15742g	locus_tag=DEBR0S2e15742g	-1.02631	6.4567e-08	wine1_vs_other
locus_tag=DEBR0S2e16754g	locus_tag=DEBR0S2e16754g	-1.03598	1.31036e-16	wine1_vs_other
locus_tag=DEBR0S2e16776g	gene=ELP3	-1.32636	3.17641e-24	wine1_vs_other
locus_tag=DEBR0S2e17348g	gene=SEC62	-2.88183	2.19732e-23	wine1_vs_other
locus_tag=DEBR0S2e18822g	gene=PIR3	1.05758	8.14983e-07	wine1_vs_other
locus_tag=DEBR0S2e19152g	locus_tag=DEBR0S2e19152g	1.40233	0.000339339	wine1_vs_other
locus_tag=DEBR0S2e19504g	locus_tag=DEBR0S2e19504g	-1.63322	1.46477e-05	wine1_vs_other
locus_tag=DEBR0S2e20142g	locus_tag=DEBR0S2e20142g	1.50315	0.0313339	wine1_vs_other
locus_tag=DEBR0S2e20428g	gene=bik6	-1.1342	0.00485607	wine1_vs_other
locus_tag=DEBR0S2e20450g	gene=mfs1	-2.87106	0.00455396	wine1_vs_other
locus_tag=DEBR0S2e20538g	locus_tag=DEBR0S2e20538g	1.45686	3.40293e-05	wine1_vs_other
locus_tag=DEBR0S2e20670g	gene=YCT1	-3.56758	8.66143e-09	wine1_vs_other
locus_tag=DEBR0S2e20934g	gene=FDH1	2.64036	1.92628e-18	wine1_vs_other
locus_tag=DEBR0S2e21022g	locus_tag=DEBR0S2e21022g	1.52932	7.01678e-05	wine1_vs_other
locus_tag=DEBR0S2e21308g	gene=GAP1	3.25847	7.4184e-17	wine1_vs_other
locus_tag=DEBR0S2e21572g	gene=TMA22	-7.25978	2.14624e-10	wine1_vs_other
locus_tag=DEBR0S3e00496g	gene=RPL41	-7.08497	0.000203929	wine1_vs_other
locus_tag=DEBR0S3e00958g	locus_tag=DEBR0S3e00958g	1.36763	0.00150664	wine1_vs_other
locus_tag=DEBR0S3e01640g	gene=RPS21A	-1.94242	7.91688e-53	wine1_vs_other
locus_tag=DEBR0S3e02080g	locus_tag=DEBR0S3e02080g	-1.46289	2.48152e-05	wine1_vs_other
locus_tag=DEBR0S3e03752g	gene=RPS19B	-1.35968	4.86873e-05	wine1_vs_other
locus_tag=DEBR0S3e05380g	locus_tag=DEBR0S3e05380g	-1.13002	4.25272e-07	wine1_vs_other
locus_tag=DEBR0S3e05468g	locus_tag=DEBR0S3e05468g	1.39996	1.64857e-06	wine1_vs_other
locus_tag=DEBR0S3e06832g	locus_tag=DEBR0S3e06832g	-1.47579	1.59462e-05	wine1_vs_other
locus_tag=DEBR0S3e06876g	locus_tag=DEBR0S3e06876g	-1.46435	1.54394e-27	wine1_vs_other
locus_tag=DEBR0S3e06898g	locus_tag=DEBR0S3e06898g	-1.01165	9.64158e-07	wine1_vs_other
locus_tag=DEBR0S3e06942g	locus_tag=DEBR0S3e06942g	1.82875	0.000824179	wine1_vs_other
locus_tag=DEBR0S3e07184g	locus_tag=DEBR0S3e07184g	-1.13222	6.58206e-15	wine1_vs_other
locus_tag=DEBR0S3e07602g	gene=SCP1	1.35585	0.000375664	wine1_vs_other
locus_tag=DEBR0S3e07624g	locus_tag=DEBR0S3e07624g	1.03802	4.64823e-05	wine1_vs_other
locus_tag=DEBR0S3e07822g	gene=GCV1	1.689	0.00489804	wine1_vs_other
locus_tag=DEBR0S3e08284g	gene=NOG1	-8.73144	8.56757e-21	wine1_vs_other
locus_tag=DEBR0S3e08460g	gene=ARA1	-1.74798	0.00611299	wine1_vs_other
locus_tag=DEBR0S3e08746g	locus_tag=DEBR0S3e08746g	1.50449	0.0328194	wine1_vs_other
locus_tag=DEBR0S3e08834g	gene=FBP1	1.28452	0.00111001	wine1_vs_other
locus_tag=DEBR0S3e09164g	gene=CDC10	1.19634	7.14046e-06	wine1_vs_other
locus_tag=DEBR0S3e09692g	locus_tag=DEBR0S3e09692g	-5.41759	5.37538e-05	wine1_vs_other
locus_tag=DEBR0S3e09846g	locus_tag=DEBR0S3e09846g	1.11429	0.000450157	wine1_vs_other
locus_tag=DEBR0S3e10088g	locus_tag=DEBR0S3e10088g	-1.20373	0.00457603	wine1_vs_other
locus_tag=DEBR0S3e10110g	locus_tag=DEBR0S3e10110g	-1.09472	1.55307e-42	wine1_vs_other
locus_tag=DEBR0S3e10132g	gene=ARG7	-1.10311	0.000836286	wine1_vs_other
locus_tag=DEBR0S3e10462g	locus_tag=DEBR0S3e10462g	1.28598	0.00263607	wine1_vs_other
locus_tag=DEBR0S3e10682g	locus_tag=DEBR0S3e10682g	-1.58508	0.00928342	wine1_vs_other
locus_tag=DEBR0S3e10704g	gene=OPT2	-1.1024	0.0296912	wine1_vs_other
locus_tag=DEBR0S3e10968g	gene=SSB2	-1.071	2.377e-07	wine1_vs_other
locus_tag=DEBR0S3e10990g	gene=RIO2	-1.40861	6.93116e-12	wine1_vs_other
locus_tag=DEBR0S3e11078g	locus_tag=DEBR0S3e11078g	-1.46496	3.60568e-08	wine1_vs_other
locus_tag=DEBR0S3e11100g	locus_tag=DEBR0S3e11100g	1.62473	0.0162348	wine1_vs_other
locus_tag=DEBR0S3e11144g	locus_tag=DEBR0S3e11144g	-1.09985	5.83132e-08	wine1_vs_other
locus_tag=DEBR0S3e11408g	locus_tag=DEBR0S3e11408g	-1.08765	4.68545e-06	wine1_vs_other
locus_tag=DEBR0S3e11606g	locus_tag=DEBR0S3e11606g	2.66264	0.000507189	wine1_vs_other
locus_tag=DEBR0S3e11628g	locus_tag=DEBR0S3e11628g	1.36798	6.62573e-05	wine1_vs_other
locus_tag=DEBR0S3e11936g	gene=RPS7B	-1.33572	1.18581e-05	wine1_vs_other
locus_tag=DEBR0S3e12156g	locus_tag=DEBR0S3e12156g	-1.10005	4.26793e-09	wine1_vs_other
locus_tag=DEBR0S3e12288g	locus_tag=DEBR0S3e12288g	-1.62603	7.67249e-05	wine1_vs_other
locus_tag=DEBR0S3e12992g	locus_tag=DEBR0S3e12992g	1.68367	6.32989e-06	wine1_vs_other
locus_tag=DEBR0S3e13014g	locus_tag=DEBR0S3e13014g	1.17175	2.52525e-05	wine1_vs_other
locus_tag=DEBR0S3e13542g	locus_tag=DEBR0S3e13542g	-1.57157	2.41053e-10	wine1_vs_other
locus_tag=DEBR0S3e13718g	locus_tag=DEBR0S3e13718g	-1.02099	0.007131	wine1_vs_other
locus_tag=DEBR0S3e13828g	locus_tag=DEBR0S3e13828g	3.46472	0.000127646	wine1_vs_other
locus_tag=DEBR0S3e14224g	locus_tag=DEBR0S3e14224g	-1.91395	5.16701e-33	wine1_vs_other
locus_tag=DEBR0S3e14642g	gene=amdS	1.3354	7.0828e-05	wine1_vs_other
locus_tag=DEBR0S3e14708g	gene=DAL5	3.79427	6.61121e-13	wine1_vs_other
locus_tag=DEBR0S3e14906g	gene=VBA2	1.97239	0.0470123	wine1_vs_other
locus_tag=DEBR0S3e14928g	locus_tag=DEBR0S3e14928g	1.29931	0.0192078	wine1_vs_other
locus_tag=DEBR0S3e15764g	gene=CDC19	-1.12143	7.29018e-06	wine1_vs_other
locus_tag=DEBR0S3e15896g	gene=RPL38	-4.01399	1.81067e-205	wine1_vs_other
locus_tag=DEBR0S3e16820g	gene=NCE102	-1.17921	1.40039e-11	wine1_vs_other
locus_tag=DEBR0S3e16864g	locus_tag=DEBR0S3e16864g	-1.05611	0.00911001	wine1_vs_other
locus_tag=DEBR0S4e00100g	locus_tag=DEBR0S4e00100g	-2.32694	2.83551e-05	wine1_vs_other
locus_tag=DEBR0S4e01090g	locus_tag=DEBR0S4e01090g	-1.02979	0.0145673	wine1_vs_other
locus_tag=DEBR0S4e01332g	gene=PET18	-1.42547	1.1447e-18	wine1_vs_other
locus_tag=DEBR0S4e01420g	gene=ATC1	1.93089	0.00983131	wine1_vs_other
locus_tag=DEBR0S4e01816g	locus_tag=DEBR0S4e01816g	-2.21464	0.00122006	wine1_vs_other
locus_tag=DEBR0S4e02102g	locus_tag=DEBR0S4e02102g	1.93439	1.0782e-05	wine1_vs_other
locus_tag=DEBR0S4e02146g	locus_tag=DEBR0S4e02146g	-1.09844	4.28426e-06	wine1_vs_other
locus_tag=DEBR0S4e03950g	locus_tag=DEBR0S4e03950g	-1.34364	3.75381e-12	wine1_vs_other
locus_tag=DEBR0S4e04478g	locus_tag=DEBR0S4e04478g	1.34501	0.00131339	wine1_vs_other
locus_tag=DEBR0S4e04720g	gene=MGR2	-2.11736	9.65299e-50	wine1_vs_other
locus_tag=DEBR0S4e05424g	locus_tag=DEBR0S4e05424g	1.40958	4.44433e-10	wine1_vs_other
locus_tag=DEBR0S4e05688g	locus_tag=DEBR0S4e05688g	1.00611	0.0113459	wine1_vs_other
locus_tag=DEBR0S4e05952g	locus_tag=DEBR0S4e05952g	-1.62999	3.0662e-06	wine1_vs_other
locus_tag=DEBR0S4e06370g	gene=SAM1	-1.3385	2.0347e-11	wine1_vs_other
locus_tag=DEBR0S4e06480g	locus_tag=DEBR0S4e06480g	2.11944	2.6991e-08	wine1_vs_other
locus_tag=DEBR0S4e07888g	locus_tag=DEBR0S4e07888g	-1.42008	8.12598e-16	wine1_vs_other
locus_tag=DEBR0S4e09252g	gene=UGA4	1.48036	0.00209617	wine1_vs_other
locus_tag=DEBR0S4e09670g	locus_tag=DEBR0S4e09670g	1.13859	9.11076e-20	wine1_vs_other
locus_tag=DEBR0S4e09824g	gene=DAL1	2.97608	1.54971e-10	wine1_vs_other
locus_tag=DEBR0S4e10044g	locus_tag=DEBR0S4e10044g	1.5123	0.000660643	wine1_vs_other
locus_tag=DEBR0S4e12332g	locus_tag=DEBR0S4e12332g	-1.05157	1.69687e-05	wine1_vs_other
locus_tag=DEBR0S4e13168g	locus_tag=DEBR0S4e13168g	-1.15273	2.92584e-14	wine1_vs_other
locus_tag=DEBR0S4e13938g	locus_tag=DEBR0S4e13938g	-1.28953	0.00348444	wine1_vs_other
locus_tag=DEBR0S4e14114g	gene=MBF1	-12.8377	1.74089e-49	wine1_vs_other
locus_tag=DEBR0S4e14180g	gene=MRD1	-1.10528	6.90521e-16	wine1_vs_other
locus_tag=DEBR0S4e16006g	gene=EGD1	-1.2035	2.01171e-10	wine1_vs_other
locus_tag=DEBR0S5e00100g	locus_tag=DEBR0S5e00100g	-3.0404	0.00385222	wine1_vs_other
locus_tag=DEBR0S5e00144g	gene=bglI	2.55842	0.00383514	wine1_vs_other
locus_tag=DEBR0S5e00166g	locus_tag=DEBR0S5e00166g	4.39749	2.42516e-08	wine1_vs_other
locus_tag=DEBR0S5e00298g	locus_tag=DEBR0S5e00298g	1.57798	0.0315301	wine1_vs_other
locus_tag=DEBR0S5e00452g	locus_tag=DEBR0S5e00452g	1.87497	3.53177e-05	wine1_vs_other
locus_tag=DEBR0S5e00826g	gene=HFD1	1.02202	4.22844e-08	wine1_vs_other
locus_tag=DEBR0S5e01156g	locus_tag=DEBR0S5e01156g	1.06013	0.00345819	wine1_vs_other
locus_tag=DEBR0S5e01244g	gene=TAZ1	-22.6341	5.28456e-21	wine1_vs_other
locus_tag=DEBR0S5e01596g	locus_tag=DEBR0S5e01596g	2.02085	2.49101e-11	wine1_vs_other
locus_tag=DEBR0S5e01640g	locus_tag=DEBR0S5e01640g	-1.7947	2.23355e-08	wine1_vs_other
locus_tag=DEBR0S5e01706g	locus_tag=DEBR0S5e01706g	-2.70777	5.72555e-09	wine1_vs_other
locus_tag=DEBR0S5e02542g	locus_tag=DEBR0S5e02542g	1.08905	2.32834e-09	wine1_vs_other
locus_tag=DEBR0S5e03356g	gene=GIT1	-1.76316	0.0247168	wine1_vs_other
locus_tag=DEBR0S5e03422g	locus_tag=DEBR0S5e03422g	1.52136	4.51401e-06	wine1_vs_other
locus_tag=DEBR0S5e03598g	locus_tag=DEBR0S5e03598g	3.2292	1.35616e-11	wine1_vs_other
locus_tag=DEBR0S5e03994g	gene=CYB2	-1.57574	3.98731e-05	wine1_vs_other
locus_tag=DEBR0S5e04302g	locus_tag=DEBR0S5e04302g	2.84215	8.19841e-08	wine1_vs_other
locus_tag=DEBR0S5e05160g	locus_tag=DEBR0S5e05160g	1.01118	2.45399e-11	wine1_vs_other
locus_tag=DEBR0S5e05248g	locus_tag=DEBR0S5e05248g	-1.15938	6.21814e-27	wine1_vs_other
locus_tag=DEBR0S5e05952g	locus_tag=DEBR0S5e05952g	1.13456	9.54721e-06	wine1_vs_other
locus_tag=DEBR0S5e07206g	gene=ADI1	-1.10343	0.00022673	wine1_vs_other
locus_tag=DEBR0S5e07250g	gene=ppr1	-1.35146	5.24794e-06	wine1_vs_other
locus_tag=DEBR0S5e07668g	locus_tag=DEBR0S5e07668g	-1.61936	1.02022e-32	wine1_vs_other
locus_tag=DEBR0S5e07690g	gene=PIK1	-1.48475	1.20672e-37	wine1_vs_other
locus_tag=DEBR0S5e07734g	gene=suc1	-1.30207	5.38536e-18	wine1_vs_other
locus_tag=DEBR0S5e08966g	locus_tag=DEBR0S5e08966g	1.12678	0.0189735	wine1_vs_other
locus_tag=DEBR0S5e09956g	locus_tag=DEBR0S5e09956g	-2.03846	0.000171972	wine1_vs_other
locus_tag=DEBR0S5e11584g	gene=THI72	1.30306	9.83207e-07	wine1_vs_other
locus_tag=DEBR0S5e11936g	gene=RPS22A	-1.35183	2.14459e-06	wine1_vs_other
locus_tag=DEBR0S5e12288g	locus_tag=DEBR0S5e12288g	1.87821	0.00178946	wine1_vs_other
locus_tag=DEBR0S5e12332g	gene=MNN9	1.84162	1.41434e-13	wine1_vs_other
locus_tag=DEBR0S6e00936g	locus_tag=DEBR0S6e00936g	-1.37206	1.69808e-05	wine1_vs_other
locus_tag=DEBR0S6e01266g	gene=UPS2	1.13937	3.24415e-11	wine1_vs_other
locus_tag=DEBR0S6e01310g	locus_tag=DEBR0S6e01310g	-4.41189	0.000175724	wine1_vs_other
locus_tag=DEBR0S6e01332g	locus_tag=DEBR0S6e01332g	-2.08624	1.59565e-58	wine1_vs_other
locus_tag=DEBR0S6e01816g	gene=SRX1	1.70706	0.00110849	wine1_vs_other
locus_tag=DEBR0S6e02036g	gene=LSM2	-3.42824	9.96904e-33	wine1_vs_other
locus_tag=DEBR0S6e02652g	locus_tag=DEBR0S6e02652g	1.56648	6.34817e-08	wine1_vs_other
locus_tag=DEBR0S6e02718g	gene=TIM10	-1.31662	1.25023e-10	wine1_vs_other
locus_tag=DEBR0S6e02762g	locus_tag=DEBR0S6e02762g	-1.12374	0.00565166	wine1_vs_other
locus_tag=DEBR0S6e02894g	locus_tag=DEBR0S6e02894g	1.41489	1.64532e-14	wine1_vs_other
locus_tag=DEBR0S6e03158g	locus_tag=DEBR0S6e03158g	1.10733	0.00351827	wine1_vs_other
locus_tag=DEBR0S6e03378g	locus_tag=DEBR0S6e03378g	-1.74054	0.000715331	wine1_vs_other
locus_tag=DEBR0S6e03774g	gene=BNA3	-1.50117	0.000326182	wine1_vs_other
locus_tag=DEBR0S6e03884g	locus_tag=DEBR0S6e03884g	1.40325	3.41396e-07	wine1_vs_other
locus_tag=DEBR0S6e04236g	locus_tag=DEBR0S6e04236g	1.06586	1.18401e-06	wine1_vs_other
locus_tag=DEBR0S6e04544g	locus_tag=DEBR0S6e04544g	2.40943	9.42003e-10	wine1_vs_other
locus_tag=DEBR0S6e04698g	gene=PSR1	-1.16297	3.83283e-06	wine1_vs_other
locus_tag=DEBR0S6e05072g	gene=STE7	1.02187	2.56528e-07	wine1_vs_other
locus_tag=DEBR0S6e05094g	locus_tag=DEBR0S6e05094g	1.40651	4.17488e-12	wine1_vs_other
locus_tag=DEBR0S6e05820g	gene=SUR2	-1.26924	0.00165721	wine1_vs_other
locus_tag=DEBR0S6e06260g	gene=HST1	-1.03715	1.03416e-12	wine1_vs_other
locus_tag=DEBR0S6e06326g	gene=DIC1	-1.17911	0.0279035	wine1_vs_other
locus_tag=DEBR0S6e06546g	gene=DEG1	-1.38883	8.42016e-06	wine1_vs_other
locus_tag=DEBR0S6e06568g	gene=YRB30	1.21632	5.29371e-06	wine1_vs_other
locus_tag=DEBR0S6e06590g	locus_tag=DEBR0S6e06590g	-3.24033	0.00595174	wine1_vs_other
locus_tag=DEBR0S6e07206g	locus_tag=DEBR0S6e07206g	-1.7365	9.74718e-11	wine1_vs_other
locus_tag=DEBR0S6e07272g	locus_tag=DEBR0S6e07272g	1.84839	0.00732426	wine1_vs_other
locus_tag=DEBR0S6e08218g	gene=ECM3	-1.18353	8.74187e-05	wine1_vs_other
locus_tag=DEBR0S6e09230g	gene=ERG10	-1.35373	5.17734e-15	wine1_vs_other
locus_tag=DEBR0S6e09274g	gene=GAR1	-1.02476	1.25065e-07	wine1_vs_other
locus_tag=DEBR0S6e09362g	locus_tag=DEBR0S6e09362g	-2.55819	2.94574e-12	wine1_vs_other
locus_tag=DEBR0S6e11298g	gene=lamA	2.27335	5.81648e-06	wine1_vs_other
locus_tag=DEBR0S6e11716g	locus_tag=DEBR0S6e11716g	-1.15015	5.90014e-05	wine1_vs_other
locus_tag=DEBR0S7e00122g	locus_tag=DEBR0S7e00122g	-1.33547	2.11483e-05	wine1_vs_other
locus_tag=DEBR0S7e00430g	locus_tag=DEBR0S7e00430g	-1.38824	1.27003e-09	wine1_vs_other
locus_tag=DEBR0S7e00496g	locus_tag=DEBR0S7e00496g	1.32352	0.0156664	wine1_vs_other
locus_tag=DEBR0S7e00518g	locus_tag=DEBR0S7e00518g	-1.55624	4.88819e-17	wine1_vs_other
locus_tag=DEBR0S7e00738g	gene=GPA1	-1.51307	0.0168041	wine1_vs_other
locus_tag=DEBR0S7e00782g	gene=TDH2	1.60771	0.000945482	wine1_vs_other
locus_tag=DEBR0S7e01266g	gene=LSC2	-1.66383	0.000112446	wine1_vs_other
locus_tag=DEBR0S7e01288g	locus_tag=DEBR0S7e01288g	-1.71544	8.61219e-12	wine1_vs_other
locus_tag=DEBR0S7e01354g	locus_tag=DEBR0S7e01354g	-1.4276	1.01993e-22	wine1_vs_other
locus_tag=DEBR0S7e01464g	locus_tag=DEBR0S7e01464g	-1.2381	4.46977e-07	wine1_vs_other
locus_tag=DEBR0S7e01508g	locus_tag=DEBR0S7e01508g	-1.40812	0.00983131	wine1_vs_other
locus_tag=DEBR0S7e02058g	gene=LAP3	-1.24115	7.87463e-10	wine1_vs_other
locus_tag=DEBR0S7e02212g	locus_tag=DEBR0S7e02212g	1.15154	2.51274e-15	wine1_vs_other
locus_tag=DEBR0S7e02234g	gene=QDR2	1.06245	0.000863895	wine1_vs_other
locus_tag=DEBR0S8e00210g	locus_tag=DEBR0S8e00210g	4.00009	2.01122e-44	wine1_vs_other
locus_tag=DEBR0S8e00298g	locus_tag=DEBR0S8e00298g	1.32037	0.00436088	wine1_vs_other
locus_tag=DEBR0S8e00320g	gene=OYE2	-1.88831	0.000366907	wine1_vs_other
locus_tag=DEBR0S8e00826g	locus_tag=DEBR0S8e00826g	1.0012	5.43198e-07	wine1_vs_other
locus_tag=DEBR0S8e01266g	gene=RPS14A	-1.97299	2.02738e-07	wine1_vs_other
locus_tag=DEBR0S8e01398g	locus_tag=DEBR0S8e01398g	2.20293	7.09583e-21	wine1_vs_other
locus_tag=DEBR0S8e01706g	locus_tag=DEBR0S8e01706g	1.44614	0.025131	wine1_vs_other
locus_tag=DEBR0S8e01948g	locus_tag=DEBR0S8e01948g	1.11188	0.000563841	wine1_vs_other
locus_tag=DEBR0S1e00232g	gene=MAL31	-3.5723	0.00103117	wine2_vs_other
locus_tag=DEBR0S1e00386g	locus_tag=DEBR0S1e00386g	-1.16678	0.0132745	wine2_vs_other
locus_tag=DEBR0S1e16446g	locus_tag=DEBR0S1e16446g	-1.95497	0.0156678	wine2_vs_other
locus_tag=DEBR0S1e17502g	locus_tag=DEBR0S1e17502g	-2.19646	5.12436e-05	wine2_vs_other
locus_tag=DEBR0S1e18206g	locus_tag=DEBR0S1e18206g	-4.56233	6.00156e-07	wine2_vs_other
locus_tag=DEBR0S1e20186g	locus_tag=DEBR0S1e20186g	-1.60097	0.00176558	wine2_vs_other
locus_tag=DEBR0S1e24256g	locus_tag=DEBR0S1e24256g	-1.77268	0.0226772	wine2_vs_other
locus_tag=DEBR0S1e24564g	locus_tag=DEBR0S1e24564g	-4.58626	3.97016e-05	wine2_vs_other
locus_tag=DEBR0S1e26060g	locus_tag=DEBR0S1e26060g	1.30287	0.00223688	wine2_vs_other
locus_tag=DEBR0S1e26104g	gene=phoA	1.52878	0.000386556	wine2_vs_other
locus_tag=DEBR0S1e27842g	locus_tag=DEBR0S1e27842g	-1.48694	0.0152686	wine2_vs_other
locus_tag=DEBR0S1e28282g	gene=JEN1	-1.12599	0.0212443	wine2_vs_other
locus_tag=DEBR0S1e34134g	locus_tag=DEBR0S1e34134g	-3.42121	0.00216144	wine2_vs_other
locus_tag=DEBR0S2e11100g	locus_tag=DEBR0S2e11100g	-3.67009	0.00415858	wine2_vs_other
locus_tag=DEBR0S2e17502g	gene=BNA4	-1.29189	0.0361846	wine2_vs_other
locus_tag=DEBR0S2e20142g	locus_tag=DEBR0S2e20142g	-1.77988	0.0412407	wine2_vs_other
locus_tag=DEBR0S2e20956g	locus_tag=DEBR0S2e20956g	-5.0797	0.000719468	wine2_vs_other
locus_tag=DEBR0S2e20978g	locus_tag=DEBR0S2e20978g	-4.24003	0.00210208	wine2_vs_other
locus_tag=DEBR0S3e02894g	locus_tag=DEBR0S3e02894g	-2.16711	0.00477418	wine2_vs_other
locus_tag=DEBR0S3e06304g	gene=WHS11	-2.41824	0.0280321	wine2_vs_other
locus_tag=DEBR0S3e09692g	locus_tag=DEBR0S3e09692g	-4.46001	0.000466218	wine2_vs_other
locus_tag=DEBR0S3e11100g	locus_tag=DEBR0S3e11100g	-1.85191	0.0125992	wine2_vs_other
locus_tag=DEBR0S3e14884g	locus_tag=DEBR0S3e14884g	-3.0244	0.0361846	wine2_vs_other
locus_tag=DEBR0S3e14906g	gene=VBA2	-2.45028	0.0224621	wine2_vs_other
locus_tag=DEBR0S3e17304g	gene=GIT1	1.74172	0.000541039	wine2_vs_other
locus_tag=DEBR0S4e02828g	locus_tag=DEBR0S4e02828g	-1.72703	0.00808514	wine2_vs_other
locus_tag=DEBR0S4e03092g	locus_tag=DEBR0S4e03092g	-2.2843	0.00223688	wine2_vs_other
locus_tag=DEBR0S4e03488g	locus_tag=DEBR0S4e03488g	-3.94177	0.00559498	wine2_vs_other
locus_tag=DEBR0S4e04984g	locus_tag=DEBR0S4e04984g	-2.0101	0.024933	wine2_vs_other
locus_tag=DEBR0S4e06942g	locus_tag=DEBR0S4e06942g	-1.1221	0.00821784	wine2_vs_other
locus_tag=DEBR0S4e08284g	locus_tag=DEBR0S4e08284g	-5.15999	5.18434e-07	wine2_vs_other
locus_tag=DEBR0S4e14158g	locus_tag=DEBR0S4e14158g	-5.49687	0.000386556	wine2_vs_other
locus_tag=DEBR0S5e01244g	gene=TAZ1	-7.67997	0.00429895	wine2_vs_other
locus_tag=DEBR0S5e09956g	locus_tag=DEBR0S5e09956g	-1.58835	0.00267964	wine2_vs_other
locus_tag=DEBR0S6e01310g	locus_tag=DEBR0S6e01310g	-3.16052	0.00570438	wine2_vs_other
locus_tag=DEBR0S6e01464g	gene=BIO2	-1.10644	0.0391651	wine2_vs_other
locus_tag=DEBR0S6e03158g	locus_tag=DEBR0S6e03158g	-1.05702	0.0125892	wine2_vs_other
locus_tag=DEBR0S6e04544g	locus_tag=DEBR0S6e04544g	-1.38451	0.0381833	wine2_vs_other
locus_tag=DEBR0S6e06304g	locus_tag=DEBR0S6e06304g	-1.00264	0.0378331	wine2_vs_other
locus_tag=DEBR0S6e07536g	locus_tag=DEBR0S6e07536g	-1.71043	0.0485605	wine2_vs_other
locus_tag=DEBR0S6e09362g	locus_tag=DEBR0S6e09362g	1.06696	0.0233879	wine2_vs_other
locus_tag=DEBR0S7e00782g	gene=TDH2	-1.34109	0.0269115	wine2_vs_other
locus_tag=DEBR0S8e00364g	locus_tag=DEBR0S8e00364g	-1.58525	0.0198729	wine2_vs_other
locus_tag=DEBR0S1e00100g	locus_tag=DEBR0S1e00100g	-5.26859	8.3303e-17	wine3_vs_other
locus_tag=DEBR0S1e00122g	locus_tag=DEBR0S1e00122g	-4.09125	1.80755e-11	wine3_vs_other
locus_tag=DEBR0S1e00144g	locus_tag=DEBR0S1e00144g	-2.2158	0.000841755	wine3_vs_other
locus_tag=DEBR0S1e00166g	locus_tag=DEBR0S1e00166g	-3.88236	1.41938e-09	wine3_vs_other
locus_tag=DEBR0S1e00210g	locus_tag=DEBR0S1e00210g	-4.11566	3.85208e-12	wine3_vs_other
locus_tag=DEBR0S1e00232g	gene=MAL31	-1.61704	0.00649032	wine3_vs_other
locus_tag=DEBR0S1e00320g	gene=MAL31	-3.3192	9.22268e-10	wine3_vs_other
locus_tag=DEBR0S1e00452g	locus_tag=DEBR0S1e00452g	-1.16237	5.79023e-06	wine3_vs_other
locus_tag=DEBR0S1e00980g	gene=GAS1	2.62526	1.68579e-13	wine3_vs_other
locus_tag=DEBR0S1e02322g	locus_tag=DEBR0S1e02322g	-1.31334	1.80032e-06	wine3_vs_other
locus_tag=DEBR0S1e05974g	locus_tag=DEBR0S1e05974g	-1.42974	5.54484e-05	wine3_vs_other
locus_tag=DEBR0S1e06458g	gene=BNA6	-1.07671	2.90384e-12	wine3_vs_other
locus_tag=DEBR0S1e07030g	locus_tag=DEBR0S1e07030g	1.15189	0.0359597	wine3_vs_other
locus_tag=DEBR0S1e09670g	gene=JLP1	1.81102	0.000889346	wine3_vs_other
locus_tag=DEBR0S1e10176g	gene=SCP2	-1.18078	1.84088e-07	wine3_vs_other
locus_tag=DEBR0S1e12112g	locus_tag=DEBR0S1e12112g	-1.25019	9.74698e-07	wine3_vs_other
locus_tag=DEBR0S1e12156g	locus_tag=DEBR0S1e12156g	-1.12739	1.94516e-10	wine3_vs_other
locus_tag=DEBR0S1e13806g	locus_tag=DEBR0S1e13806g	-1.52853	5.20896e-10	wine3_vs_other
locus_tag=DEBR0S1e14620g	locus_tag=DEBR0S1e14620g	1.64389	4.83975e-07	wine3_vs_other
locus_tag=DEBR0S1e14708g	locus_tag=DEBR0S1e14708g	-1.95708	1.33436e-05	wine3_vs_other
locus_tag=DEBR0S1e15038g	gene=ACS1	-1.5567	1.18959e-22	wine3_vs_other
locus_tag=DEBR0S1e16446g	locus_tag=DEBR0S1e16446g	-2.28525	2.16937e-12	wine3_vs_other
locus_tag=DEBR0S1e16776g	gene=HHF1	1.13403	1.20783e-06	wine3_vs_other
locus_tag=DEBR0S1e17216g	locus_tag=DEBR0S1e17216g	-1.79502	2.81531e-06	wine3_vs_other
locus_tag=DEBR0S1e17502g	locus_tag=DEBR0S1e17502g	-1.56144	2.62946e-09	wine3_vs_other
locus_tag=DEBR0S1e18206g	locus_tag=DEBR0S1e18206g	-3.33023	1.24563e-14	wine3_vs_other
locus_tag=DEBR0S1e19064g	gene=RPS29A	1.07574	0.000452595	wine3_vs_other
locus_tag=DEBR0S1e19834g	locus_tag=DEBR0S1e19834g	-1.12233	0.000306382	wine3_vs_other
locus_tag=DEBR0S1e20186g	locus_tag=DEBR0S1e20186g	-1.69344	4.61024e-15	wine3_vs_other
locus_tag=DEBR0S1e20230g	gene=AOX1	1.06124	0.00420207	wine3_vs_other
locus_tag=DEBR0S1e20406g	locus_tag=DEBR0S1e20406g	-1.48405	5.90599e-11	wine3_vs_other
locus_tag=DEBR0S1e20912g	locus_tag=DEBR0S1e20912g	-1.8449	1.73994e-22	wine3_vs_other
locus_tag=DEBR0S1e21022g	gene=CPA2	2.35887	4.01436e-18	wine3_vs_other
locus_tag=DEBR0S1e22958g	locus_tag=DEBR0S1e22958g	1.02416	1.1277e-05	wine3_vs_other
locus_tag=DEBR0S1e23200g	gene=GPT1	-2.16584	1.07871e-10	wine3_vs_other
locus_tag=DEBR0S1e23574g	gene=ARG3	1.84751	9.74908e-11	wine3_vs_other
locus_tag=DEBR0S1e24256g	locus_tag=DEBR0S1e24256g	-1.3395	9.587e-05	wine3_vs_other
locus_tag=DEBR0S1e24432g	gene=JEN1	-1.12505	2.49554e-05	wine3_vs_other
locus_tag=DEBR0S1e24564g	locus_tag=DEBR0S1e24564g	-5.10786	1.57742e-27	wine3_vs_other
locus_tag=DEBR0S1e25686g	gene=GAP1	-1.00635	1.07325e-06	wine3_vs_other
locus_tag=DEBR0S1e27402g	gene=GAP1	-1.5165	5.1247e-05	wine3_vs_other
locus_tag=DEBR0S1e27842g	locus_tag=DEBR0S1e27842g	-2.01706	5.85394e-18	wine3_vs_other
locus_tag=DEBR0S1e29756g	locus_tag=DEBR0S1e29756g	-1.4116	1.902e-10	wine3_vs_other
locus_tag=DEBR0S1e29976g	locus_tag=DEBR0S1e29976g	-1.19154	8.99967e-11	wine3_vs_other
locus_tag=DEBR0S1e30504g	locus_tag=DEBR0S1e30504g	2.50591	4.01436e-18	wine3_vs_other
locus_tag=DEBR0S1e31362g	gene=LYP1	1.36054	4.44892e-18	wine3_vs_other
locus_tag=DEBR0S1e31538g	gene=RPS17B	1.06668	1.74208e-08	wine3_vs_other
locus_tag=DEBR0S1e31714g	locus_tag=DEBR0S1e31714g	-1.22644	8.97469e-06	wine3_vs_other
locus_tag=DEBR0S1e32176g	locus_tag=DEBR0S1e32176g	-2.62524	0.000325625	wine3_vs_other
locus_tag=DEBR0S1e33474g	locus_tag=DEBR0S1e33474g	-3.13346	0.000490602	wine3_vs_other
locus_tag=DEBR0S1e33760g	locus_tag=DEBR0S1e33760g	-1.33907	3.98814e-10	wine3_vs_other
locus_tag=DEBR0S1e34134g	locus_tag=DEBR0S1e34134g	-3.69759	2.62038e-13	wine3_vs_other
locus_tag=DEBR0S1e34244g	locus_tag=DEBR0S1e34244g	1.97435	6.71748e-09	wine3_vs_other
locus_tag=DEBR0S1e34464g	locus_tag=DEBR0S1e34464g	-1.40802	0.00210276	wine3_vs_other
locus_tag=DEBR0S1e34486g	locus_tag=DEBR0S1e34486g	-2.2006	0.000193297	wine3_vs_other
locus_tag=DEBR0S1e34508g	locus_tag=DEBR0S1e34508g	-1.89666	6.67378e-06	wine3_vs_other
locus_tag=DEBR0S1e34530g	gene=MPH2	-1.21969	0.00945973	wine3_vs_other
locus_tag=DEBR0S1e34574g	locus_tag=DEBR0S1e34574g	-1.28501	0.00245161	wine3_vs_other
locus_tag=DEBR0S2e00100g	locus_tag=DEBR0S2e00100g	1.2958	3.20406e-05	wine3_vs_other
locus_tag=DEBR0S2e00122g	gene=YCT1	3.23389	1.02966e-09	wine3_vs_other
locus_tag=DEBR0S2e00144g	locus_tag=DEBR0S2e00144g	3.66972	1.03831e-09	wine3_vs_other
locus_tag=DEBR0S2e00166g	locus_tag=DEBR0S2e00166g	2.76206	4.24649e-12	wine3_vs_other
locus_tag=DEBR0S2e00188g	locus_tag=DEBR0S2e00188g	2.648	5.83764e-14	wine3_vs_other
locus_tag=DEBR0S2e00210g	locus_tag=DEBR0S2e00210g	1.22132	8.51366e-08	wine3_vs_other
locus_tag=DEBR0S2e00562g	locus_tag=DEBR0S2e00562g	-1.97976	5.7188e-10	wine3_vs_other
locus_tag=DEBR0S2e00584g	locus_tag=DEBR0S2e00584g	1.06607	4.6681e-07	wine3_vs_other
locus_tag=DEBR0S2e00606g	locus_tag=DEBR0S2e00606g	-1.0249	0.00056992	wine3_vs_other
locus_tag=DEBR0S2e01420g	gene=ADH6	-1.21171	0.000377593	wine3_vs_other
locus_tag=DEBR0S2e03202g	locus_tag=DEBR0S2e03202g	1.13467	4.40207e-06	wine3_vs_other
locus_tag=DEBR0S2e03268g	locus_tag=DEBR0S2e03268g	-1.0573	0.000813505	wine3_vs_other
locus_tag=DEBR0S2e04302g	locus_tag=DEBR0S2e04302g	-2.27081	6.72543e-22	wine3_vs_other
locus_tag=DEBR0S2e05600g	locus_tag=DEBR0S2e05600g	1.42521	2.99862e-08	wine3_vs_other
locus_tag=DEBR0S2e06370g	locus_tag=DEBR0S2e06370g	1.02352	0.013854	wine3_vs_other
locus_tag=DEBR0S2e06634g	locus_tag=DEBR0S2e06634g	-1.67643	1.75278e-12	wine3_vs_other
locus_tag=DEBR0S2e06788g	locus_tag=DEBR0S2e06788g	-1.25715	2.71055e-10	wine3_vs_other
locus_tag=DEBR0S2e07690g	locus_tag=DEBR0S2e07690g	-1.18537	2.07608e-14	wine3_vs_other
locus_tag=DEBR0S2e07734g	gene=TAE1	-1.22954	0.000249076	wine3_vs_other
locus_tag=DEBR0S2e09164g	gene=ARG8	1.03632	3.42772e-10	wine3_vs_other
locus_tag=DEBR0S2e09538g	gene=ITR2	-1.68741	3.90942e-10	wine3_vs_other
locus_tag=DEBR0S2e09824g	gene=aap-2	-1.00126	0.00021397	wine3_vs_other
locus_tag=DEBR0S2e09846g	locus_tag=DEBR0S2e09846g	-2.43663	9.4477e-11	wine3_vs_other
locus_tag=DEBR0S2e11056g	locus_tag=DEBR0S2e11056g	-1.36938	1.93502e-05	wine3_vs_other
locus_tag=DEBR0S2e11100g	locus_tag=DEBR0S2e11100g	-4.14524	5.42498e-16	wine3_vs_other
locus_tag=DEBR0S2e12134g	gene=CPA1	1.69049	1.10439e-07	wine3_vs_other
locus_tag=DEBR0S2e12442g	locus_tag=DEBR0S2e12442g	1.0127	0.0357179	wine3_vs_other
locus_tag=DEBR0S2e12750g	gene=SDH7	-1.42833	1.33365e-14	wine3_vs_other
locus_tag=DEBR0S2e13102g	locus_tag=DEBR0S2e13102g	-1.06654	2.67376e-13	wine3_vs_other
locus_tag=DEBR0S2e13476g	locus_tag=DEBR0S2e13476g	1.28927	1.25545e-06	wine3_vs_other
locus_tag=DEBR0S2e13542g	locus_tag=DEBR0S2e13542g	4.14751	2.26169e-15	wine3_vs_other
locus_tag=DEBR0S2e13608g	locus_tag=DEBR0S2e13608g	1.32258	5.81838e-11	wine3_vs_other
locus_tag=DEBR0S2e13630g	gene=STL1	-3.49857	2.85586e-15	wine3_vs_other
locus_tag=DEBR0S2e14312g	locus_tag=DEBR0S2e14312g	-1.08891	0.000211853	wine3_vs_other
locus_tag=DEBR0S2e14356g	locus_tag=DEBR0S2e14356g	-1.20455	7.96801e-08	wine3_vs_other
locus_tag=DEBR0S2e14840g	gene=MUP1	1.73015	5.90002e-07	wine3_vs_other
locus_tag=DEBR0S2e14862g	gene=RPS1A	1.17134	5.47516e-07	wine3_vs_other
locus_tag=DEBR0S2e15016g	gene=SPE1	-1.02358	0.0108892	wine3_vs_other
locus_tag=DEBR0S2e15302g	locus_tag=DEBR0S2e15302g	-1.45219	0.003285	wine3_vs_other
locus_tag=DEBR0S2e16688g	locus_tag=DEBR0S2e16688g	-1.19923	6.03057e-10	wine3_vs_other
locus_tag=DEBR0S2e17502g	gene=BNA4	-1.91026	2.77476e-17	wine3_vs_other
locus_tag=DEBR0S2e18118g	locus_tag=DEBR0S2e18118g	-1.03793	1.59474e-13	wine3_vs_other
locus_tag=DEBR0S2e19152g	locus_tag=DEBR0S2e19152g	-1.05331	2.28231e-07	wine3_vs_other
locus_tag=DEBR0S2e19768g	gene=ARG5%2C6	1.36937	2.10611e-11	wine3_vs_other
locus_tag=DEBR0S2e20142g	locus_tag=DEBR0S2e20142g	-1.0648	0.00546028	wine3_vs_other
locus_tag=DEBR0S2e20230g	locus_tag=DEBR0S2e20230g	-1.81395	0.0221604	wine3_vs_other
locus_tag=DEBR0S2e20450g	gene=mfs1	-3.17494	3.85208e-12	wine3_vs_other
locus_tag=DEBR0S2e20670g	gene=YCT1	1.30079	0.000242752	wine3_vs_other
locus_tag=DEBR0S2e20824g	gene=PET18	1.39393	0.000309303	wine3_vs_other
locus_tag=DEBR0S2e21484g	locus_tag=DEBR0S2e21484g	1.96359	0.0141039	wine3_vs_other
locus_tag=DEBR0S2e21594g	gene=TAZ1	-24.0785	6.88061e-19	wine3_vs_other
locus_tag=DEBR0S3e00496g	gene=RPL41	2.12257	0.0227336	wine3_vs_other
locus_tag=DEBR0S3e00892g	locus_tag=DEBR0S3e00892g	3.10481	2.26363e-36	wine3_vs_other
locus_tag=DEBR0S3e01750g	gene=MUP1	3.56994	4.55375e-22	wine3_vs_other
locus_tag=DEBR0S3e02894g	locus_tag=DEBR0S3e02894g	-2.18417	2.75336e-11	wine3_vs_other
locus_tag=DEBR0S3e03598g	gene=BDH1	1.11691	2.60118e-08	wine3_vs_other
locus_tag=DEBR0S3e05688g	locus_tag=DEBR0S3e05688g	2.7321	1.69868e-08	wine3_vs_other
locus_tag=DEBR0S3e06304g	gene=WHS11	1.33395	0.0132437	wine3_vs_other
locus_tag=DEBR0S3e07008g	locus_tag=DEBR0S3e07008g	-1.95369	1.32049e-22	wine3_vs_other
locus_tag=DEBR0S3e07448g	locus_tag=DEBR0S3e07448g	-1.94089	2.06556e-26	wine3_vs_other
locus_tag=DEBR0S3e08306g	locus_tag=DEBR0S3e08306g	1.3134	4.32828e-05	wine3_vs_other
locus_tag=DEBR0S3e08328g	locus_tag=DEBR0S3e08328g	2.23009	2.27293e-08	wine3_vs_other
locus_tag=DEBR0S3e08460g	gene=ARA1	-1.67286	1.67317e-08	wine3_vs_other
locus_tag=DEBR0S3e09692g	locus_tag=DEBR0S3e09692g	-5.02226	3.98428e-19	wine3_vs_other
locus_tag=DEBR0S3e10682g	locus_tag=DEBR0S3e10682g	-1.11312	0.000171031	wine3_vs_other
locus_tag=DEBR0S3e10726g	locus_tag=DEBR0S3e10726g	-1.25152	3.48472e-06	wine3_vs_other
locus_tag=DEBR0S3e11100g	locus_tag=DEBR0S3e11100g	-2.46054	2.1294e-17	wine3_vs_other
locus_tag=DEBR0S3e11386g	locus_tag=DEBR0S3e11386g	-1.30819	0.000748719	wine3_vs_other
locus_tag=DEBR0S3e11606g	locus_tag=DEBR0S3e11606g	-1.19292	0.0115058	wine3_vs_other
locus_tag=DEBR0S3e11760g	locus_tag=DEBR0S3e11760g	-1.22998	0.000747585	wine3_vs_other
locus_tag=DEBR0S3e11782g	locus_tag=DEBR0S3e11782g	-1.28559	0.00178269	wine3_vs_other
locus_tag=DEBR0S3e13828g	locus_tag=DEBR0S3e13828g	-2.76184	2.2757e-07	wine3_vs_other
locus_tag=DEBR0S3e15060g	locus_tag=DEBR0S3e15060g	1.9028	1.5664e-06	wine3_vs_other
locus_tag=DEBR0S3e17436g	gene=RIB2	-1.33201	1.17373e-20	wine3_vs_other
locus_tag=DEBR0S4e00122g	gene=LAC4	1.3905	0.00099003	wine3_vs_other
locus_tag=DEBR0S4e00276g	locus_tag=DEBR0S4e00276g	1.26409	0.000250547	wine3_vs_other
locus_tag=DEBR0S4e00760g	gene=MCH5	-1.90501	3.95061e-16	wine3_vs_other
locus_tag=DEBR0S4e01420g	gene=ATC1	-1.5276	0.000223878	wine3_vs_other
locus_tag=DEBR0S4e01574g	locus_tag=DEBR0S4e01574g	-1.32651	9.78522e-09	wine3_vs_other
locus_tag=DEBR0S4e01816g	locus_tag=DEBR0S4e01816g	-1.48756	3.05646e-06	wine3_vs_other
locus_tag=DEBR0S4e01904g	gene=ARO10	-2.31145	2.88419e-10	wine3_vs_other
locus_tag=DEBR0S4e02014g	locus_tag=DEBR0S4e02014g	-2.60876	2.48597e-14	wine3_vs_other
locus_tag=DEBR0S4e02828g	locus_tag=DEBR0S4e02828g	-1.93989	8.3088e-13	wine3_vs_other
locus_tag=DEBR0S4e03092g	locus_tag=DEBR0S4e03092g	-2.87954	3.38595e-22	wine3_vs_other
locus_tag=DEBR0S4e03488g	locus_tag=DEBR0S4e03488g	-6.28885	1.57742e-27	wine3_vs_other
locus_tag=DEBR0S4e04456g	gene=ALD5	1.60884	1.61513e-07	wine3_vs_other
locus_tag=DEBR0S4e04654g	locus_tag=DEBR0S4e04654g	1.27649	0.0024279	wine3_vs_other
locus_tag=DEBR0S4e04984g	locus_tag=DEBR0S4e04984g	-2.06557	1.3312e-08	wine3_vs_other
locus_tag=DEBR0S4e05358g	gene=PXA1	-1.62844	1.29536e-16	wine3_vs_other
locus_tag=DEBR0S4e05688g	locus_tag=DEBR0S4e05688g	-1.41955	3.93142e-17	wine3_vs_other
locus_tag=DEBR0S4e05710g	locus_tag=DEBR0S4e05710g	-1.1857	5.44901e-15	wine3_vs_other
locus_tag=DEBR0S4e06414g	gene=RPL37A	1.71491	3.80142e-05	wine3_vs_other
locus_tag=DEBR0S4e08284g	locus_tag=DEBR0S4e08284g	-5.26852	3.78652e-30	wine3_vs_other
locus_tag=DEBR0S4e08900g	gene=SPE2	-1.17626	1.87664e-14	wine3_vs_other
locus_tag=DEBR0S4e09186g	locus_tag=DEBR0S4e09186g	-1.12876	4.51909e-06	wine3_vs_other
locus_tag=DEBR0S4e09252g	gene=UGA4	-1.44867	1.74208e-08	wine3_vs_other
locus_tag=DEBR0S4e12266g	gene=SPE4	-1.33214	1.01791e-05	wine3_vs_other
locus_tag=DEBR0S4e12970g	gene=UGA4	-1.59285	6.2332e-22	wine3_vs_other
locus_tag=DEBR0S4e13784g	locus_tag=DEBR0S4e13784g	2.27251	1.01715e-05	wine3_vs_other
locus_tag=DEBR0S4e13806g	gene=PHO5	-1.12242	0.0114134	wine3_vs_other
locus_tag=DEBR0S4e13828g	locus_tag=DEBR0S4e13828g	1.04008	0.000461675	wine3_vs_other
locus_tag=DEBR0S4e13872g	locus_tag=DEBR0S4e13872g	1.83118	0.000792651	wine3_vs_other
locus_tag=DEBR0S4e13894g	locus_tag=DEBR0S4e13894g	1.06897	0.00118108	wine3_vs_other
locus_tag=DEBR0S4e14158g	locus_tag=DEBR0S4e14158g	-3.79692	3.37511e-08	wine3_vs_other
locus_tag=DEBR0S4e14356g	locus_tag=DEBR0S4e14356g	1.42067	5.37242e-08	wine3_vs_other
locus_tag=DEBR0S4e14532g	gene=MDH1	-1.05089	2.36189e-07	wine3_vs_other
locus_tag=DEBR0S4e15522g	gene=ECI1	-1.53706	3.16507e-17	wine3_vs_other
locus_tag=DEBR0S5e00232g	gene=QDR3	1.79387	0.000183315	wine3_vs_other
locus_tag=DEBR0S5e00408g	gene=DAL5	1.94922	6.57544e-07	wine3_vs_other
locus_tag=DEBR0S5e00430g	gene=CPS1	1.26301	0.00026306	wine3_vs_other
locus_tag=DEBR0S5e01222g	gene=TMA22	-2.65616	6.20225e-08	wine3_vs_other
locus_tag=DEBR0S5e01244g	gene=TAZ1	-8.17514	3.77772e-13	wine3_vs_other
locus_tag=DEBR0S5e01706g	locus_tag=DEBR0S5e01706g	1.46912	1.51579e-10	wine3_vs_other
locus_tag=DEBR0S5e03070g	locus_tag=DEBR0S5e03070g	-1.07037	0.00710961	wine3_vs_other
locus_tag=DEBR0S5e03532g	locus_tag=DEBR0S5e03532g	-1.53137	7.24835e-09	wine3_vs_other
locus_tag=DEBR0S5e03554g	locus_tag=DEBR0S5e03554g	-1.18097	8.42666e-28	wine3_vs_other
locus_tag=DEBR0S5e05094g	locus_tag=DEBR0S5e05094g	-1.52583	3.47305e-13	wine3_vs_other
locus_tag=DEBR0S5e05622g	locus_tag=DEBR0S5e05622g	-1.26366	0.000475101	wine3_vs_other
locus_tag=DEBR0S5e05688g	gene=FMP42	-1.06013	2.56464e-08	wine3_vs_other
locus_tag=DEBR0S5e05930g	locus_tag=DEBR0S5e05930g	1.80778	5.42957e-24	wine3_vs_other
locus_tag=DEBR0S5e06634g	locus_tag=DEBR0S5e06634g	-1.28172	6.18685e-08	wine3_vs_other
locus_tag=DEBR0S5e08152g	gene=UGA2	1.3063	2.22427e-05	wine3_vs_other
locus_tag=DEBR0S5e08174g	gene=ARG1	1.39174	1.75704e-08	wine3_vs_other
locus_tag=DEBR0S5e10572g	gene=AFG1	1.67691	3.1743e-09	wine3_vs_other
locus_tag=DEBR0S5e12288g	locus_tag=DEBR0S5e12288g	-1.53179	1.5664e-06	wine3_vs_other
locus_tag=DEBR0S6e00122g	locus_tag=DEBR0S6e00122g	1.34796	0.0156004	wine3_vs_other
locus_tag=DEBR0S6e01310g	locus_tag=DEBR0S6e01310g	-2.94854	1.51163e-09	wine3_vs_other
locus_tag=DEBR0S6e01464g	gene=BIO2	-1.10264	1.85205e-06	wine3_vs_other
locus_tag=DEBR0S6e01816g	gene=SRX1	-1.31136	2.39422e-06	wine3_vs_other
locus_tag=DEBR0S6e02410g	locus_tag=DEBR0S6e02410g	-1.57008	1.44295e-07	wine3_vs_other
locus_tag=DEBR0S6e03158g	locus_tag=DEBR0S6e03158g	-1.33967	1.27244e-16	wine3_vs_other
locus_tag=DEBR0S6e03686g	locus_tag=DEBR0S6e03686g	3.6615	1.36788e-11	wine3_vs_other
locus_tag=DEBR0S6e03708g	gene=DLD1	1.84468	1.0918e-05	wine3_vs_other
locus_tag=DEBR0S6e03730g	locus_tag=DEBR0S6e03730g	5.68909	1.52841e-15	wine3_vs_other
locus_tag=DEBR0S6e03752g	locus_tag=DEBR0S6e03752g	3.94324	1.77273e-08	wine3_vs_other
locus_tag=DEBR0S6e03796g	locus_tag=DEBR0S6e03796g	2.03757	4.7241e-09	wine3_vs_other
locus_tag=DEBR0S6e06304g	locus_tag=DEBR0S6e06304g	-1.41936	8.71831e-16	wine3_vs_other
locus_tag=DEBR0S6e06326g	gene=DIC1	-1.98357	3.73848e-24	wine3_vs_other
locus_tag=DEBR0S6e06392g	locus_tag=DEBR0S6e06392g	1.4491	0.0437604	wine3_vs_other
locus_tag=DEBR0S6e06590g	locus_tag=DEBR0S6e06590g	2.37384	4.73478e-05	wine3_vs_other
locus_tag=DEBR0S6e07536g	locus_tag=DEBR0S6e07536g	-3.05553	6.54753e-25	wine3_vs_other
locus_tag=DEBR0S6e08262g	gene=IAH1	-1.41375	9.34466e-24	wine3_vs_other
locus_tag=DEBR0S6e10374g	gene=PYD2	-1.48601	0.00774584	wine3_vs_other
locus_tag=DEBR0S6e10770g	gene=FKS1	-2.02612	3.3439e-12	wine3_vs_other
locus_tag=DEBR0S6e10858g	locus_tag=DEBR0S6e10858g	-2.05778	1.09931e-10	wine3_vs_other
locus_tag=DEBR0S6e10880g	locus_tag=DEBR0S6e10880g	-1.60159	5.45671e-05	wine3_vs_other
locus_tag=DEBR0S6e11320g	gene=lamB	-2.06336	5.48999e-08	wine3_vs_other
locus_tag=DEBR0S6e11738g	locus_tag=DEBR0S6e11738g	1.19729	2.17812e-12	wine3_vs_other
locus_tag=DEBR0S6e11760g	locus_tag=DEBR0S6e11760g	-1.169	0.0371528	wine3_vs_other
locus_tag=DEBR0S6e11782g	locus_tag=DEBR0S6e11782g	-1.26755	0.0165187	wine3_vs_other
locus_tag=DEBR0S6e11804g	gene=CYB2	-1.4974	0.012541	wine3_vs_other
locus_tag=DEBR0S6e11826g	locus_tag=DEBR0S6e11826g	-4.2257	2.14825e-08	wine3_vs_other
locus_tag=DEBR0S6e11870g	locus_tag=DEBR0S6e11870g	-1.65392	0.0324939	wine3_vs_other
locus_tag=DEBR0S7e00364g	gene=ATG5	-1.17909	1.36247e-09	wine3_vs_other
locus_tag=DEBR0S7e00496g	locus_tag=DEBR0S7e00496g	-1.33503	2.9284e-06	wine3_vs_other
locus_tag=DEBR0S7e00782g	gene=TDH2	-1.1658	1.3717e-05	wine3_vs_other
locus_tag=DEBR0S7e01266g	gene=LSC2	1.00328	4.36193e-06	wine3_vs_other
locus_tag=DEBR0S8e00122g	gene=DLD1	1.72066	0.000624195	wine3_vs_other
locus_tag=DEBR0S8e00166g	locus_tag=DEBR0S8e00166g	-1.13513	0.000131817	wine3_vs_other
locus_tag=DEBR0S8e00210g	locus_tag=DEBR0S8e00210g	-1.4634	0.000742019	wine3_vs_other
locus_tag=DEBR0S8e00364g	locus_tag=DEBR0S8e00364g	1.44275	7.98937e-07	wine3_vs_other
locus_tag=DEBR0S8e01266g	gene=RPS14A	1.13189	2.75041e-09	wine3_vs_other
locus_tag=DEBR0S8e01442g	gene=mfs1	-2.18898	1.66273e-11	wine3_vs_other
locus_tag=DEBR0S8e02014g	gene=ECM33	-1.01725	3.2638e-07	wine3_vs_other

## Sheet: S4
Table S4: Analysis of gene ontology enrichment of sets of differentially expressed (DE) genes. For sets of DE genes that results from contrasting expression in each population versus the others, we reported Gene Ontology terms (BP for biological process, MF for molecular function and CC for cellular component) significantly over-represented. The information in the present table has been used to c…
Contrast DE	over represented pvalue	category	num DE in category	num in Cat	GO term	ontology	Fold enrichment
beer_vs_other	0.010378	GO:0008643	8	20	carbohydrate transport	BP	8.00923
beer_vs_other	0.0831448	GO:0006526	5	10	arginine biosynthetic process	BP	10.0115
beer_vs_other	0.0831448	GO:0019464	3	3	glycine decarboxylation via glycine cleavage system	BP	20.0231
beer_vs_other	0.0831448	GO:0022627	10	38	cytosolic small ribosomal subunit	CC	5.26923
beer_vs_other	0.0831448	GO:0005886	23	204	plasma membrane	CC	2.2575
beer_vs_other	0.0831448	GO:0071944	16	116	cell periphery	CC	2.7618
beer_vs_other	0.0950459	GO:0016021	38	411	integral component of membrane	CC	1.85128
beer_vs_other	0.052507	GO:0005351	6	14	carbohydrate:proton symporter activity	MF	8.58132
teq/EtOH_vs_other	0.00774336	GO:0015719	4	4	allantoate transport	BP	18.6595
teq/EtOH_vs_other	0.00774336	GO:0042938	4	4	dipeptide transport	BP	18.6595
teq/EtOH_vs_other	0.00774336	GO:0042939	4	4	tripeptide transport	BP	18.6595
teq/EtOH_vs_other	0.054106	GO:0042775	3	3	mitochondrial ATP synthesis coupled electron transport	BP	18.6595
teq/EtOH_vs_other	0.054106	GO:0033859	3	3	furaldehyde metabolic process	BP	18.6595
teq/EtOH_vs_other	0.054106	GO:0015757	3	3	galactose transmembrane transport	BP	18.6595
teq/EtOH_vs_other	0.0371587	GO:0031224	6	14	intrinsic component of membrane	CC	7.99693
teq/EtOH_vs_other	0.054106	GO:0071944	17	116	cell periphery	CC	2.73458
teq/EtOH_vs_other	0.00774336	GO:0015124	4	4	allantoate transmembrane transporter activity	MF	18.6595
teq/EtOH_vs_other	0.00774336	GO:0071916	4	4	dipeptide transmembrane transporter activity	MF	18.6595
teq/EtOH_vs_other	0.054106	GO:0008106	3	3	alcohol dehydrogenase (NADP+) activity	MF	18.6595
teq/EtOH_vs_other	0.054106	GO:0033833	3	3	hydroxymethylfurfural reductase (NADH) activity	MF	18.6595
teq/EtOH_vs_other	0.054106	GO:0033845	3	3	hydroxymethylfurfural reductase (NADPH) activity	MF	18.6595
teq/EtOH_vs_other	0.054106	GO:0005354	3	3	galactose transmembrane transporter activity	MF	18.6595
wine1_vs_other	0.0401816	GO:0022857	12	43	transmembrane transporter activity	MF	4.48407
wine3_vs_other	0.00520251	GO:0006526	6	10	arginine biosynthetic process	BP	14.0703
wine3_vs_other	0.00861082	GO:0042883	4	4	cysteine transport	BP	23.4505

## Sheet: S5
Table S5: List of transcriptomic signatures for each population. A gene was considered as a signature if strongly diffrentially expressed (DE) in a given population compared to all others (threshold of absolute log2 fold-changes at 1.6 and adjusted p-values among the top half p-values of direction-specific DE genes for this population). The last column specifies the direction of the differential …
Population	Gene name	Gene annotation	log2 fold change	- log 10 Adj Pvalue	Direction of differential expression versus other populations
beer	locus_tag=DEBR0S4e08394g	gene=ERG26	-1.60016	72.1833	down
beer	locus_tag=DEBR0S6e04082g	gene=trs23	-1.60294	51.8713	down
beer	locus_tag=DEBR0S3e07250g	gene=MAE1	-1.62657	16.5302	down
beer	locus_tag=DEBR0S2e04038g	gene=LIP5	-1.62765	20.9533	down
beer	locus_tag=DEBR0S3e07162g	gene=RPL27B	-1.67252	133.615	down
beer	locus_tag=DEBR0S4e08416g	locus_tag=DEBR0S4e08416g	-1.68873	142.717	down
beer	locus_tag=DEBR0S5e05930g	locus_tag=DEBR0S5e05930g	-1.69147	16.5685	down
beer	locus_tag=DEBR0S1e31538g	gene=RPS17B	-1.70937	45.0389	down
beer	locus_tag=DEBR0S8e01838g	gene=nuo95	-1.76055	120.695	down
beer	locus_tag=DEBR0S5e01508g	gene=SEC4	-1.79973	112.183	down
beer	locus_tag=DEBR0S2e03114g	gene=ERG7	-1.82381	165.816	down
beer	locus_tag=DEBR0S3e07602g	gene=SCP1	-1.83344	62.6401	down
beer	locus_tag=DEBR0S6e06436g	gene=SUI1	-1.89055	86.1187	down
beer	locus_tag=DEBR0S4e07030g	locus_tag=DEBR0S4e07030g	-1.95573	22.0762	down
beer	locus_tag=DEBR0S1e15214g	locus_tag=DEBR0S1e15214g	-1.96677	205.268	down
beer	locus_tag=DEBR0S6e04060g	locus_tag=DEBR0S6e04060g	-1.98688	234.459	down
beer	locus_tag=DEBR0S1e10748g	gene=GCV2	-1.99339	19.8022	down
beer	locus_tag=DEBR0S6e03510g	gene=TGL3	-2.07492	Inf	down
beer	locus_tag=DEBR0S4e14356g	locus_tag=DEBR0S4e14356g	-2.07837	25.1966	down
beer	locus_tag=DEBR0S6e08658g	gene=HXT7	-2.10048	27.897	down
beer	locus_tag=DEBR0S8e01706g	locus_tag=DEBR0S8e01706g	-2.13425	17.533	down
beer	locus_tag=DEBR0S2e00100g	locus_tag=DEBR0S2e00100g	-2.15418	16.9071	down
beer	locus_tag=DEBR0S2e03092g	gene=uba5	-2.17168	176.254	down
beer	locus_tag=DEBR0S3e07822g	gene=GCV1	-2.19737	22.1134	down
beer	locus_tag=DEBR0S2e14862g	gene=RPS1A	-2.35305	101.36	down
beer	locus_tag=DEBR0S2e13476g	locus_tag=DEBR0S2e13476g	-2.46909	64.9759	down
beer	locus_tag=DEBR0S2e10792g	locus_tag=DEBR0S2e10792g	-2.47121	107.397	down
beer	locus_tag=DEBR0S4e00276g	locus_tag=DEBR0S4e00276g	-2.63557	29.3104	down
beer	locus_tag=DEBR0S4e00210g	gene=IMA1	-2.75686	27.6194	down
beer	locus_tag=DEBR0S4e00122g	gene=LAC4	-2.81545	17.8148	down
beer	locus_tag=DEBR0S4e00254g	locus_tag=DEBR0S4e00254g	-3.00299	19.6677	down
beer	locus_tag=DEBR0S3e11606g	locus_tag=DEBR0S3e11606g	-3.03552	17.9147	down
beer	locus_tag=DEBR0S2e12442g	locus_tag=DEBR0S2e12442g	-3.07723	18.2757	down
beer	locus_tag=DEBR0S1e19064g	gene=RPS29A	-3.15304	Inf	down
beer	locus_tag=DEBR0S2e20890g	gene=TIR4	-3.43854	25.7548	down
beer	locus_tag=DEBR0S6e04038g	locus_tag=DEBR0S6e04038g	-3.98807	Inf	down
beer	locus_tag=DEBR0S4e06414g	gene=RPL37A	-4.03597	56.6989	down
beer	locus_tag=DEBR0S1e34420g	locus_tag=DEBR0S1e34420g	-4.6211	19.7815	down
beer	locus_tag=DEBR0S2e21550g	locus_tag=DEBR0S2e21550g	-5.17286	20.1121	down
beer	locus_tag=DEBR0S6e00122g	locus_tag=DEBR0S6e00122g	-5.56352	62.2135	down
beer	locus_tag=DEBR0S6e06590g	locus_tag=DEBR0S6e06590g	-5.71733	42.3207	down
beer	locus_tag=DEBR0S6e06392g	locus_tag=DEBR0S6e06392g	-7.15371	76.6957	down
beer	locus_tag=DEBR0S3e00496g	gene=RPL41	-7.71885	32.72	down
beer	locus_tag=DEBR0S4e12662g	locus_tag=DEBR0S4e12662g	-8.0854	102.003	down
beer	locus_tag=DEBR0S2e21594g	gene=TAZ1	-23.6182	20.5104	down
beer	locus_tag=DEBR0S5e01244g	gene=TAZ1	9.15061	229.202	up
beer	locus_tag=DEBR0S2e20450g	gene=mfs1	3.22255	18.412	up
beer	locus_tag=DEBR0S2e13630g	gene=STL1	3.09021	16.1082	up
beer	locus_tag=DEBR0S4e01904g	gene=ARO10	2.81069	26.7648	up
beer	locus_tag=DEBR0S4e02828g	locus_tag=DEBR0S4e02828g	2.52615	76.0889	up
beer	locus_tag=DEBR0S6e10770g	gene=FKS1	2.5227	55.3402	up
beer	locus_tag=DEBR0S3e08460g	gene=ARA1	2.28614	34.8287	up
beer	locus_tag=DEBR0S5e03532g	locus_tag=DEBR0S5e03532g	2.12339	51.4681	up
beer	locus_tag=DEBR0S2e01420g	gene=ADH6	2.03046	16.8755	up
beer	locus_tag=DEBR0S1e33760g	locus_tag=DEBR0S1e33760g	1.9239	80.6952	up
beer	locus_tag=DEBR0S6e02410g	locus_tag=DEBR0S6e02410g	1.72664	17.6194	up
beer	locus_tag=DEBR0S3e07008g	locus_tag=DEBR0S3e07008g	1.69485	20.2555	up
beer	locus_tag=DEBR0S6e01464g	gene=BIO2	1.61585	25.5178	up
kombucha	locus_tag=DEBR0S4e04478g	locus_tag=DEBR0S4e04478g	-1.66341	2.20351	down
kombucha	locus_tag=DEBR0S3e07008g	locus_tag=DEBR0S3e07008g	-1.66781	2.2734	down
kombucha	locus_tag=DEBR0S2e20362g	gene=fnx1	-1.7261	4.5183	down
kombucha	locus_tag=DEBR0S1e03950g	locus_tag=DEBR0S1e03950g	-1.74335	2.65975	down
kombucha	locus_tag=DEBR0S1e03972g	gene=ADH3	-1.77181	2.14654	down
kombucha	locus_tag=DEBR0S1e26698g	locus_tag=DEBR0S1e26698g	-1.78638	5.03921	down
kombucha	locus_tag=DEBR0S8e01970g	locus_tag=DEBR0S8e01970g	-1.79731	4.62862	down
kombucha	locus_tag=DEBR0S6e08702g	gene=GAL2	-1.84619	4.17147	down
kombucha	locus_tag=DEBR0S4e02828g	locus_tag=DEBR0S4e02828g	-2.23496	3.08472	down
kombucha	locus_tag=DEBR0S1e26456g	locus_tag=DEBR0S1e26456g	-2.37252	7.67293	down
kombucha	locus_tag=DEBR0S1e16446g	locus_tag=DEBR0S1e16446g	-2.5556	2.47482	down
kombucha	locus_tag=DEBR0S6e10880g	locus_tag=DEBR0S6e10880g	-3.00522	2.18357	down
kombucha	locus_tag=DEBR0S3e11100g	locus_tag=DEBR0S3e11100g	-3.24071	5.35902	down
kombucha	locus_tag=DEBR0S3e02894g	locus_tag=DEBR0S3e02894g	-3.51948	4.8943	down
kombucha	locus_tag=DEBR0S1e18206g	locus_tag=DEBR0S1e18206g	-3.52409	2.81963	down
kombucha	locus_tag=DEBR0S2e11100g	locus_tag=DEBR0S2e11100g	-4.01933	2.14654	down
kombucha	locus_tag=DEBR0S2e13630g	gene=STL1	-4.09952	3.98188	down
kombucha	locus_tag=DEBR0S1e24564g	locus_tag=DEBR0S1e24564g	-4.21793	2.89914	down
kombucha	locus_tag=DEBR0S4e08284g	locus_tag=DEBR0S4e08284g	-4.67068	3.90737	down
kombucha	locus_tag=DEBR0S3e09692g	locus_tag=DEBR0S3e09692g	-5.35028	3.80873	down
kombucha	locus_tag=DEBR0S4e03488g	locus_tag=DEBR0S4e03488g	-5.62863	3.42814	down
kombucha	locus_tag=DEBR0S5e01244g	gene=TAZ1	-21.9183	20.7842	down
kombucha	locus_tag=DEBR0S3e11760g	locus_tag=DEBR0S3e11760g	2.14135	2.47922	up
kombucha	locus_tag=DEBR0S1e18052g	locus_tag=DEBR0S1e18052g	2.00181	13.721	up
kombucha	locus_tag=DEBR0S5e12288g	locus_tag=DEBR0S5e12288g	1.87528	2.14654	up
kombucha	locus_tag=DEBR0S2e12464g	gene=cwf4	1.68163	10.2175	up
teq/EtOH	locus_tag=DEBR0S3e00496g	gene=RPL41	-7.27843	5.91176	down
teq/EtOH	locus_tag=DEBR0S1e06172g	gene=RCF1	-6.69859	89.2899	down
teq/EtOH	locus_tag=DEBR0S5e00232g	gene=QDR3	-4.87138	6.78748	down
teq/EtOH	locus_tag=DEBR0S4e06414g	gene=RPL37A	-4.69214	15.1481	down
teq/EtOH	locus_tag=DEBR0S4e13872g	locus_tag=DEBR0S4e13872g	-3.577	4.75166	down
teq/EtOH	locus_tag=DEBR0S2e12442g	locus_tag=DEBR0S2e12442g	-3.29009	6.14125	down
teq/EtOH	locus_tag=DEBR0S1e02850g	gene=RPL23B	-3.22268	297.344	down
teq/EtOH	locus_tag=DEBR0S5e08702g	locus_tag=DEBR0S5e08702g	-2.76394	9.52002	down
teq/EtOH	locus_tag=DEBR0S2e01442g	gene=ADH6	-2.45032	4.65283	down
teq/EtOH	locus_tag=DEBR0S3e14862g	locus_tag=DEBR0S3e14862g	-2.35039	4.58538	down
teq/EtOH	locus_tag=DEBR0S1e21330g	locus_tag=DEBR0S1e21330g	-2.24064	13.857	down
teq/EtOH	locus_tag=DEBR0S5e12332g	gene=MNN9	-2.11303	19.0158	down
teq/EtOH	locus_tag=DEBR0S3e14730g	locus_tag=DEBR0S3e14730g	-2.08812	9.27401	down
teq/EtOH	locus_tag=DEBR0S1e08592g	locus_tag=DEBR0S1e08592g	-2.06273	6.29294	down
teq/EtOH	locus_tag=DEBR0S5e11738g	locus_tag=DEBR0S5e11738g	-2.0496	87.5278	down
teq/EtOH	locus_tag=DEBR0S1e18294g	locus_tag=DEBR0S1e18294g	-2.04685	13.2247	down
teq/EtOH	locus_tag=DEBR0S1e08922g	locus_tag=DEBR0S1e08922g	-2.01444	39.0888	down
teq/EtOH	locus_tag=DEBR0S3e14928g	locus_tag=DEBR0S3e14928g	-1.98578	5.60611	down
teq/EtOH	locus_tag=DEBR0S1e08944g	locus_tag=DEBR0S1e08944g	-1.95585	26.0714	down
teq/EtOH	locus_tag=DEBR0S2e19680g	locus_tag=DEBR0S2e19680g	-1.94517	12.3358	down
teq/EtOH	locus_tag=DEBR0S5e01178g	locus_tag=DEBR0S5e01178g	-1.87987	5.28911	down
teq/EtOH	locus_tag=DEBR0S1e09604g	gene=COA6	-1.84886	32.0048	down
teq/EtOH	locus_tag=DEBR0S5e09032g	locus_tag=DEBR0S5e09032g	-1.83366	16.5534	down
teq/EtOH	locus_tag=DEBR0S1e04874g	gene=GPR1	-1.81365	5.6261	down
teq/EtOH	locus_tag=DEBR0S5e08064g	gene=TPS1	-1.78987	15.002	down
teq/EtOH	locus_tag=DEBR0S2e19570g	locus_tag=DEBR0S2e19570g	-1.74655	10.8162	down
teq/EtOH	locus_tag=DEBR0S1e06414g	gene=RPS20	-1.63231	81.4996	down
teq/EtOH	locus_tag=DEBR0S5e07932g	gene=PPQ1	-1.62224	9.92311	down
teq/EtOH	locus_tag=DEBR0S3e10462g	locus_tag=DEBR0S3e10462g	1.60124	7.95833	up
teq/EtOH	locus_tag=DEBR0S2e20032g	locus_tag=DEBR0S2e20032g	1.65058	19.173	up
teq/EtOH	locus_tag=DEBR0S1e04324g	gene=mug14	1.65696	8.42794	up
teq/EtOH	locus_tag=DEBR0S1e27842g	locus_tag=DEBR0S1e27842g	1.68722	4.63278	up
teq/EtOH	locus_tag=DEBR0S5e10484g	locus_tag=DEBR0S5e10484g	1.72198	5.75808	up
teq/EtOH	locus_tag=DEBR0S1e02322g	locus_tag=DEBR0S1e02322g	1.76229	5.12795	up
teq/EtOH	locus_tag=DEBR0S4e12266g	gene=SPE4	1.99688	5.65937	up
teq/EtOH	locus_tag=DEBR0S2e03268g	locus_tag=DEBR0S2e03268g	2.00373	6.27572	up
teq/EtOH	locus_tag=DEBR0S1e05974g	locus_tag=DEBR0S1e05974g	2.01291	4.90522	up
teq/EtOH	locus_tag=DEBR0S7e01508g	locus_tag=DEBR0S7e01508g	2.04454	9.57809	up
teq/EtOH	locus_tag=DEBR0S5e06106g	gene=ARR3	2.15911	14.6832	up
teq/EtOH	locus_tag=DEBR0S6e10132g	gene=MEP2	2.22153	7.92218	up
teq/EtOH	locus_tag=DEBR0S2e04038g	gene=LIP5	2.23522	22.8494	up
teq/EtOH	locus_tag=DEBR0S2e07734g	gene=TAE1	2.27022	8.86065	up
teq/EtOH	locus_tag=DEBR0S1e07712g	locus_tag=DEBR0S1e07712g	2.33198	18.5891	up
teq/EtOH	locus_tag=DEBR0S2e05534g	locus_tag=DEBR0S2e05534g	2.45928	5.66277	up
teq/EtOH	locus_tag=DEBR0S3e17326g	locus_tag=DEBR0S3e17326g	2.5998	13.9013	up
teq/EtOH	locus_tag=DEBR0S2e05842g	locus_tag=DEBR0S2e05842g	2.79493	4.9316	up
teq/EtOH	locus_tag=DEBR0S4e13806g	gene=PHO5	2.87634	7.06311	up
teq/EtOH	locus_tag=DEBR0S2e21572g	gene=TMA22	3.03851	7.93208	up
teq/EtOH	locus_tag=DEBR0S1e02080g	locus_tag=DEBR0S1e02080g	3.88989	15.7741	up
teq/EtOH	locus_tag=DEBR0S6e06216g	locus_tag=DEBR0S6e06216g	3.9253	6.51623	up
teq/EtOH	locus_tag=DEBR0S1e34134g	locus_tag=DEBR0S1e34134g	4.1386	9.33632	up
teq/EtOH	locus_tag=DEBR0S3e00716g	locus_tag=DEBR0S3e00716g	4.27924	16.9322	up
teq/EtOH	locus_tag=DEBR0S6e09120g	locus_tag=DEBR0S6e09120g	8.10958	11.8093	up
teq/EtOH	locus_tag=DEBR0S2e21594g	gene=TAZ1	9.51466	4.72811	up
wine1	locus_tag=DEBR0S5e01244g	gene=TAZ1	-22.6341	20.277	down
wine1	locus_tag=DEBR0S4e14114g	gene=MBF1	-12.8377	48.7592	down
wine1	locus_tag=DEBR0S3e08284g	gene=NOG1	-8.73144	20.0671	down
wine1	locus_tag=DEBR0S2e21572g	gene=TMA22	-7.25978	9.66832	down
wine1	locus_tag=DEBR0S3e09692g	locus_tag=DEBR0S3e09692g	-5.41759	4.26959	down
wine1	locus_tag=DEBR0S3e15896g	gene=RPL38	-4.01399	204.742	down
wine1	locus_tag=DEBR0S2e09692g	gene=RPS22A	-3.66041	46.8294	down
wine1	locus_tag=DEBR0S2e20670g	gene=YCT1	-3.56758	8.06241	down
wine1	locus_tag=DEBR0S6e02036g	gene=LSM2	-3.42824	32.0013	down
wine1	locus_tag=DEBR0S1e16776g	gene=HHF1	-3.19359	15.2965	down
wine1	locus_tag=DEBR0S2e01662g	gene=RRT2	-3.03892	15.249	down
wine1	locus_tag=DEBR0S2e17348g	gene=SEC62	-2.88183	22.6581	down
wine1	locus_tag=DEBR0S2e00606g	locus_tag=DEBR0S2e00606g	-2.83124	7.46927	down
wine1	locus_tag=DEBR0S5e01706g	locus_tag=DEBR0S5e01706g	-2.70777	8.24218	down
wine1	locus_tag=DEBR0S2e01816g	gene=RPL28	-2.69033	18.2888	down
wine1	locus_tag=DEBR0S1e11496g	gene=RPL20B	-2.63919	35.9826	down
wine1	locus_tag=DEBR0S6e09362g	locus_tag=DEBR0S6e09362g	-2.55819	11.5308	down
wine1	locus_tag=DEBR0S4e00100g	locus_tag=DEBR0S4e00100g	-2.32694	4.54737	down
wine1	locus_tag=DEBR0S1e13960g	locus_tag=DEBR0S1e13960g	-2.26719	5.03155	down
wine1	locus_tag=DEBR0S2e00298g	gene=NCS6	-2.20202	46.2061	down
wine1	locus_tag=DEBR0S4e04720g	gene=MGR2	-2.11736	49.0153	down
wine1	locus_tag=DEBR0S1e29030g	gene=AGX1	-2.10985	7.37145	down
wine1	locus_tag=DEBR0S2e01530g	gene=OYE2	-2.10946	8.60586	down
wine1	locus_tag=DEBR0S2e00320g	locus_tag=DEBR0S2e00320g	-2.09298	104.694	down
wine1	locus_tag=DEBR0S1e19306g	locus_tag=DEBR0S1e19306g	-2.08747	22.5842	down
wine1	locus_tag=DEBR0S6e01332g	locus_tag=DEBR0S6e01332g	-2.08624	57.7971	down
wine1	locus_tag=DEBR0S1e17392g	gene=RPS10B	-2.00085	25.018	down
wine1	locus_tag=DEBR0S2e00958g	locus_tag=DEBR0S2e00958g	-1.98322	21.7377	down
wine1	locus_tag=DEBR0S8e01266g	gene=RPS14A	-1.97299	6.69307	down
wine1	locus_tag=DEBR0S3e01640g	gene=RPS21A	-1.94242	52.1014	down
wine1	locus_tag=DEBR0S2e01684g	gene=MLC1	-1.91673	34.9261	down
wine1	locus_tag=DEBR0S3e14224g	locus_tag=DEBR0S3e14224g	-1.91395	32.2868	down
wine1	locus_tag=DEBR0S2e01838g	locus_tag=DEBR0S2e01838g	-1.85015	17.5507	down
wine1	locus_tag=DEBR0S5e01640g	locus_tag=DEBR0S5e01640g	-1.7947	7.651	down
wine1	locus_tag=DEBR0S2e00474g	locus_tag=DEBR0S2e00474g	-1.76378	19.207	down
wine1	locus_tag=DEBR0S2e00408g	locus_tag=DEBR0S2e00408g	-1.75271	10.9932	down
wine1	locus_tag=DEBR0S2e00584g	locus_tag=DEBR0S2e00584g	-1.75033	4.46808	down
wine1	locus_tag=DEBR0S6e07206g	locus_tag=DEBR0S6e07206g	-1.7365	10.0111	down
wine1	locus_tag=DEBR0S1e31538g	gene=RPS17B	-1.7227	5.17533	down
wine1	locus_tag=DEBR0S2e01728g	gene=ARC1	-1.71927	62.8996	down
wine1	locus_tag=DEBR0S7e01288g	locus_tag=DEBR0S7e01288g	-1.71544	11.0649	down
wine1	locus_tag=DEBR0S2e01178g	locus_tag=DEBR0S2e01178g	-1.69766	9.51785	down
wine1	locus_tag=DEBR0S2e09670g	gene=RPL39	-1.6955	15.5688	down
wine1	locus_tag=DEBR0S2e00804g	locus_tag=DEBR0S2e00804g	-1.68354	4.49879	down
wine1	locus_tag=DEBR0S2e01596g	gene=HYR1	-1.68305	10.3766	down
wine1	locus_tag=DEBR0S1e18954g	locus_tag=DEBR0S1e18954g	-1.67823	51.4452	down
wine1	locus_tag=DEBR0S2e00452g	gene=CYT1	-1.64876	21.9914	down
wine1	locus_tag=DEBR0S2e01574g	gene=ISW1	-1.64348	28.9056	down
wine1	locus_tag=DEBR0S1e19482g	gene=HHT1	-1.6367	8.56651	down
wine1	locus_tag=DEBR0S2e19504g	locus_tag=DEBR0S2e19504g	-1.63322	4.83423	down
wine1	locus_tag=DEBR0S4e05952g	locus_tag=DEBR0S4e05952g	-1.62999	5.5134	down
wine1	locus_tag=DEBR0S5e07668g	locus_tag=DEBR0S5e07668g	-1.61936	31.9913	down
wine1	locus_tag=DEBR0S2e00540g	gene=TFP1	-1.60541	14.8458	down
wine1	locus_tag=DEBR0S1e31362g	gene=LYP1	-1.60508	4.33885	down
wine1	locus_tag=DEBR0S2e00496g	locus_tag=DEBR0S2e00496g	-1.60477	10.1679	down
wine1	locus_tag=DEBR0S2e00342g	gene=APD1	-1.60016	22.4911	down
wine1	locus_tag=DEBR0S3e12992g	locus_tag=DEBR0S3e12992g	1.68367	5.1986	up
wine1	locus_tag=DEBR0S5e12332g	gene=MNN9	1.84162	12.8494	up
wine1	locus_tag=DEBR0S1e21330g	locus_tag=DEBR0S1e21330g	1.85919	7.62099	up
wine1	locus_tag=DEBR0S5e00452g	locus_tag=DEBR0S5e00452g	1.87497	4.45201	up
wine1	locus_tag=DEBR0S4e02102g	locus_tag=DEBR0S4e02102g	1.93439	4.9673	up
wine1	locus_tag=DEBR0S5e01596g	locus_tag=DEBR0S5e01596g	2.02085	10.6036	up
wine1	locus_tag=DEBR0S4e06480g	locus_tag=DEBR0S4e06480g	2.11944	7.56878	up
wine1	locus_tag=DEBR0S1e02718g	locus_tag=DEBR0S1e02718g	2.18381	16.1257	up
wine1	locus_tag=DEBR0S8e01398g	locus_tag=DEBR0S8e01398g	2.20293	20.149	up
wine1	locus_tag=DEBR0S6e11298g	gene=lamA	2.27335	5.23534	up
wine1	locus_tag=DEBR0S6e04544g	locus_tag=DEBR0S6e04544g	2.40943	9.02595	up
wine1	locus_tag=DEBR0S2e20934g	gene=FDH1	2.64036	17.7153	up
wine1	locus_tag=DEBR0S5e04302g	locus_tag=DEBR0S5e04302g	2.84215	7.08627	up
wine1	locus_tag=DEBR0S4e09824g	gene=DAL1	2.97608	9.80975	up
wine1	locus_tag=DEBR0S5e03598g	locus_tag=DEBR0S5e03598g	3.2292	10.8677	up
wine1	locus_tag=DEBR0S2e21308g	gene=GAP1	3.25847	16.1297	up
wine1	locus_tag=DEBR0S1e27402g	gene=GAP1	3.53542	18.9411	up
wine1	locus_tag=DEBR0S2e15324g	locus_tag=DEBR0S2e15324g	3.68294	17.6957	up
wine1	locus_tag=DEBR0S3e14708g	gene=DAL5	3.79427	12.1797	up
wine1	locus_tag=DEBR0S8e00210g	locus_tag=DEBR0S8e00210g	4.00009	43.6965	up
wine1	locus_tag=DEBR0S5e00166g	locus_tag=DEBR0S5e00166g	4.39749	7.61526	up
wine2	locus_tag=DEBR0S4e14158g	locus_tag=DEBR0S4e14158g	-5.49687	3.41279	down
wine2	locus_tag=DEBR0S4e08284g	locus_tag=DEBR0S4e08284g	-5.15999	6.28531	down
wine2	locus_tag=DEBR0S2e20956g	locus_tag=DEBR0S2e20956g	-5.0797	3.14299	down
wine2	locus_tag=DEBR0S1e24564g	locus_tag=DEBR0S1e24564g	-4.58626	4.40119	down
wine2	locus_tag=DEBR0S1e18206g	locus_tag=DEBR0S1e18206g	-4.56233	6.22174	down
wine2	locus_tag=DEBR0S3e09692g	locus_tag=DEBR0S3e09692g	-4.46001	3.33141	down
wine2	locus_tag=DEBR0S1e00232g	gene=MAL31	-3.5723	2.98667	down
wine2	locus_tag=DEBR0S1e17502g	locus_tag=DEBR0S1e17502g	-2.19646	4.29036	down
wine2	locus_tag=DEBR0S3e17304g	gene=GIT1	1.74172	3.26677	up
wine3	locus_tag=DEBR0S2e21594g	gene=TAZ1	-24.0785	18.1624	down
wine3	locus_tag=DEBR0S5e01244g	gene=TAZ1	-8.17514	12.4228	down
wine3	locus_tag=DEBR0S4e03488g	locus_tag=DEBR0S4e03488g	-6.28885	26.8021	down
wine3	locus_tag=DEBR0S1e00100g	locus_tag=DEBR0S1e00100g	-5.26859	16.0793	down
wine3	locus_tag=DEBR0S4e08284g	locus_tag=DEBR0S4e08284g	-5.26852	29.4218	down
wine3	locus_tag=DEBR0S1e24564g	locus_tag=DEBR0S1e24564g	-5.10786	26.8021	down
wine3	locus_tag=DEBR0S3e09692g	locus_tag=DEBR0S3e09692g	-5.02226	18.3996	down
wine3	locus_tag=DEBR0S6e11826g	locus_tag=DEBR0S6e11826g	-4.2257	7.66791	down
wine3	locus_tag=DEBR0S2e11100g	locus_tag=DEBR0S2e11100g	-4.14524	15.2656	down
wine3	locus_tag=DEBR0S1e00210g	locus_tag=DEBR0S1e00210g	-4.11566	11.4143	down
wine3	locus_tag=DEBR0S1e00122g	locus_tag=DEBR0S1e00122g	-4.09125	10.7429	down
wine3	locus_tag=DEBR0S1e00166g	locus_tag=DEBR0S1e00166g	-3.88236	8.8479	down
wine3	locus_tag=DEBR0S4e14158g	locus_tag=DEBR0S4e14158g	-3.79692	7.47171	down
wine3	locus_tag=DEBR0S1e34134g	locus_tag=DEBR0S1e34134g	-3.69759	12.5816	down
wine3	locus_tag=DEBR0S2e13630g	gene=STL1	-3.49857	14.5443	down
wine3	locus_tag=DEBR0S1e18206g	locus_tag=DEBR0S1e18206g	-3.33023	13.9046	down
wine3	locus_tag=DEBR0S1e00320g	gene=MAL31	-3.3192	9.03514	down
wine3	locus_tag=DEBR0S2e20450g	gene=mfs1	-3.17494	11.4143	down
wine3	locus_tag=DEBR0S6e07536g	locus_tag=DEBR0S6e07536g	-3.05553	24.1839	down
wine3	locus_tag=DEBR0S6e01310g	locus_tag=DEBR0S6e01310g	-2.94854	8.82055	down
wine3	locus_tag=DEBR0S4e03092g	locus_tag=DEBR0S4e03092g	-2.87954	21.4703	down
wine3	locus_tag=DEBR0S3e13828g	locus_tag=DEBR0S3e13828g	-2.76184	6.64289	down
wine3	locus_tag=DEBR0S5e01222g	gene=TMA22	-2.65616	7.20745	down
wine3	locus_tag=DEBR0S4e02014g	locus_tag=DEBR0S4e02014g	-2.60876	13.6045	down
wine3	locus_tag=DEBR0S3e11100g	locus_tag=DEBR0S3e11100g	-2.46054	16.6717	down
wine3	locus_tag=DEBR0S2e09846g	locus_tag=DEBR0S2e09846g	-2.43663	10.0247	down
wine3	locus_tag=DEBR0S4e01904g	gene=ARO10	-2.31145	9.53998	down
wine3	locus_tag=DEBR0S1e16446g	locus_tag=DEBR0S1e16446g	-2.28525	11.6637	down
wine3	locus_tag=DEBR0S2e04302g	locus_tag=DEBR0S2e04302g	-2.27081	21.1723	down
wine3	locus_tag=DEBR0S8e01442g	gene=mfs1	-2.18898	10.7792	down
wine3	locus_tag=DEBR0S3e02894g	locus_tag=DEBR0S3e02894g	-2.18417	10.5601	down
wine3	locus_tag=DEBR0S1e23200g	gene=GPT1	-2.16584	9.9671	down
wine3	locus_tag=DEBR0S4e04984g	locus_tag=DEBR0S4e04984g	-2.06557	7.87576	down
wine3	locus_tag=DEBR0S6e11320g	gene=lamB	-2.06336	7.26043	down
wine3	locus_tag=DEBR0S6e10858g	locus_tag=DEBR0S6e10858g	-2.05778	9.95888	down
wine3	locus_tag=DEBR0S6e10770g	gene=FKS1	-2.02612	11.4757	down
wine3	locus_tag=DEBR0S1e27842g	locus_tag=DEBR0S1e27842g	-2.01706	17.2326	down
wine3	locus_tag=DEBR0S6e06326g	gene=DIC1	-1.98357	23.4273	down
wine3	locus_tag=DEBR0S2e00562g	locus_tag=DEBR0S2e00562g	-1.97976	9.2427	down
wine3	locus_tag=DEBR0S3e07008g	locus_tag=DEBR0S3e07008g	-1.95369	21.8793	down
wine3	locus_tag=DEBR0S3e07448g	locus_tag=DEBR0S3e07448g	-1.94089	25.685	down
wine3	locus_tag=DEBR0S4e02828g	locus_tag=DEBR0S4e02828g	-1.93989	12.0805	down
wine3	locus_tag=DEBR0S2e17502g	gene=BNA4	-1.91026	16.5568	down
wine3	locus_tag=DEBR0S4e00760g	gene=MCH5	-1.90501	15.4033	down
wine3	locus_tag=DEBR0S1e20912g	locus_tag=DEBR0S1e20912g	-1.8449	21.7595	down
wine3	locus_tag=DEBR0S1e20186g	locus_tag=DEBR0S1e20186g	-1.69344	14.3363	down
wine3	locus_tag=DEBR0S2e09538g	gene=ITR2	-1.68741	9.40789	down
wine3	locus_tag=DEBR0S2e06634g	locus_tag=DEBR0S2e06634g	-1.67643	11.7563	down
wine3	locus_tag=DEBR0S3e08460g	gene=ARA1	-1.67286	7.77646	down
wine3	locus_tag=DEBR0S4e05358g	gene=PXA1	-1.62844	15.8876	down
wine3	locus_tag=DEBR0S4e04456g	gene=ALD5	1.60884	6.79179	up
wine3	locus_tag=DEBR0S1e14620g	locus_tag=DEBR0S1e14620g	1.64389	6.31518	up
wine3	locus_tag=DEBR0S5e10572g	gene=AFG1	1.67691	8.49835	up
wine3	locus_tag=DEBR0S2e12134g	gene=CPA1	1.69049	6.95688	up
wine3	locus_tag=DEBR0S5e05930g	locus_tag=DEBR0S5e05930g	1.80778	23.2652	up
wine3	locus_tag=DEBR0S1e23574g	gene=ARG3	1.84751	10.011	up
wine3	locus_tag=DEBR0S1e34244g	locus_tag=DEBR0S1e34244g	1.97435	8.17279	up
wine3	locus_tag=DEBR0S6e03796g	locus_tag=DEBR0S6e03796g	2.03757	8.32568	up
wine3	locus_tag=DEBR0S3e08328g	locus_tag=DEBR0S3e08328g	2.23009	7.64341	up
wine3	locus_tag=DEBR0S1e21022g	gene=CPA2	2.35887	17.3964	up
wine3	locus_tag=DEBR0S1e30504g	locus_tag=DEBR0S1e30504g	2.50591	17.3964	up
wine3	locus_tag=DEBR0S1e00980g	gene=GAS1	2.62526	12.7732	up
wine3	locus_tag=DEBR0S2e00188g	locus_tag=DEBR0S2e00188g	2.648	13.2338	up
wine3	locus_tag=DEBR0S3e05688g	locus_tag=DEBR0S3e05688g	2.7321	7.76989	up
wine3	locus_tag=DEBR0S2e00166g	locus_tag=DEBR0S2e00166g	2.76206	11.372	up
wine3	locus_tag=DEBR0S3e00892g	locus_tag=DEBR0S3e00892g	3.10481	35.6452	up
wine3	locus_tag=DEBR0S2e00122g	gene=YCT1	3.23389	8.98731	up
wine3	locus_tag=DEBR0S3e01750g	gene=MUP1	3.56994	21.3416	up
wine3	locus_tag=DEBR0S6e03686g	locus_tag=DEBR0S6e03686g	3.6615	10.864	up
wine3	locus_tag=DEBR0S2e00144g	locus_tag=DEBR0S2e00144g	3.66972	8.98367	up
wine3	locus_tag=DEBR0S6e03752g	locus_tag=DEBR0S6e03752g	3.94324	7.75136	up
wine3	locus_tag=DEBR0S2e13542g	locus_tag=DEBR0S2e13542g	4.14751	14.6456	up
wine3	locus_tag=DEBR0S6e03730g	locus_tag=DEBR0S6e03730g	5.68909	14.8158	up

## Sheet: S6
Table S6: Genes with expression consistently different in the primary subgenome versus acquired subgenome in allotriploid populations. For each of the population, a gene is reported in the table only if it deviates from the sample-specific 2n versus 1n relationship in most of the samples of the considered population. The thresholds were the following: expression deviation in at least 25 out of th…
Population	Gene name	Gene annotation	YJS_5397	YJS_5400	YJS_5454	YJS_7810	YJS_7813	YJS_7814	YJS_7815	YJS_7816	YJS_7817	YJS_7818	YJS_7847	YJS_7861	YJS_7870	YJS_7882	YJS_7895	YJS_7907	YJS_7926	YJS_7929	YJS_7932	YJS_7934	YJS_7940	YJS_7945	YJS_7946	YJS_7957	YJS_8020	YJS_8048	YJS_8077	YJS_8081	YJS_8087	YJS_8088
beer	locus_tag=DEBR0S6e04808g	gene=ALD2	NA	2nabove1n	NA	2nabove1n	2nabove1n	2nabove1n	2nabove1n	2nabove1n	2nabove1n	2nabove1n	At_zero_in_1n_specif	NA	2nabove1n	2nabove1n	2nabove1n	2nabove1n	NA	2nabove1n	2nabove1n	2nabove1n	2nabove1n	2nabove1n	At_zero_in_1n_specif	At_zero_in_1n_specif	2nabove1n	2nabove1n	2nabove1n	2nabove1n	2nabove1n	At_zero_in_1n_specif
beer	locus_tag=DEBR0S4e03972g	gene=ALG8	NA	1nAbove2n	NA	1nAbove2n	1nAbove2n	1nAbove2n	1nAbove2n	1nAbove2n	1nAbove2n	1nAbove2n	1nAbove2n	NA	1nAbove2n	1nAbove2n	1nAbove2n	1nAbove2n	1nAbove2n	1nAbove2n	1nAbove2n	1nAbove2n	1nAbove2n	1nAbove2n	NA	1nAbove2n	1nAbove2n	1nAbove2n	1nAbove2n	1nAbove2n	1nAbove2n	1nAbove2n
beer	locus_tag=DEBR0S3e08460g	gene=ARA1	1nAbove2n	1nAbove2n	1nAbove2n	1nAbove2n	1nAbove2n	1nAbove2n	1nAbove2n	1nAbove2n	1nAbove2n	1nAbove2n	1nAbove2n	1nAbove2n	1nAbove2n	1nAbove2n	1nAbove2n	1nAbove2n	1nAbove2n	1nAbove2n	1nAbove2n	1nAbove2n	1nAbove2n	1nAbove2n	1nAbove2n	1nAbove2n	1nAbove2n	1nAbove2n	1nAbove2n	1nAbove2n	1nAbove2n	1nAbove2n
beer	locus_tag=DEBR0S4e01904g	gene=ARO10	1nAbove2n	1nAbove2n	1nAbove2n	1nAbove2n	1nAbove2n	1nAbove2n	1nAbove2n	1nAbove2n	1nAbove2n	1nAbove2n	1nAbove2n	1nAbove2n	1nAbove2n	1nAbove2n	1nAbove2n	1nAbove2n	1nAbove2n	1nAbove2n	1nAbove2n	1nAbove2n	1nAbove2n	1nAbove2n	1nAbove2n	1nAbove2n	1nAbove2n	1nAbove2n	1nAbove2n	1nAbove2n	1nAbove2n	1nAbove2n
beer	locus_tag=DEBR0S6e06326g	gene=DIC1	NA	1nAbove2n	1nAbove2n	1nAbove2n	1nAbove2n	1nAbove2n	1nAbove2n	1nAbove2n	1nAbove2n	1nAbove2n	1nAbove2n	1nAbove2n	1nAbove2n	1nAbove2n	1nAbove2n	1nAbove2n	1nAbove2n	1nAbove2n	1nAbove2n	1nAbove2n	1nAbove2n	1nAbove2n	2nabove1n	1nAbove2n	1nAbove2n	1nAbove2n	1nAbove2n	1nAbove2n	1nAbove2n	1nAbove2n
beer	locus_tag=DEBR0S8e02014g	gene=ECM33	1nAbove2n	1nAbove2n	1nAbove2n	1nAbove2n	1nAbove2n	1nAbove2n	1nAbove2n	1nAbove2n	1nAbove2n	1nAbove2n	1nAbove2n	1nAbove2n	1nAbove2n	1nAbove2n	1nAbove2n	1nAbove2n	1nAbove2n	1nAbove2n	1nAbove2n	1nAbove2n	1nAbove2n	1nAbove2n	1nAbove2n	1nAbove2n	1nAbove2n	1nAbove2n	1nAbove2n	NA	1nAbove2n	1nAbove2n
beer	locus_tag=DEBR0S6e10770g	gene=FKS1	1nAbove2n	1nAbove2n	1nAbove2n	1nAbove2n	1nAbove2n	1nAbove2n	At_zero_in_2n_specif	1nAbove2n	1nAbove2n	1nAbove2n	1nAbove2n	1nAbove2n	1nAbove2n	1nAbove2n	1nAbove2n	1nAbove2n	1nAbove2n	1nAbove2n	1nAbove2n	1nAbove2n	1nAbove2n	1nAbove2n	NA	1nAbove2n	1nAbove2n	1nAbove2n	1nAbove2n	1nAbove2n	1nAbove2n	1nAbove2n
beer	locus_tag=DEBR0S1e15808g	gene=FTR1	NA	2nabove1n	2nabove1n	2nabove1n	2nabove1n	2nabove1n	2nabove1n	2nabove1n	2nabove1n	2nabove1n	2nabove1n	2nabove1n	2nabove1n	2nabove1n	2nabove1n	2nabove1n	2nabove1n	2nabove1n	2nabove1n	2nabove1n	2nabove1n	2nabove1n	NA	2nabove1n	2nabove1n	2nabove1n	NA	2nabove1n	2nabove1n	2nabove1n
beer	locus_tag=DEBR0S1e15192g	gene=GGC1	NA	2nabove1n	2nabove1n	2nabove1n	2nabove1n	2nabove1n	2nabove1n	2nabove1n	2nabove1n	2nabove1n	2nabove1n	2nabove1n	2nabove1n	2nabove1n	2nabove1n	2nabove1n	2nabove1n	2nabove1n	2nabove1n	2nabove1n	2nabove1n	2nabove1n	2nabove1n	2nabove1n	2nabove1n	2nabove1n	2nabove1n	2nabove1n	2nabove1n	2nabove1n
beer	locus_tag=DEBR0S5e03356g	gene=GIT1	1nAbove2n	1nAbove2n	1nAbove2n	1nAbove2n	1nAbove2n	1nAbove2n	1nAbove2n	1nAbove2n	1nAbove2n	1nAbove2n	NA	1nAbove2n	NA	1nAbove2n	NA	1nAbove2n	1nAbove2n	2nabove1n	1nAbove2n	NA	1nAbove2n	NA	At_zero_in_2n_specif	1nAbove2n	1nAbove2n	1nAbove2n	1nAbove2n	1nAbove2n	1nAbove2n	1nAbove2n
beer	locus_tag=DEBR0S4e00606g	gene=GRE3	1nAbove2n	1nAbove2n	1nAbove2n	1nAbove2n	1nAbove2n	1nAbove2n	1nAbove2n	1nAbove2n	1nAbove2n	1nAbove2n	1nAbove2n	1nAbove2n	1nAbove2n	1nAbove2n	1nAbove2n	1nAbove2n	1nAbove2n	1nAbove2n	1nAbove2n	1nAbove2n	1nAbove2n	1nAbove2n	1nAbove2n	1nAbove2n	1nAbove2n	1nAbove2n	1nAbove2n	1nAbove2n	1nAbove2n	1nAbove2n
beer	locus_tag=DEBR0S4e03774g	gene=HIS1	At_zero_in_2n_specif	At_zero_in_2n_specif	NA	At_zero_in_2n_specif	1nAbove2n	At_zero_in_2n_specif	1nAbove2n	At_zero_in_2n_specif	1nAbove2n	At_zero_in_2n_specif	1nAbove2n	NA	1nAbove2n	At_zero_in_2n_specif	At_zero_in_2n_specif	At_zero_in_2n_specif	At_zero_in_2n_specif	1nAbove2n	At_zero_in_2n_specif	1nAbove2n	At_zero_in_2n_specif	1nAbove2n	1nAbove2n	At_zero_in_2n_specif	At_zero_in_2n_specif	1nAbove2n	At_zero_in_2n_specif	1nAbove2n	At_zero_in_2n_specif	At_zero_in_2n_specif
beer	locus_tag=DEBR0S3e10308g	gene=HOM2	NA	1nAbove2n	NA	1nAbove2n	1nAbove2n	1nAbove2n	1nAbove2n	1nAbove2n	1nAbove2n	1nAbove2n	1nAbove2n	NA	1nAbove2n	1nAbove2n	1nAbove2n	1nAbove2n	1nAbove2n	1nAbove2n	1nAbove2n	1nAbove2n	1nAbove2n	1nAbove2n	1nAbove2n	1nAbove2n	1nAbove2n	1nAbove2n	1nAbove2n	1nAbove2n	1nAbove2n	1nAbove2n
beer	locus_tag=DEBR0S6e08262g	gene=IAH1	NA	1nAbove2n	1nAbove2n	1nAbove2n	1nAbove2n	1nAbove2n	1nAbove2n	1nAbove2n	1nAbove2n	1nAbove2n	1nAbove2n	1nAbove2n	NA	1nAbove2n	1nAbove2n	1nAbove2n	1nAbove2n	1nAbove2n	1nAbove2n	1nAbove2n	1nAbove2n	1nAbove2n	2nabove1n	1nAbove2n	1nAbove2n	1nAbove2n	1nAbove2n	1nAbove2n	1nAbove2n	1nAbove2n
beer	locus_tag=DEBR0S1e28282g	gene=JEN1	1nAbove2n	1nAbove2n	1nAbove2n	NA	1nAbove2n	1nAbove2n	1nAbove2n	1nAbove2n	1nAbove2n	1nAbove2n	1nAbove2n	1nAbove2n	1nAbove2n	NA	1nAbove2n	1nAbove2n	NA	1nAbove2n	1nAbove2n	1nAbove2n	NA	1nAbove2n	1nAbove2n	1nAbove2n	1nAbove2n	1nAbove2n	1nAbove2n	NA	1nAbove2n	1nAbove2n
beer	locus_tag=DEBR0S4e00760g	gene=MCH5	1nAbove2n	1nAbove2n	1nAbove2n	1nAbove2n	1nAbove2n	1nAbove2n	1nAbove2n	1nAbove2n	1nAbove2n	1nAbove2n	1nAbove2n	1nAbove2n	1nAbove2n	1nAbove2n	1nAbove2n	1nAbove2n	At_zero_in_2n_specif	1nAbove2n	1nAbove2n	1nAbove2n	1nAbove2n	At_zero_in_2n_specif	At_zero_in_2n_specif	At_zero_in_2n_specif	1nAbove2n	1nAbove2n	1nAbove2n	1nAbove2n	1nAbove2n	1nAbove2n
beer	locus_tag=DEBR0S4e14532g	gene=MDH1	NA	1nAbove2n	1nAbove2n	1nAbove2n	1nAbove2n	1nAbove2n	NA	1nAbove2n	1nAbove2n	1nAbove2n	1nAbove2n	1nAbove2n	1nAbove2n	1nAbove2n	1nAbove2n	1nAbove2n	NA	1nAbove2n	1nAbove2n	1nAbove2n	1nAbove2n	1nAbove2n	1nAbove2n	1nAbove2n	1nAbove2n	1nAbove2n	1nAbove2n	1nAbove2n	1nAbove2n	1nAbove2n
beer	locus_tag=DEBR0S4e03796g	gene=MMF1	1nAbove2n	At_zero_in_2n_specif	NA	At_zero_in_2n_specif	1nAbove2n	At_zero_in_2n_specif	At_zero_in_2n_specif	At_zero_in_2n_specif	At_zero_in_2n_specif	At_zero_in_2n_specif	At_zero_in_2n_specif	NA	1nAbove2n	At_zero_in_2n_specif	At_zero_in_2n_specif	At_zero_in_2n_specif	At_zero_in_2n_specif	1nAbove2n	1nAbove2n	1nAbove2n	At_zero_in_2n_specif	At_zero_in_2n_specif	At_zero_in_2n_specif	1nAbove2n	At_zero_in_2n_specif	At_zero_in_2n_specif	1nAbove2n	1nAbove2n	At_zero_in_2n_specif	1nAbove2n
beer	locus_tag=DEBR0S4e03752g	gene=NEO1	NA	1nAbove2n	NA	1nAbove2n	1nAbove2n	1nAbove2n	1nAbove2n	1nAbove2n	1nAbove2n	1nAbove2n	1nAbove2n	NA	1nAbove2n	1nAbove2n	1nAbove2n	1nAbove2n	1nAbove2n	1nAbove2n	1nAbove2n	1nAbove2n	1nAbove2n	1nAbove2n	1nAbove2n	1nAbove2n	1nAbove2n	1nAbove2n	1nAbove2n	1nAbove2n	1nAbove2n	1nAbove2n
beer	locus_tag=DEBR0S6e07712g	gene=PCK1	NA	1nAbove2n	1nAbove2n	NA	1nAbove2n	1nAbove2n	1nAbove2n	1nAbove2n	1nAbove2n	1nAbove2n	1nAbove2n	1nAbove2n	1nAbove2n	1nAbove2n	1nAbove2n	1nAbove2n	1nAbove2n	1nAbove2n	1nAbove2n	1nAbove2n	1nAbove2n	1nAbove2n	NA	At_zero_in_2n_specif	1nAbove2n	NA	1nAbove2n	1nAbove2n	1nAbove2n	1nAbove2n
beer	locus_tag=DEBR0S6e02102g	gene=RPL15B	NA	1nAbove2n	1nAbove2n	1nAbove2n	1nAbove2n	1nAbove2n	1nAbove2n	1nAbove2n	1nAbove2n	1nAbove2n	1nAbove2n	1nAbove2n	1nAbove2n	1nAbove2n	1nAbove2n	1nAbove2n	1nAbove2n	1nAbove2n	1nAbove2n	1nAbove2n	1nAbove2n	1nAbove2n	NA	1nAbove2n	1nAbove2n	1nAbove2n	1nAbove2n	1nAbove2n	1nAbove2n	1nAbove2n
beer	locus_tag=DEBR0S6e07558g	gene=RPS11B	NA	1nAbove2n	1nAbove2n	1nAbove2n	1nAbove2n	1nAbove2n	1nAbove2n	1nAbove2n	1nAbove2n	1nAbove2n	1nAbove2n	1nAbove2n	NA	NA	1nAbove2n	1nAbove2n	1nAbove2n	1nAbove2n	1nAbove2n	1nAbove2n	1nAbove2n	1nAbove2n	NA	1nAbove2n	1nAbove2n	NA	1nAbove2n	1nAbove2n	1nAbove2n	1nAbove2n
beer	locus_tag=DEBR0S2e03752g	gene=RPS30B	1nAbove2n	1nAbove2n	1nAbove2n	1nAbove2n	1nAbove2n	1nAbove2n	1nAbove2n	1nAbove2n	1nAbove2n	1nAbove2n	1nAbove2n	1nAbove2n	1nAbove2n	1nAbove2n	1nAbove2n	1nAbove2n	1nAbove2n	1nAbove2n	1nAbove2n	1nAbove2n	1nAbove2n	1nAbove2n	1nAbove2n	1nAbove2n	1nAbove2n	1nAbove2n	1nAbove2n	1nAbove2n	1nAbove2n	1nAbove2n
beer	locus_tag=DEBR0S2e01662g	gene=RRT2	1nAbove2n	1nAbove2n	1nAbove2n	1nAbove2n	NA	1nAbove2n	1nAbove2n	1nAbove2n	1nAbove2n	1nAbove2n	1nAbove2n	1nAbove2n	NA	1nAbove2n	1nAbove2n	1nAbove2n	1nAbove2n	1nAbove2n	1nAbove2n	1nAbove2n	1nAbove2n	1nAbove2n	1nAbove2n	1nAbove2n	1nAbove2n	1nAbove2n	1nAbove2n	1nAbove2n	1nAbove2n	1nAbove2n
beer	locus_tag=DEBR0S4e03356g	gene=sdh3	NA	1nAbove2n	NA	1nAbove2n	1nAbove2n	1nAbove2n	1nAbove2n	1nAbove2n	1nAbove2n	1nAbove2n	1nAbove2n	NA	NA	1nAbove2n	1nAbove2n	1nAbove2n	1nAbove2n	1nAbove2n	1nAbove2n	1nAbove2n	1nAbove2n	1nAbove2n	1nAbove2n	1nAbove2n	1nAbove2n	1nAbove2n	1nAbove2n	1nAbove2n	1nAbove2n	1nAbove2n
beer	locus_tag=DEBR0S7e01706g	gene=SRB6	At_zero_in_2n_specif	At_zero_in_2n_specif	1nAbove2n	1nAbove2n	1nAbove2n	1nAbove2n	1nAbove2n	1nAbove2n	1nAbove2n	NA	NA	1nAbove2n	1nAbove2n	1nAbove2n	1nAbove2n	1nAbove2n	1nAbove2n	NA	1nAbove2n	1nAbove2n	1nAbove2n	1nAbove2n	1nAbove2n	1nAbove2n	1nAbove2n	1nAbove2n	1nAbove2n	1nAbove2n	1nAbove2n	1nAbove2n
beer	locus_tag=DEBR0S2e13630g	gene=STL1	NA	1nAbove2n	1nAbove2n	1nAbove2n	1nAbove2n	1nAbove2n	1nAbove2n	1nAbove2n	1nAbove2n	1nAbove2n	1nAbove2n	1nAbove2n	1nAbove2n	NA	1nAbove2n	1nAbove2n	1nAbove2n	1nAbove2n	1nAbove2n	1nAbove2n	1nAbove2n	1nAbove2n	1nAbove2n	1nAbove2n	1nAbove2n	1nAbove2n	1nAbove2n	1nAbove2n	1nAbove2n	1nAbove2n
beer	locus_tag=DEBR0S5e01244g	gene=TAZ1	At_zero_in_2n_specif	At_zero_in_2n_specif	At_zero_in_2n_specif	At_zero_in_2n_specif	At_zero_in_2n_specif	At_zero_in_2n_specif	At_zero_in_2n_specif	At_zero_in_2n_specif	At_zero_in_2n_specif	At_zero_in_2n_specif	At_zero_in_2n_specif	At_zero_in_2n_specif	At_zero_in_2n_specif	At_zero_in_2n_specif	At_zero_in_2n_specif	At_zero_in_2n_specif	At_zero_in_2n_specif	At_zero_in_2n_specif	At_zero_in_2n_specif	At_zero_in_2n_specif	At_zero_in_2n_specif	At_zero_in_2n_specif	At_zero_in_2n_specif	At_zero_in_2n_specif	At_zero_in_2n_specif	At_zero_in_2n_specif	At_zero_in_2n_specif	At_zero_in_2n_specif	At_zero_in_2n_specif	At_zero_in_2n_specif
beer	locus_tag=DEBR0S6e00210g	gene=THS1	NA	2nabove1n	2nabove1n	2nabove1n	2nabove1n	2nabove1n	2nabove1n	2nabove1n	2nabove1n	2nabove1n	2nabove1n	2nabove1n	2nabove1n	2nabove1n	2nabove1n	2nabove1n	2nabove1n	2nabove1n	2nabove1n	2nabove1n	2nabove1n	2nabove1n	NA	2nabove1n	2nabove1n	2nabove1n	2nabove1n	2nabove1n	2nabove1n	2nabove1n
beer	locus_tag=DEBR0S6e02718g	gene=TIM10	1nAbove2n	At_zero_in_2n_specif	At_zero_in_2n_specif	At_zero_in_2n_specif	At_zero_in_2n_specif	At_zero_in_2n_specif	At_zero_in_2n_specif	At_zero_in_2n_specif	At_zero_in_2n_specif	At_zero_in_2n_specif	At_zero_in_2n_specif	At_zero_in_2n_specif	1nAbove2n	At_zero_in_2n_specif	At_zero_in_2n_specif	1nAbove2n	At_zero_in_2n_specif	1nAbove2n	At_zero_in_2n_specif	1nAbove2n	At_zero_in_2n_specif	At_zero_in_2n_specif	At_zero_in_2n_specif	1nAbove2n	At_zero_in_2n_specif	1nAbove2n	At_zero_in_2n_specif	At_zero_in_2n_specif	At_zero_in_2n_specif	At_zero_in_2n_specif
beer	locus_tag=DEBR0S5e01222g	gene=TMA22	At_zero_in_2n_specif	At_zero_in_2n_specif	At_zero_in_2n_specif	At_zero_in_2n_specif	At_zero_in_2n_specif	At_zero_in_2n_specif	At_zero_in_2n_specif	At_zero_in_2n_specif	At_zero_in_2n_specif	At_zero_in_2n_specif	At_zero_in_2n_specif	At_zero_in_2n_specif	At_zero_in_2n_specif	At_zero_in_2n_specif	At_zero_in_2n_specif	At_zero_in_2n_specif	At_zero_in_2n_specif	At_zero_in_2n_specif	At_zero_in_2n_specif	At_zero_in_2n_specif	At_zero_in_2n_specif	At_zero_in_2n_specif	At_zero_in_2n_specif	At_zero_in_2n_specif	At_zero_in_2n_specif	At_zero_in_2n_specif	At_zero_in_2n_specif	At_zero_in_2n_specif	At_zero_in_2n_specif	At_zero_in_2n_specif
beer	locus_tag=DEBR0S1e27798g	gene=UBI1	NA	2nabove1n	NA	2nabove1n	2nabove1n	2nabove1n	2nabove1n	2nabove1n	2nabove1n	2nabove1n	2nabove1n	NA	2nabove1n	2nabove1n	2nabove1n	2nabove1n	2nabove1n	2nabove1n	2nabove1n	2nabove1n	2nabove1n	2nabove1n	NA	2nabove1n	2nabove1n	2nabove1n	2nabove1n	2nabove1n	2nabove1n	2nabove1n
beer	locus_tag=DEBR0S1e15214g	locus_tag=DEBR0S1e15214g	At_zero_in_1n_specif	At_zero_in_1n_specif	At_zero_in_1n_specif	2nabove1n	At_zero_in_1n_specif	2nabove1n	2nabove1n	2nabove1n	At_zero_in_1n_specif	At_zero_in_1n_specif	At_zero_in_1n_specif	At_zero_in_1n_specif	2nabove1n	2nabove1n	2nabove1n	At_zero_in_1n_specif	2nabove1n	At_zero_in_1n_specif	2nabove1n	2nabove1n	2nabove1n	2nabove1n	2nabove1n	At_zero_in_1n_specif	At_zero_in_1n_specif	At_zero_in_1n_specif	2nabove1n	At_zero_in_1n_specif	2nabove1n	At_zero_in_1n_specif
beer	locus_tag=DEBR0S1e18206g	locus_tag=DEBR0S1e18206g	At_zero_in_2n_specif	At_zero_in_2n_specif	1nAbove2n	1nAbove2n	At_zero_in_2n_specif	1nAbove2n	1nAbove2n	1nAbove2n	1nAbove2n	1nAbove2n	At_zero_in_2n_specif	1nAbove2n	1nAbove2n	At_zero_in_2n_specif	At_zero_in_2n_specif	1nAbove2n	1nAbove2n	At_zero_in_2n_specif	1nAbove2n	1nAbove2n	At_zero_in_2n_specif	1nAbove2n	1nAbove2n	At_zero_in_2n_specif	At_zero_in_2n_specif	1nAbove2n	1nAbove2n	At_zero_in_2n_specif	1nAbove2n	1nAbove2n
beer	locus_tag=DEBR0S1e20186g	locus_tag=DEBR0S1e20186g	1nAbove2n	1nAbove2n	1nAbove2n	1nAbove2n	1nAbove2n	1nAbove2n	1nAbove2n	1nAbove2n	1nAbove2n	1nAbove2n	1nAbove2n	1nAbove2n	1nAbove2n	NA	1nAbove2n	1nAbove2n	1nAbove2n	1nAbove2n	1nAbove2n	1nAbove2n	1nAbove2n	1nAbove2n	1nAbove2n	1nAbove2n	1nAbove2n	1nAbove2n	NA	1nAbove2n	1nAbove2n	1nAbove2n
beer	locus_tag=DEBR0S1e24564g	locus_tag=DEBR0S1e24564g	1nAbove2n	1nAbove2n	At_zero_in_2n_specif	At_zero_in_2n_specif	1nAbove2n	1nAbove2n	At_zero_in_2n_specif	1nAbove2n	At_zero_in_2n_specif	1nAbove2n	1nAbove2n	At_zero_in_2n_specif	1nAbove2n	1nAbove2n	At_zero_in_2n_specif	At_zero_in_2n_specif	1nAbove2n	1nAbove2n	1nAbove2n	1nAbove2n	At_zero_in_2n_specif	1nAbove2n	1nAbove2n	At_zero_in_2n_specif	At_zero_in_2n_specif	At_zero_in_2n_specif	At_zero_in_2n_specif	1nAbove2n	1nAbove2n	1nAbove2n
beer	locus_tag=DEBR0S1e27842g	locus_tag=DEBR0S1e27842g	1nAbove2n	NA	1nAbove2n	1nAbove2n	1nAbove2n	1nAbove2n	1nAbove2n	1nAbove2n	1nAbove2n	1nAbove2n	At_zero_in_2n_specif	1nAbove2n	1nAbove2n	NA	NA	1nAbove2n	1nAbove2n	1nAbove2n	1nAbove2n	1nAbove2n	NA	1nAbove2n	1nAbove2n	1nAbove2n	NA	1nAbove2n	1nAbove2n	1nAbove2n	1nAbove2n	1nAbove2n
beer	locus_tag=DEBR0S1e28304g	locus_tag=DEBR0S1e28304g	1nAbove2n	1nAbove2n	1nAbove2n	1nAbove2n	1nAbove2n	1nAbove2n	1nAbove2n	1nAbove2n	1nAbove2n	1nAbove2n	1nAbove2n	1nAbove2n	1nAbove2n	1nAbove2n	1nAbove2n	1nAbove2n	1nAbove2n	1nAbove2n	1nAbove2n	1nAbove2n	1nAbove2n	1nAbove2n	1nAbove2n	1nAbove2n	1nAbove2n	1nAbove2n	1nAbove2n	1nAbove2n	1nAbove2n	1nAbove2n
beer	locus_tag=DEBR0S1e29316g	locus_tag=DEBR0S1e29316g	1nAbove2n	1nAbove2n	1nAbove2n	1nAbove2n	1nAbove2n	1nAbove2n	1nAbove2n	1nAbove2n	1nAbove2n	1nAbove2n	1nAbove2n	1nAbove2n	1nAbove2n	1nAbove2n	1nAbove2n	1nAbove2n	1nAbove2n	1nAbove2n	1nAbove2n	1nAbove2n	1nAbove2n	1nAbove2n	1nAbove2n	1nAbove2n	1nAbove2n	1nAbove2n	1nAbove2n	1nAbove2n	1nAbove2n	1nAbove2n
beer	locus_tag=DEBR0S2e03290g	locus_tag=DEBR0S2e03290g	NA	NA	NA	1nAbove2n	1nAbove2n	1nAbove2n	1nAbove2n	1nAbove2n	1nAbove2n	1nAbove2n	1nAbove2n	NA	1nAbove2n	1nAbove2n	1nAbove2n	1nAbove2n	1nAbove2n	1nAbove2n	1nAbove2n	1nAbove2n	1nAbove2n	1nAbove2n	NA	1nAbove2n	1nAbove2n	1nAbove2n	1nAbove2n	1nAbove2n	1nAbove2n	1nAbove2n
beer	locus_tag=DEBR0S2e06634g	locus_tag=DEBR0S2e06634g	NA	At_zero_in_2n_specif	1nAbove2n	1nAbove2n	1nAbove2n	1nAbove2n	1nAbove2n	1nAbove2n	1nAbove2n	1nAbove2n	1nAbove2n	1nAbove2n	1nAbove2n	At_zero_in_2n_specif	1nAbove2n	1nAbove2n	1nAbove2n	1nAbove2n	1nAbove2n	1nAbove2n	At_zero_in_2n_specif	1nAbove2n	1nAbove2n	1nAbove2n	1nAbove2n	At_zero_in_2n_specif	1nAbove2n	1nAbove2n	At_zero_in_2n_specif	1nAbove2n
beer	locus_tag=DEBR0S2e07294g	locus_tag=DEBR0S2e07294g	At_zero_in_1n_specif	2nabove1n	2nabove1n	2nabove1n	2nabove1n	2nabove1n	2nabove1n	2nabove1n	2nabove1n	2nabove1n	2nabove1n	NA	2nabove1n	2nabove1n	2nabove1n	NA	2nabove1n	2nabove1n	2nabove1n	2nabove1n	2nabove1n	2nabove1n	NA	NA	2nabove1n	2nabove1n	2nabove1n	2nabove1n	2nabove1n	2nabove1n
beer	locus_tag=DEBR0S2e07690g	locus_tag=DEBR0S2e07690g	At_zero_in_1n_specif	1nAbove2n	1nAbove2n	1nAbove2n	1nAbove2n	1nAbove2n	1nAbove2n	1nAbove2n	1nAbove2n	1nAbove2n	1nAbove2n	1nAbove2n	1nAbove2n	1nAbove2n	1nAbove2n	1nAbove2n	1nAbove2n	1nAbove2n	1nAbove2n	1nAbove2n	1nAbove2n	1nAbove2n	NA	1nAbove2n	1nAbove2n	1nAbove2n	1nAbove2n	1nAbove2n	1nAbove2n	1nAbove2n
beer	locus_tag=DEBR0S2e10506g	locus_tag=DEBR0S2e10506g	2nabove1n	2nabove1n	2nabove1n	2nabove1n	2nabove1n	2nabove1n	2nabove1n	2nabove1n	2nabove1n	2nabove1n	2nabove1n	2nabove1n	2nabove1n	2nabove1n	2nabove1n	NA	2nabove1n	2nabove1n	2nabove1n	2nabove1n	2nabove1n	2nabove1n	NA	2nabove1n	2nabove1n	2nabove1n	NA	2nabove1n	2nabove1n	2nabove1n
beer	locus_tag=DEBR0S2e11100g	locus_tag=DEBR0S2e11100g	NA	At_zero_in_2n_specif	At_zero_in_2n_specif	1nAbove2n	At_zero_in_2n_specif	NA	1nAbove2n	1nAbove2n	NA	At_zero_in_2n_specif	At_zero_in_2n_specif	1nAbove2n	At_zero_in_2n_specif	At_zero_in_2n_specif	At_zero_in_2n_specif	At_zero_in_2n_specif	At_zero_in_2n_specif	NA	At_zero_in_2n_specif	1nAbove2n	At_zero_in_2n_specif	At_zero_in_2n_specif	1nAbove2n	At_zero_in_2n_specif	At_zero_in_2n_specif	1nAbove2n	At_zero_in_2n_specif	At_zero_in_2n_specif	At_zero_in_2n_specif	At_zero_in_2n_specif
beer	locus_tag=DEBR0S2e11694g	locus_tag=DEBR0S2e11694g	At_zero_in_1n_specif	NA	2nabove1n	2nabove1n	2nabove1n	2nabove1n	2nabove1n	2nabove1n	2nabove1n	2nabove1n	NA	2nabove1n	2nabove1n	2nabove1n	2nabove1n	2nabove1n	2nabove1n	NA	2nabove1n	NA	2nabove1n	2nabove1n	2nabove1n	2nabove1n	2nabove1n	2nabove1n	2nabove1n	2nabove1n	2nabove1n	2nabove1n
beer	locus_tag=DEBR0S2e13234g	locus_tag=DEBR0S2e13234g	At_zero_in_1n_specif	2nabove1n	2nabove1n	2nabove1n	2nabove1n	2nabove1n	2nabove1n	2nabove1n	2nabove1n	2nabove1n	2nabove1n	2nabove1n	2nabove1n	2nabove1n	2nabove1n	2nabove1n	2nabove1n	2nabove1n	2nabove1n	2nabove1n	2nabove1n	2nabove1n	2nabove1n	2nabove1n	2nabove1n	2nabove1n	2nabove1n	2nabove1n	2nabove1n	2nabove1n
beer	locus_tag=DEBR0S2e15170g	locus_tag=DEBR0S2e15170g	2nabove1n	2nabove1n	2nabove1n	2nabove1n	At_zero_in_1n_specif	2nabove1n	2nabove1n	At_zero_in_1n_specif	2nabove1n	2nabove1n	2nabove1n	At_zero_in_1n_specif	2nabove1n	2nabove1n	2nabove1n	2nabove1n	2nabove1n	2nabove1n	2nabove1n	2nabove1n	At_zero_in_1n_specif	2nabove1n	At_zero_in_1n_specif	2nabove1n	2nabove1n	2nabove1n	2nabove1n	2nabove1n	2nabove1n	2nabove1n
beer	locus_tag=DEBR0S2e20758g	locus_tag=DEBR0S2e20758g	NA	At_zero_in_1n_specif	2nabove1n	2nabove1n	2nabove1n	2nabove1n	2nabove1n	2nabove1n	2nabove1n	2nabove1n	2nabove1n	2nabove1n	2nabove1n	2nabove1n	NA	2nabove1n	2nabove1n	2nabove1n	2nabove1n	2nabove1n	2nabove1n	2nabove1n	2nabove1n	2nabove1n	At_zero_in_1n_specif	NA	2nabove1n	2nabove1n	2nabove1n	2nabove1n
beer	locus_tag=DEBR0S3e02520g	locus_tag=DEBR0S3e02520g	1nAbove2n	1nAbove2n	1nAbove2n	1nAbove2n	1nAbove2n	1nAbove2n	1nAbove2n	1nAbove2n	1nAbove2n	1nAbove2n	1nAbove2n	1nAbove2n	1nAbove2n	1nAbove2n	1nAbove2n	1nAbove2n	1nAbove2n	1nAbove2n	1nAbove2n	1nAbove2n	1nAbove2n	1nAbove2n	1nAbove2n	1nAbove2n	1nAbove2n	1nAbove2n	1nAbove2n	1nAbove2n	1nAbove2n	1nAbove2n
beer	locus_tag=DEBR0S3e02894g	locus_tag=DEBR0S3e02894g	1nAbove2n	At_zero_in_2n_specif	1nAbove2n	1nAbove2n	1nAbove2n	1nAbove2n	At_zero_in_2n_specif	1nAbove2n	1nAbove2n	1nAbove2n	At_zero_in_2n_specif	1nAbove2n	At_zero_in_2n_specif	1nAbove2n	At_zero_in_2n_specif	At_zero_in_2n_specif	1nAbove2n	1nAbove2n	1nAbove2n	1nAbove2n	At_zero_in_2n_specif	1nAbove2n	At_zero_in_2n_specif	1nAbove2n	1nAbove2n	NA	1nAbove2n	1nAbove2n	1nAbove2n	At_zero_in_2n_specif
beer	locus_tag=DEBR0S3e03312g	locus_tag=DEBR0S3e03312g	NA	1nAbove2n	1nAbove2n	1nAbove2n	1nAbove2n	1nAbove2n	1nAbove2n	1nAbove2n	1nAbove2n	1nAbove2n	1nAbove2n	NA	1nAbove2n	1nAbove2n	1nAbove2n	1nAbove2n	1nAbove2n	1nAbove2n	1nAbove2n	1nAbove2n	1nAbove2n	1nAbove2n	1nAbove2n	1nAbove2n	1nAbove2n	1nAbove2n	1nAbove2n	1nAbove2n	1nAbove2n	1nAbove2n
beer	locus_tag=DEBR0S3e07008g	locus_tag=DEBR0S3e07008g	NA	1nAbove2n	1nAbove2n	1nAbove2n	1nAbove2n	1nAbove2n	1nAbove2n	1nAbove2n	1nAbove2n	1nAbove2n	1nAbove2n	NA	1nAbove2n	1nAbove2n	1nAbove2n	1nAbove2n	1nAbove2n	1nAbove2n	1nAbove2n	1nAbove2n	1nAbove2n	1nAbove2n	1nAbove2n	1nAbove2n	1nAbove2n	1nAbove2n	1nAbove2n	1nAbove2n	1nAbove2n	1nAbove2n
beer	locus_tag=DEBR0S3e09692g	locus_tag=DEBR0S3e09692g	At_zero_in_2n_specif	At_zero_in_2n_specif	1nAbove2n	At_zero_in_2n_specif	At_zero_in_2n_specif	At_zero_in_2n_specif	1nAbove2n	At_zero_in_2n_specif	At_zero_in_2n_specif	1nAbove2n	At_zero_in_2n_specif	At_zero_in_2n_specif	1nAbove2n	At_zero_in_2n_specif	1nAbove2n	At_zero_in_2n_specif	At_zero_in_2n_specif	At_zero_in_2n_specif	1nAbove2n	1nAbove2n	1nAbove2n	At_zero_in_2n_specif	At_zero_in_2n_specif	At_zero_in_2n_specif	At_zero_in_2n_specif	At_zero_in_2n_specif	At_zero_in_2n_specif	At_zero_in_2n_specif	1nAbove2n	At_zero_in_2n_specif
beer	locus_tag=DEBR0S3e10330g	locus_tag=DEBR0S3e10330g	NA	2nabove1n	2nabove1n	2nabove1n	2nabove1n	NA	2nabove1n	2nabove1n	2nabove1n	2nabove1n	2nabove1n	NA	2nabove1n	2nabove1n	2nabove1n	2nabove1n	2nabove1n	2nabove1n	2nabove1n	2nabove1n	2nabove1n	2nabove1n	NA	2nabove1n	2nabove1n	2nabove1n	2nabove1n	2nabove1n	2nabove1n	2nabove1n
beer	locus_tag=DEBR0S3e11100g	locus_tag=DEBR0S3e11100g	1nAbove2n	1nAbove2n	1nAbove2n	1nAbove2n	At_zero_in_2n_specif	1nAbove2n	1nAbove2n	1nAbove2n	1nAbove2n	At_zero_in_2n_specif	1nAbove2n	1nAbove2n	1nAbove2n	1nAbove2n	1nAbove2n	1nAbove2n	1nAbove2n	1nAbove2n	1nAbove2n	1nAbove2n	1nAbove2n	At_zero_in_2n_specif	1nAbove2n	1nAbove2n	1nAbove2n	1nAbove2n	1nAbove2n	1nAbove2n	1nAbove2n	1nAbove2n
beer	locus_tag=DEBR0S4e01574g	locus_tag=DEBR0S4e01574g	1nAbove2n	1nAbove2n	1nAbove2n	1nAbove2n	1nAbove2n	1nAbove2n	1nAbove2n	1nAbove2n	1nAbove2n	1nAbove2n	1nAbove2n	1nAbove2n	1nAbove2n	1nAbove2n	1nAbove2n	1nAbove2n	1nAbove2n	1nAbove2n	1nAbove2n	1nAbove2n	1nAbove2n	1nAbove2n	1nAbove2n	1nAbove2n	1nAbove2n	1nAbove2n	1nAbove2n	1nAbove2n	1nAbove2n	1nAbove2n
beer	locus_tag=DEBR0S4e02014g	locus_tag=DEBR0S4e02014g	1nAbove2n	1nAbove2n	At_zero_in_2n_specif	At_zero_in_2n_specif	At_zero_in_2n_specif	1nAbove2n	At_zero_in_2n_specif	1nAbove2n	At_zero_in_2n_specif	1nAbove2n	1nAbove2n	1nAbove2n	At_zero_in_2n_specif	1nAbove2n	1nAbove2n	1nAbove2n	1nAbove2n	NA	At_zero_in_2n_specif	1nAbove2n	1nAbove2n	At_zero_in_2n_specif	At_zero_in_2n_specif	1nAbove2n	1nAbove2n	At_zero_in_2n_specif	1nAbove2n	At_zero_in_2n_specif	1nAbove2n	1nAbove2n
beer	locus_tag=DEBR0S4e02828g	locus_tag=DEBR0S4e02828g	1nAbove2n	1nAbove2n	1nAbove2n	1nAbove2n	1nAbove2n	1nAbove2n	1nAbove2n	1nAbove2n	1nAbove2n	1nAbove2n	1nAbove2n	1nAbove2n	1nAbove2n	1nAbove2n	1nAbove2n	1nAbove2n	1nAbove2n	1nAbove2n	1nAbove2n	1nAbove2n	1nAbove2n	1nAbove2n	1nAbove2n	1nAbove2n	1nAbove2n	1nAbove2n	1nAbove2n	1nAbove2n	1nAbove2n	1nAbove2n
beer	locus_tag=DEBR0S4e03026g	locus_tag=DEBR0S4e03026g	1nAbove2n	1nAbove2n	NA	1nAbove2n	1nAbove2n	1nAbove2n	1nAbove2n	1nAbove2n	1nAbove2n	1nAbove2n	NA	NA	1nAbove2n	1nAbove2n	NA	1nAbove2n	1nAbove2n	1nAbove2n	1nAbove2n	1nAbove2n	1nAbove2n	1nAbove2n	1nAbove2n	1nAbove2n	1nAbove2n	1nAbove2n	1nAbove2n	1nAbove2n	1nAbove2n	1nAbove2n
beer	locus_tag=DEBR0S4e03136g	locus_tag=DEBR0S4e03136g	1nAbove2n	1nAbove2n	NA	1nAbove2n	1nAbove2n	1nAbove2n	1nAbove2n	1nAbove2n	1nAbove2n	1nAbove2n	NA	NA	1nAbove2n	1nAbove2n	1nAbove2n	1nAbove2n	1nAbove2n	1nAbove2n	1nAbove2n	1nAbove2n	1nAbove2n	1nAbove2n	1nAbove2n	1nAbove2n	1nAbove2n	1nAbove2n	1nAbove2n	1nAbove2n	1nAbove2n	1nAbove2n
beer	locus_tag=DEBR0S4e03488g	locus_tag=DEBR0S4e03488g	1nAbove2n	At_zero_in_2n_specif	At_zero_in_2n_specif	At_zero_in_2n_specif	At_zero_in_2n_specif	1nAbove2n	1nAbove2n	At_zero_in_2n_specif	1nAbove2n	1nAbove2n	At_zero_in_2n_specif	At_zero_in_2n_specif	At_zero_in_2n_specif	1nAbove2n	1nAbove2n	At_zero_in_2n_specif	At_zero_in_2n_specif	1nAbove2n	At_zero_in_2n_specif	1nAbove2n	At_zero_in_2n_specif	At_zero_in_2n_specif	At_zero_in_2n_specif	At_zero_in_2n_specif	At_zero_in_2n_specif	1nAbove2n	At_zero_in_2n_specif	1nAbove2n	At_zero_in_2n_specif	1nAbove2n
beer	locus_tag=DEBR0S4e03642g	locus_tag=DEBR0S4e03642g	1nAbove2n	NA	1nAbove2n	1nAbove2n	1nAbove2n	1nAbove2n	1nAbove2n	1nAbove2n	1nAbove2n	NA	1nAbove2n	NA	1nAbove2n	1nAbove2n	NA	1nAbove2n	1nAbove2n	1nAbove2n	1nAbove2n	1nAbove2n	1nAbove2n	1nAbove2n	NA	At_zero_in_2n_specif	1nAbove2n	1nAbove2n	1nAbove2n	1nAbove2n	1nAbove2n	1nAbove2n
beer	locus_tag=DEBR0S4e03708g	locus_tag=DEBR0S4e03708g	1nAbove2n	1nAbove2n	1nAbove2n	1nAbove2n	1nAbove2n	1nAbove2n	1nAbove2n	1nAbove2n	1nAbove2n	1nAbove2n	1nAbove2n	1nAbove2n	NA	1nAbove2n	1nAbove2n	1nAbove2n	1nAbove2n	1nAbove2n	1nAbove2n	1nAbove2n	1nAbove2n	1nAbove2n	1nAbove2n	At_zero_in_2n_specif	1nAbove2n	1nAbove2n	1nAbove2n	NA	1nAbove2n	NA
beer	locus_tag=DEBR0S4e03994g	locus_tag=DEBR0S4e03994g	NA	1nAbove2n	NA	1nAbove2n	1nAbove2n	1nAbove2n	1nAbove2n	1nAbove2n	1nAbove2n	1nAbove2n	1nAbove2n	NA	1nAbove2n	1nAbove2n	1nAbove2n	1nAbove2n	1nAbove2n	1nAbove2n	1nAbove2n	1nAbove2n	1nAbove2n	1nAbove2n	NA	1nAbove2n	1nAbove2n	1nAbove2n	1nAbove2n	1nAbove2n	1nAbove2n	1nAbove2n
beer	locus_tag=DEBR0S4e13740g	locus_tag=DEBR0S4e13740g	1nAbove2n	1nAbove2n	1nAbove2n	1nAbove2n	NA	1nAbove2n	1nAbove2n	NA	1nAbove2n	1nAbove2n	1nAbove2n	NA	1nAbove2n	NA	1nAbove2n	1nAbove2n	1nAbove2n	1nAbove2n	1nAbove2n	1nAbove2n	At_zero_in_2n_specif	1nAbove2n	1nAbove2n	1nAbove2n	1nAbove2n	NA	1nAbove2n	1nAbove2n	1nAbove2n	1nAbove2n
beer	locus_tag=DEBR0S4e13916g	locus_tag=DEBR0S4e13916g	1nAbove2n	1nAbove2n	1nAbove2n	1nAbove2n	1nAbove2n	1nAbove2n	1nAbove2n	1nAbove2n	1nAbove2n	1nAbove2n	1nAbove2n	NA	1nAbove2n	NA	1nAbove2n	1nAbove2n	1nAbove2n	1nAbove2n	1nAbove2n	1nAbove2n	1nAbove2n	1nAbove2n	1nAbove2n	At_zero_in_2n_specif	1nAbove2n	NA	NA	1nAbove2n	1nAbove2n	1nAbove2n
beer	locus_tag=DEBR0S4e15148g	locus_tag=DEBR0S4e15148g	2nabove1n	2nabove1n	2nabove1n	2nabove1n	2nabove1n	2nabove1n	2nabove1n	2nabove1n	2nabove1n	2nabove1n	2nabove1n	2nabove1n	2nabove1n	2nabove1n	2nabove1n	2nabove1n	2nabove1n	2nabove1n	2nabove1n	2nabove1n	2nabove1n	2nabove1n	2nabove1n	2nabove1n	2nabove1n	2nabove1n	2nabove1n	2nabove1n	2nabove1n	2nabove1n
beer	locus_tag=DEBR0S4e15192g	locus_tag=DEBR0S4e15192g	NA	1nAbove2n	NA	1nAbove2n	1nAbove2n	1nAbove2n	1nAbove2n	1nAbove2n	1nAbove2n	1nAbove2n	1nAbove2n	NA	1nAbove2n	1nAbove2n	1nAbove2n	1nAbove2n	1nAbove2n	1nAbove2n	1nAbove2n	1nAbove2n	1nAbove2n	1nAbove2n	NA	1nAbove2n	1nAbove2n	1nAbove2n	1nAbove2n	1nAbove2n	1nAbove2n	1nAbove2n
beer	locus_tag=DEBR0S5e01596g	locus_tag=DEBR0S5e01596g	NA	2nabove1n	2nabove1n	NA	2nabove1n	2nabove1n	2nabove1n	2nabove1n	2nabove1n	2nabove1n	2nabove1n	NA	2nabove1n	At_zero_in_1n_specif	2nabove1n	NA	2nabove1n	2nabove1n	2nabove1n	2nabove1n	2nabove1n	2nabove1n	At_zero_in_1n_specif	2nabove1n	2nabove1n	At_zero_in_1n_specif	2nabove1n	2nabove1n	2nabove1n	2nabove1n
beer	locus_tag=DEBR0S6e00232g	locus_tag=DEBR0S6e00232g	2nabove1n	2nabove1n	2nabove1n	2nabove1n	NA	2nabove1n	2nabove1n	2nabove1n	2nabove1n	2nabove1n	2nabove1n	2nabove1n	2nabove1n	2nabove1n	2nabove1n	2nabove1n	2nabove1n	2nabove1n	2nabove1n	2nabove1n	NA	2nabove1n	NA	2nabove1n	NA	2nabove1n	2nabove1n	2nabove1n	2nabove1n	2nabove1n
beer	locus_tag=DEBR0S6e00254g	locus_tag=DEBR0S6e00254g	1nAbove2n	1nAbove2n	NA	1nAbove2n	1nAbove2n	1nAbove2n	1nAbove2n	1nAbove2n	1nAbove2n	1nAbove2n	1nAbove2n	NA	1nAbove2n	1nAbove2n	1nAbove2n	1nAbove2n	1nAbove2n	1nAbove2n	1nAbove2n	1nAbove2n	1nAbove2n	1nAbove2n	1nAbove2n	1nAbove2n	1nAbove2n	1nAbove2n	1nAbove2n	1nAbove2n	1nAbove2n	1nAbove2n
beer	locus_tag=DEBR0S6e01310g	locus_tag=DEBR0S6e01310g	1nAbove2n	At_zero_in_2n_specif	At_zero_in_2n_specif	1nAbove2n	At_zero_in_2n_specif	At_zero_in_2n_specif	1nAbove2n	1nAbove2n	At_zero_in_2n_specif	At_zero_in_2n_specif	1nAbove2n	At_zero_in_2n_specif	1nAbove2n	1nAbove2n	At_zero_in_2n_specif	At_zero_in_2n_specif	At_zero_in_2n_specif	At_zero_in_2n_specif	1nAbove2n	1nAbove2n	At_zero_in_2n_specif	1nAbove2n	At_zero_in_2n_specif	At_zero_in_2n_specif	At_zero_in_2n_specif	1nAbove2n	At_zero_in_2n_specif	At_zero_in_2n_specif	At_zero_in_2n_specif	At_zero_in_2n_specif
beer	locus_tag=DEBR0S6e06304g	locus_tag=DEBR0S6e06304g	1nAbove2n	1nAbove2n	1nAbove2n	1nAbove2n	1nAbove2n	1nAbove2n	1nAbove2n	1nAbove2n	1nAbove2n	1nAbove2n	1nAbove2n	1nAbove2n	1nAbove2n	1nAbove2n	1nAbove2n	1nAbove2n	1nAbove2n	1nAbove2n	1nAbove2n	1nAbove2n	1nAbove2n	1nAbove2n	At_zero_in_1n_specif	1nAbove2n	1nAbove2n	1nAbove2n	1nAbove2n	1nAbove2n	NA	1nAbove2n
beer	locus_tag=DEBR0S6e06370g	locus_tag=DEBR0S6e06370g	At_zero_in_2n_specif	At_zero_in_2n_specif	At_zero_in_2n_specif	1nAbove2n	At_zero_in_2n_specif	At_zero_in_2n_specif	At_zero_in_2n_specif	At_zero_in_2n_specif	At_zero_in_2n_specif	At_zero_in_2n_specif	At_zero_in_2n_specif	At_zero_in_2n_specif	1nAbove2n	At_zero_in_2n_specif	At_zero_in_2n_specif	At_zero_in_2n_specif	At_zero_in_2n_specif	1nAbove2n	At_zero_in_2n_specif	1nAbove2n	At_zero_in_2n_specif	At_zero_in_2n_specif	NA	At_zero_in_2n_specif	At_zero_in_2n_specif	At_zero_in_2n_specif	At_zero_in_2n_specif	At_zero_in_2n_specif	At_zero_in_2n_specif	At_zero_in_2n_specif
beer	locus_tag=DEBR0S6e07536g	locus_tag=DEBR0S6e07536g	1nAbove2n	At_zero_in_2n_specif	At_zero_in_2n_specif	1nAbove2n	1nAbove2n	1nAbove2n	1nAbove2n	1nAbove2n	1nAbove2n	1nAbove2n	1nAbove2n	1nAbove2n	1nAbove2n	1nAbove2n	1nAbove2n	1nAbove2n	1nAbove2n	1nAbove2n	1nAbove2n	1nAbove2n	At_zero_in_2n_specif	1nAbove2n	NA	At_zero_in_2n_specif	1nAbove2n	1nAbove2n	At_zero_in_2n_specif	1nAbove2n	1nAbove2n	1nAbove2n
beer	locus_tag=DEBR0S6e07668g	locus_tag=DEBR0S6e07668g	NA	1nAbove2n	1nAbove2n	1nAbove2n	1nAbove2n	1nAbove2n	1nAbove2n	1nAbove2n	1nAbove2n	1nAbove2n	1nAbove2n	1nAbove2n	1nAbove2n	1nAbove2n	1nAbove2n	1nAbove2n	1nAbove2n	1nAbove2n	1nAbove2n	1nAbove2n	1nAbove2n	1nAbove2n	NA	1nAbove2n	1nAbove2n	1nAbove2n	1nAbove2n	1nAbove2n	1nAbove2n	1nAbove2n
beer	locus_tag=DEBR0S6e10858g	locus_tag=DEBR0S6e10858g	1nAbove2n	NA	1nAbove2n	At_zero_in_2n_specif	At_zero_in_2n_specif	At_zero_in_2n_specif	1nAbove2n	1nAbove2n	NA	1nAbove2n	At_zero_in_2n_specif	1nAbove2n	1nAbove2n	1nAbove2n	1nAbove2n	At_zero_in_2n_specif	At_zero_in_2n_specif	1nAbove2n	1nAbove2n	1nAbove2n	NA	At_zero_in_2n_specif	NA	1nAbove2n	1nAbove2n	NA	1nAbove2n	At_zero_in_2n_specif	1nAbove2n	1nAbove2n
beer	locus_tag=DEBR0S7e01288g	locus_tag=DEBR0S7e01288g	1nAbove2n	1nAbove2n	NA	1nAbove2n	1nAbove2n	1nAbove2n	1nAbove2n	1nAbove2n	1nAbove2n	1nAbove2n	1nAbove2n	NA	1nAbove2n	1nAbove2n	1nAbove2n	1nAbove2n	1nAbove2n	1nAbove2n	1nAbove2n	1nAbove2n	1nAbove2n	1nAbove2n	1nAbove2n	1nAbove2n	1nAbove2n	1nAbove2n	1nAbove2n	1nAbove2n	1nAbove2n	1nAbove2n
beer	locus_tag=DEBR0S7e01904g	locus_tag=DEBR0S7e01904g	NA	1nAbove2n	1nAbove2n	1nAbove2n	1nAbove2n	1nAbove2n	1nAbove2n	1nAbove2n	1nAbove2n	1nAbove2n	1nAbove2n	1nAbove2n	NA	1nAbove2n	1nAbove2n	1nAbove2n	1nAbove2n	1nAbove2n	1nAbove2n	1nAbove2n	1nAbove2n	1nAbove2n	1nAbove2n	1nAbove2n	1nAbove2n	1nAbove2n	1nAbove2n	1nAbove2n	1nAbove2n	1nAbove2n
Population	Gene_name	Gene_annot	YJS_7800	YJS_7829	YJS_7889	YJS_7890	YJS_7953	YJS_7954	YJS_8003	YJS_8014	YJS_8068
teq/EtOH	locus_tag=DEBR0S2e04918g	gene=AAT2	2nAbove1n	2nAbove1n	NA	2nAbove1n	2nAbove1n	2nAbove1n	2nAbove1n	2nAbove1n	2nAbove1n
teq/EtOH	locus_tag=DEBR0S3e00122g	gene=ADE12	2nAbove1n	2nAbove1n	2nAbove1n	2nAbove1n	2nAbove1n	2nAbove1n	2nAbove1n	2nAbove1n	2nAbove1n
teq/EtOH	locus_tag=DEBR0S7e00364g	gene=ATG5	1nAbove2n	1nAbove2n	NA	NA	1nAbove2n	1nAbove2n	1nAbove2n	1nAbove2n	1nAbove2n
teq/EtOH	locus_tag=DEBR0S2e17502g	gene=BNA4	2nAbove1n	NA	NA	2nAbove1n	2nAbove1n	2nAbove1n	2nAbove1n	2nAbove1n	2nAbove1n
teq/EtOH	locus_tag=DEBR0S5e10660g	gene=CAR2	1nAbove2n	NA	2nAbove1n	1nAbove2n	1nAbove2n	1nAbove2n	NA	1nAbove2n	1nAbove2n
teq/EtOH	locus_tag=DEBR0S2e11826g	gene=COX7	2nAbove1n	2nAbove1n	NA	2nAbove1n	2nAbove1n	2nAbove1n	2nAbove1n	2nAbove1n	2nAbove1n
teq/EtOH	locus_tag=DEBR0S6e06326g	gene=DIC1	1nAbove2n	1nAbove2n	1nAbove2n	1nAbove2n	At_zero_in_2n_specif	At_zero_in_2n_specif	1nAbove2n	1nAbove2n	NA
teq/EtOH	locus_tag=DEBR0S1e01024g	gene=FKS1	NA	2nAbove1n	1nAbove2n	1nAbove2n	At_zero_in_2n_specif	At_zero_in_2n_specif	2nAbove1n	1nAbove2n	NA
teq/EtOH	locus_tag=DEBR0S1e23244g	gene=FPR1	At_zero_in_1n_specif	2nAbove1n	At_zero_in_1n_specif	2nAbove1n	2nAbove1n	2nAbove1n	2nAbove1n	2nAbove1n	2nAbove1n
teq/EtOH	locus_tag=DEBR0S6e05182g	gene=GSY2	2nAbove1n	2nAbove1n	NA	2nAbove1n	2nAbove1n	2nAbove1n	2nAbove1n	NA	2nAbove1n
teq/EtOH	locus_tag=DEBR0S1e23354g	gene=INO1	2nAbove1n	At_zero_in_1n_specif	At_zero_in_1n_specif	2nAbove1n	2nAbove1n	2nAbove1n	2nAbove1n	At_zero_in_1n_specif	2nAbove1n
teq/EtOH	locus_tag=DEBR0S3e17612g	gene=IPL1	At_zero_in_1n_specif	At_zero_in_1n_specif	At_zero_in_1n_specif	At_zero_in_1n_specif	2nAbove1n	At_zero_in_1n_specif	At_zero_in_1n_specif	2nAbove1n	At_zero_in_1n_specif
teq/EtOH	locus_tag=DEBR0S2e13036g	gene=KTI11	At_zero_in_2n_specif	1nAbove2n	1nAbove2n	1nAbove2n	1nAbove2n	NA	1nAbove2n	1nAbove2n	NA
teq/EtOH	locus_tag=DEBR0S2e04038g	gene=LIP5	NA	1nAbove2n	NA	1nAbove2n	1nAbove2n	1nAbove2n	1nAbove2n	1nAbove2n	1nAbove2n
teq/EtOH	locus_tag=DEBR0S6e02036g	gene=LSM2	2nAbove1n	2nAbove1n	At_zero_in_1n_specif	2nAbove1n	2nAbove1n	2nAbove1n	At_zero_in_1n_specif	At_zero_in_1n_specif	At_zero_in_1n_specif
teq/EtOH	locus_tag=DEBR0S6e04654g	gene=NUG1	2nAbove1n	At_zero_in_1n_specif	At_zero_in_1n_specif	At_zero_in_1n_specif	2nAbove1n	2nAbove1n	At_zero_in_1n_specif	At_zero_in_1n_specif	2nAbove1n
teq/EtOH	locus_tag=DEBR0S4e07294g	gene=OLE1	1nAbove2n	1nAbove2n	2nAbove1n	NA	1nAbove2n	1nAbove2n	1nAbove2n	NA	1nAbove2n
teq/EtOH	locus_tag=DEBR0S5e10088g	gene=PLB1	1nAbove2n	NA	1nAbove2n	1nAbove2n	1nAbove2n	1nAbove2n	NA	1nAbove2n	1nAbove2n
teq/EtOH	locus_tag=DEBR0S4e01970g	gene=POL30	2nAbove1n	At_zero_in_1n_specif	At_zero_in_1n_specif	2nAbove1n	2nAbove1n	2nAbove1n	2nAbove1n	2nAbove1n	At_zero_in_1n_specif
teq/EtOH	locus_tag=DEBR0S4e05358g	gene=PXA1	NA	1nAbove2n	NA	1nAbove2n	At_zero_in_2n_specif	At_zero_in_2n_specif	1nAbove2n	1nAbove2n	1nAbove2n
teq/EtOH	locus_tag=DEBR0S1e12772g	gene=RPL14B	1nAbove2n	1nAbove2n	1nAbove2n	1nAbove2n	1nAbove2n	1nAbove2n	1nAbove2n	1nAbove2n	1nAbove2n
teq/EtOH	locus_tag=DEBR0S5e05600g	gene=RPP0	2nAbove1n	2nAbove1n	2nAbove1n	2nAbove1n	2nAbove1n	2nAbove1n	2nAbove1n	2nAbove1n	2nAbove1n
teq/EtOH	locus_tag=DEBR0S8e01266g	gene=RPS14A	2nAbove1n	2nAbove1n	At_zero_in_1n_specif	2nAbove1n	2nAbove1n	2nAbove1n	2nAbove1n	2nAbove1n	2nAbove1n
teq/EtOH	locus_tag=DEBR0S4e04940g	gene=RPS23B	1nAbove2n	1nAbove2n	1nAbove2n	1nAbove2n	1nAbove2n	1nAbove2n	1nAbove2n	NA	1nAbove2n
teq/EtOH	locus_tag=DEBR0S2e17634g	gene=RPS26B	2nAbove1n	2nAbove1n	At_zero_in_1n_specif	2nAbove1n	2nAbove1n	2nAbove1n	2nAbove1n	2nAbove1n	2nAbove1n
teq/EtOH	locus_tag=DEBR0S2e03752g	gene=RPS30B	1nAbove2n	1nAbove2n	1nAbove2n	1nAbove2n	1nAbove2n	1nAbove2n	1nAbove2n	1nAbove2n	1nAbove2n
teq/EtOH	locus_tag=DEBR0S3e14488g	gene=SAS2	2nAbove1n	2nAbove1n	NA	2nAbove1n	2nAbove1n	2nAbove1n	At_zero_in_1n_specif	2nAbove1n	2nAbove1n
teq/EtOH	locus_tag=DEBR0S2e21594g	gene=TAZ1	At_zero_in_2n_specif	At_zero_in_2n_specif	At_zero_in_2n_specif	At_zero_in_2n_specif	At_zero_in_2n_specif	At_zero_in_2n_specif	At_zero_in_2n_specif	At_zero_in_2n_specif	At_zero_in_2n_specif
teq/EtOH	locus_tag=DEBR0S2e21572g	gene=TMA22	1nAbove2n	NA	At_zero_in_2n_specif	At_zero_in_2n_specif	At_zero_in_2n_specif	At_zero_in_2n_specif	NA	At_zero_in_2n_specif	At_zero_in_2n_specif
teq/EtOH	locus_tag=DEBR0S6e04676g	gene=TRX3	At_zero_in_1n_specif	At_zero_in_1n_specif	At_zero_in_1n_specif	2nAbove1n	At_zero_in_1n_specif	At_zero_in_1n_specif	At_zero_in_1n_specif	At_zero_in_1n_specif	At_zero_in_1n_specif
teq/EtOH	locus_tag=DEBR0S3e08790g	gene=YAF9	2nAbove1n	At_zero_in_1n_specif	At_zero_in_1n_specif	At_zero_in_1n_specif	2nAbove1n	At_zero_in_1n_specif	At_zero_in_1n_specif	At_zero_in_1n_specif	At_zero_in_1n_specif
teq/EtOH	locus_tag=DEBR0S1e00518g	locus_tag=DEBR0S1e00518g	1nAbove2n	At_zero_in_2n_specif	At_zero_in_1n_specif	2nAbove1n	1nAbove2n	At_zero_in_2n_specif	At_zero_in_2n_specif	NA	NA
teq/EtOH	locus_tag=DEBR0S1e05974g	locus_tag=DEBR0S1e05974g	1nAbove2n	At_zero_in_2n_specif	1nAbove2n	At_zero_in_2n_specif	At_zero_in_2n_specif	At_zero_in_2n_specif	1nAbove2n	1nAbove2n	NA
teq/EtOH	locus_tag=DEBR0S1e14708g	locus_tag=DEBR0S1e14708g	At_zero_in_2n_specif	1nAbove2n	1nAbove2n	At_zero_in_2n_specif	1nAbove2n	At_zero_in_2n_specif	At_zero_in_2n_specif	At_zero_in_2n_specif	At_zero_in_2n_specif
teq/EtOH	locus_tag=DEBR0S1e16446g	locus_tag=DEBR0S1e16446g	At_zero_in_2n_specif	1nAbove2n	1nAbove2n	At_zero_in_2n_specif	1nAbove2n	At_zero_in_2n_specif	1nAbove2n	1nAbove2n	NA
teq/EtOH	locus_tag=DEBR0S1e17502g	locus_tag=DEBR0S1e17502g	At_zero_in_2n_specif	1nAbove2n	1nAbove2n	1nAbove2n	1nAbove2n	At_zero_in_2n_specif	1nAbove2n	1nAbove2n	At_zero_in_2n_specif
teq/EtOH	locus_tag=DEBR0S1e18206g	locus_tag=DEBR0S1e18206g	At_zero_in_2n_specif	At_zero_in_2n_specif	NA	At_zero_in_2n_specif	1nAbove2n	At_zero_in_2n_specif	At_zero_in_2n_specif	1nAbove2n	At_zero_in_2n_specif
teq/EtOH	locus_tag=DEBR0S1e20186g	locus_tag=DEBR0S1e20186g	1nAbove2n	1nAbove2n	1nAbove2n	1nAbove2n	NA	1nAbove2n	1nAbove2n	1nAbove2n	1nAbove2n
teq/EtOH	locus_tag=DEBR0S1e23376g	locus_tag=DEBR0S1e23376g	2nAbove1n	2nAbove1n	At_zero_in_1n_specif	2nAbove1n	2nAbove1n	2nAbove1n	2nAbove1n	2nAbove1n	2nAbove1n
teq/EtOH	locus_tag=DEBR0S1e23398g	locus_tag=DEBR0S1e23398g	2nAbove1n	2nAbove1n	At_zero_in_1n_specif	2nAbove1n	2nAbove1n	2nAbove1n	2nAbove1n	NA	2nAbove1n
teq/EtOH	locus_tag=DEBR0S1e23442g	locus_tag=DEBR0S1e23442g	2nAbove1n	2nAbove1n	At_zero_in_1n_specif	2nAbove1n	2nAbove1n	2nAbove1n	2nAbove1n	2nAbove1n	2nAbove1n
teq/EtOH	locus_tag=DEBR0S1e24564g	locus_tag=DEBR0S1e24564g	At_zero_in_2n_specif	At_zero_in_2n_specif	1nAbove2n	At_zero_in_2n_specif	NA	NA	At_zero_in_2n_specif	At_zero_in_2n_specif	At_zero_in_2n_specif
teq/EtOH	locus_tag=DEBR0S1e33474g	locus_tag=DEBR0S1e33474g	At_zero_in_2n_specif	At_zero_in_2n_specif	NA	At_zero_in_2n_specif	1nAbove2n	1nAbove2n	At_zero_in_2n_specif	At_zero_in_2n_specif	At_zero_in_2n_specif
teq/EtOH	locus_tag=DEBR0S1e34134g	locus_tag=DEBR0S1e34134g	At_zero_in_2n_specif	At_zero_in_2n_specif	1nAbove2n	1nAbove2n	At_zero_in_2n_specif	At_zero_in_2n_specif	At_zero_in_2n_specif	1nAbove2n	At_zero_in_2n_specif
teq/EtOH	locus_tag=DEBR0S1e34156g	locus_tag=DEBR0S1e34156g	1nAbove2n	1nAbove2n	At_zero_in_1n_specif	NA	1nAbove2n	At_zero_in_2n_specif	At_zero_in_2n_specif	NA	1nAbove2n
teq/EtOH	locus_tag=DEBR0S2e11100g	locus_tag=DEBR0S2e11100g	At_zero_in_2n_specif	At_zero_in_2n_specif	NA	At_zero_in_2n_specif	NA	At_zero_in_2n_specif	At_zero_in_2n_specif	At_zero_in_2n_specif	At_zero_in_2n_specif
teq/EtOH	locus_tag=DEBR0S2e17546g	locus_tag=DEBR0S2e17546g	2nAbove1n	NA	At_zero_in_1n_specif	2nAbove1n	NA	2nAbove1n	2nAbove1n	2nAbove1n	2nAbove1n
teq/EtOH	locus_tag=DEBR0S2e20032g	locus_tag=DEBR0S2e20032g	At_zero_in_2n_specif	At_zero_in_2n_specif	At_zero_in_1n_specif	1nAbove2n	1nAbove2n	NA	At_zero_in_2n_specif	1nAbove2n	NA
teq/EtOH	locus_tag=DEBR0S3e02894g	locus_tag=DEBR0S3e02894g	At_zero_in_2n_specif	At_zero_in_2n_specif	1nAbove2n	1nAbove2n	At_zero_in_2n_specif	At_zero_in_2n_specif	At_zero_in_2n_specif	1nAbove2n	At_zero_in_2n_specif
teq/EtOH	locus_tag=DEBR0S3e09692g	locus_tag=DEBR0S3e09692g	1nAbove2n	At_zero_in_2n_specif	1nAbove2n	At_zero_in_2n_specif	At_zero_in_2n_specif	1nAbove2n	At_zero_in_2n_specif	1nAbove2n	At_zero_in_2n_specif
teq/EtOH	locus_tag=DEBR0S3e13828g	locus_tag=DEBR0S3e13828g	At_zero_in_2n_specif	At_zero_in_2n_specif	1nAbove2n	At_zero_in_2n_specif	NA	At_zero_in_2n_specif	At_zero_in_2n_specif	1nAbove2n	At_zero_in_2n_specif
teq/EtOH	locus_tag=DEBR0S3e14620g	locus_tag=DEBR0S3e14620g	At_zero_in_1n_specif	At_zero_in_1n_specif	At_zero_in_1n_specif	At_zero_in_1n_specif	2nAbove1n	At_zero_in_1n_specif	At_zero_in_1n_specif	At_zero_in_1n_specif	At_zero_in_1n_specif
teq/EtOH	locus_tag=DEBR0S3e17568g	locus_tag=DEBR0S3e17568g	2nAbove1n	2nAbove1n	2nAbove1n	2nAbove1n	2nAbove1n	2nAbove1n	2nAbove1n	2nAbove1n	2nAbove1n
teq/EtOH	locus_tag=DEBR0S4e01816g	locus_tag=DEBR0S4e01816g	1nAbove2n	At_zero_in_2n_specif	1nAbove2n	1nAbove2n	NA	1nAbove2n	At_zero_in_2n_specif	1nAbove2n	NA
teq/EtOH	locus_tag=DEBR0S4e03092g	locus_tag=DEBR0S4e03092g	At_zero_in_2n_specif	At_zero_in_2n_specif	1nAbove2n	At_zero_in_2n_specif	NA	At_zero_in_2n_specif	1nAbove2n	At_zero_in_2n_specif	1nAbove2n
teq/EtOH	locus_tag=DEBR0S4e03488g	locus_tag=DEBR0S4e03488g	1nAbove2n	At_zero_in_2n_specif	At_zero_in_2n_specif	At_zero_in_2n_specif	NA	At_zero_in_2n_specif	At_zero_in_2n_specif	At_zero_in_2n_specif	1nAbove2n
teq/EtOH	locus_tag=DEBR0S4e03708g	locus_tag=DEBR0S4e03708g	1nAbove2n	1nAbove2n	1nAbove2n	1nAbove2n	NA	NA	1nAbove2n	1nAbove2n	1nAbove2n
teq/EtOH	locus_tag=DEBR0S4e04984g	locus_tag=DEBR0S4e04984g	At_zero_in_2n_specif	At_zero_in_2n_specif	1nAbove2n	NA	At_zero_in_2n_specif	1nAbove2n	At_zero_in_2n_specif	1nAbove2n	1nAbove2n
teq/EtOH	locus_tag=DEBR0S4e08284g	locus_tag=DEBR0S4e08284g	At_zero_in_2n_specif	At_zero_in_2n_specif	NA	At_zero_in_2n_specif	At_zero_in_2n_specif	At_zero_in_2n_specif	1nAbove2n	At_zero_in_2n_specif	At_zero_in_2n_specif
teq/EtOH	locus_tag=DEBR0S5e07008g	locus_tag=DEBR0S5e07008g	NA	2nAbove1n	At_zero_in_1n_specif	2nAbove1n	2nAbove1n	NA	2nAbove1n	2nAbove1n	2nAbove1n
teq/EtOH	locus_tag=DEBR0S5e11738g	locus_tag=DEBR0S5e11738g	1nAbove2n	1nAbove2n	At_zero_in_2n_specif	At_zero_in_2n_specif	1nAbove2n	1nAbove2n	1nAbove2n	At_zero_in_2n_specif	At_zero_in_2n_specif
teq/EtOH	locus_tag=DEBR0S6e01310g	locus_tag=DEBR0S6e01310g	At_zero_in_2n_specif	At_zero_in_2n_specif	At_zero_in_2n_specif	At_zero_in_2n_specif	At_zero_in_2n_specif	At_zero_in_2n_specif	At_zero_in_2n_specif	1nAbove2n	At_zero_in_2n_specif
teq/EtOH	locus_tag=DEBR0S6e04632g	locus_tag=DEBR0S6e04632g	At_zero_in_1n_specif	At_zero_in_1n_specif	At_zero_in_1n_specif	At_zero_in_1n_specif	2nAbove1n	NA	NA	At_zero_in_1n_specif	2nAbove1n
teq/EtOH	locus_tag=DEBR0S6e06304g	locus_tag=DEBR0S6e06304g	At_zero_in_2n_specif	1nAbove2n	NA	1nAbove2n	At_zero_in_2n_specif	At_zero_in_2n_specif	1nAbove2n	1nAbove2n	NA
Population	Gene_name	Gene_annot	YJS_5408	YJS_7803	YJS_7905	YJS_8039	YJS_8082	YJS_8092
wine 1	locus_tag=DEBR0S4e06788g	gene=ANB1	1nAbove2n	1nAbove2n	1nAbove2n	1nAbove2n	1nAbove2n	1nAbove2n
wine 1	locus_tag=DEBR0S3e08460g	gene=ARA1	1nAbove2n	1nAbove2n	1nAbove2n	1nAbove2n	1nAbove2n	1nAbove2n
wine 1	locus_tag=DEBR0S3e11892g	gene=ARF3	1nAbove2n	1nAbove2n	1nAbove2n	1nAbove2n	1nAbove2n	1nAbove2n
wine 1	locus_tag=DEBR0S5e00782g	gene=ASC1	1nAbove2n	1nAbove2n	1nAbove2n	1nAbove2n	NA	1nAbove2n
wine 1	locus_tag=DEBR0S4e01420g	gene=ATC1	At_zero_in_2n_specif	At_zero_in_2n_specif	At_zero_in_2n_specif	At_zero_in_2n_specif	NA	At_zero_in_2n_specif
wine 1	locus_tag=DEBR0S2e17502g	gene=BNA4	1nAbove2n	1nAbove2n	NA	1nAbove2n	1nAbove2n	1nAbove2n
wine 1	locus_tag=DEBR0S6e07096g	gene=CFD1	NA	1nAbove2n	1nAbove2n	1nAbove2n	1nAbove2n	1nAbove2n
wine 1	locus_tag=DEBR0S3e13366g	gene=CPR1	1nAbove2n	1nAbove2n	1nAbove2n	1nAbove2n	1nAbove2n	1nAbove2n
wine 1	locus_tag=DEBR0S6e07228g	gene=DAK1	1nAbove2n	1nAbove2n	1nAbove2n	1nAbove2n	1nAbove2n	1nAbove2n
wine 1	locus_tag=DEBR0S3e14708g	gene=DAL5	NA	1nAbove2n	1nAbove2n	1nAbove2n	1nAbove2n	1nAbove2n
wine 1	locus_tag=DEBR0S3e17502g	gene=FAT1	1nAbove2n	1nAbove2n	1nAbove2n	1nAbove2n	1nAbove2n	1nAbove2n
wine 1	locus_tag=DEBR0S7e01684g	gene=FBA1	1nAbove2n	1nAbove2n	1nAbove2n	1nAbove2n	NA	1nAbove2n
wine 1	locus_tag=DEBR0S2e20934g	gene=FDH1	1nAbove2n	1nAbove2n	1nAbove2n	1nAbove2n	1nAbove2n	1nAbove2n
wine 1	locus_tag=DEBR0S1e14972g	gene=FLC1	2nAbove1n	2nAbove1n	2nAbove1n	2nAbove1n	2nAbove1n	NA
wine 1	locus_tag=DEBR0S2e21308g	gene=GAP1	1nAbove2n	1nAbove2n	1nAbove2n	NA	1nAbove2n	1nAbove2n
wine 1	locus_tag=DEBR0S1e08658g	gene=GIS2	1nAbove2n	1nAbove2n	1nAbove2n	1nAbove2n	1nAbove2n	1nAbove2n
wine 1	locus_tag=DEBR0S1e23200g	gene=GPT1	1nAbove2n	1nAbove2n	1nAbove2n	At_zero_in_2n_specif	1nAbove2n	1nAbove2n
wine 1	locus_tag=DEBR0S6e08262g	gene=IAH1	1nAbove2n	1nAbove2n	1nAbove2n	1nAbove2n	NA	1nAbove2n
wine 1	locus_tag=DEBR0S3e08372g	gene=IPP1	1nAbove2n	1nAbove2n	1nAbove2n	1nAbove2n	1nAbove2n	1nAbove2n
wine 1	locus_tag=DEBR0S8e01310g	gene=LSM6	1nAbove2n	1nAbove2n	1nAbove2n	1nAbove2n	1nAbove2n	NA
wine 1	locus_tag=DEBR0S3e10352g	gene=LYS9	1nAbove2n	1nAbove2n	1nAbove2n	1nAbove2n	NA	1nAbove2n
wine 1	locus_tag=DEBR0S4e00760g	gene=MCH5	1nAbove2n	1nAbove2n	1nAbove2n	NA	1nAbove2n	1nAbove2n
wine 1	locus_tag=DEBR0S4e04720g	gene=MGR2	At_zero_in_2n_specif	1nAbove2n	1nAbove2n	1nAbove2n	1nAbove2n	1nAbove2n
wine 1	locus_tag=DEBR0S3e08548g	gene=MRP4	1nAbove2n	1nAbove2n	1nAbove2n	1nAbove2n	NA	1nAbove2n
wine 1	locus_tag=DEBR0S3e09472g	gene=NAS6	1nAbove2n	1nAbove2n	1nAbove2n	1nAbove2n	1nAbove2n	NA
wine 1	locus_tag=DEBR0S2e20824g	gene=PET18	1nAbove2n	1nAbove2n	NA	1nAbove2n	1nAbove2n	1nAbove2n
wine 1	locus_tag=DEBR0S3e12002g	gene=PET9	1nAbove2n	1nAbove2n	1nAbove2n	1nAbove2n	1nAbove2n	1nAbove2n
wine 1	locus_tag=DEBR0S3e09494g	gene=PHB2	1nAbove2n	1nAbove2n	1nAbove2n	1nAbove2n	NA	1nAbove2n
wine 1	locus_tag=DEBR0S4e05358g	gene=PXA1	NA	1nAbove2n	1nAbove2n	1nAbove2n	1nAbove2n	1nAbove2n
wine 1	locus_tag=DEBR0S2e00980g	gene=QCR2	1nAbove2n	1nAbove2n	1nAbove2n	1nAbove2n	NA	1nAbove2n
wine 1	locus_tag=DEBR0S3e12464g	gene=QCR7	1nAbove2n	1nAbove2n	1nAbove2n	1nAbove2n	1nAbove2n	1nAbove2n
wine 1	locus_tag=DEBR0S8e01354g	gene=RAD6	At_zero_in_2n_specif	At_zero_in_2n_specif	1nAbove2n	1nAbove2n	1nAbove2n	NA
wine 1	locus_tag=DEBR0S3e09538g	gene=RNR2	1nAbove2n	1nAbove2n	1nAbove2n	1nAbove2n	NA	1nAbove2n
wine 1	locus_tag=DEBR0S1e12772g	gene=RPL14B	1nAbove2n	1nAbove2n	1nAbove2n	1nAbove2n	1nAbove2n	1nAbove2n
wine 1	locus_tag=DEBR0S6e02102g	gene=RPL15B	1nAbove2n	1nAbove2n	1nAbove2n	1nAbove2n	1nAbove2n	1nAbove2n
wine 1	locus_tag=DEBR0S3e12024g	gene=RPL16A	1nAbove2n	1nAbove2n	1nAbove2n	1nAbove2n	1nAbove2n	1nAbove2n
wine 1	locus_tag=DEBR0S2e21264g	gene=RPL7A	1nAbove2n	1nAbove2n	1nAbove2n	1nAbove2n	1nAbove2n	1nAbove2n
wine 1	locus_tag=DEBR0S2e03752g	gene=RPS30B	1nAbove2n	1nAbove2n	1nAbove2n	1nAbove2n	1nAbove2n	1nAbove2n
wine 1	locus_tag=DEBR0S3e11936g	gene=RPS7B	1nAbove2n	1nAbove2n	1nAbove2n	1nAbove2n	1nAbove2n	1nAbove2n
wine 1	locus_tag=DEBR0S1e33584g	gene=SEC22	1nAbove2n	1nAbove2n	1nAbove2n	1nAbove2n	1nAbove2n	NA
wine 1	locus_tag=DEBR0S6e06414g	gene=SLA2	1nAbove2n	1nAbove2n	1nAbove2n	1nAbove2n	1nAbove2n	1nAbove2n
wine 1	locus_tag=DEBR0S2e17414g	gene=SSA3	1nAbove2n	1nAbove2n	1nAbove2n	1nAbove2n	1nAbove2n	1nAbove2n
wine 1	locus_tag=DEBR0S3e10968g	gene=SSB2	1nAbove2n	1nAbove2n	1nAbove2n	1nAbove2n	NA	1nAbove2n
wine 1	locus_tag=DEBR0S3e11804g	gene=SUP35	1nAbove2n	1nAbove2n	1nAbove2n	1nAbove2n	1nAbove2n	1nAbove2n
wine 1	locus_tag=DEBR0S2e01134g	gene=syf2	1nAbove2n	1nAbove2n	1nAbove2n	1nAbove2n	NA	1nAbove2n
wine 1	locus_tag=DEBR0S8e01288g	gene=UTP23	1nAbove2n	1nAbove2n	1nAbove2n	At_zero_in_2n_specif	1nAbove2n	NA
wine 1	locus_tag=DEBR0S6e06568g	gene=YRB30	1nAbove2n	1nAbove2n	1nAbove2n	1nAbove2n	1nAbove2n	1nAbove2n
wine 1	locus_tag=DEBR0S1e11826g	locus_tag=DEBR0S1e11826g	2nAbove1n	2nAbove1n	NA	2nAbove1n	2nAbove1n	2nAbove1n
wine 1	locus_tag=DEBR0S1e14708g	locus_tag=DEBR0S1e14708g	1nAbove2n	NA	1nAbove2n	1nAbove2n	At_zero_in_2n_specif	1nAbove2n
wine 1	locus_tag=DEBR0S1e16446g	locus_tag=DEBR0S1e16446g	At_zero_in_2n_specif	1nAbove2n	NA	At_zero_in_2n_specif	1nAbove2n	1nAbove2n
wine 1	locus_tag=DEBR0S1e18206g	locus_tag=DEBR0S1e18206g	1nAbove2n	At_zero_in_2n_specif	At_zero_in_2n_specif	1nAbove2n	At_zero_in_2n_specif	1nAbove2n
wine 1	locus_tag=DEBR0S1e20186g	locus_tag=DEBR0S1e20186g	1nAbove2n	NA	1nAbove2n	At_zero_in_2n_specif	1nAbove2n	1nAbove2n
wine 1	locus_tag=DEBR0S1e24564g	locus_tag=DEBR0S1e24564g	At_zero_in_2n_specif	At_zero_in_2n_specif	1nAbove2n	At_zero_in_2n_specif	At_zero_in_2n_specif	1nAbove2n
wine 1	locus_tag=DEBR0S1e28304g	locus_tag=DEBR0S1e28304g	1nAbove2n	1nAbove2n	1nAbove2n	1nAbove2n	1nAbove2n	NA
wine 1	locus_tag=DEBR0S1e32770g	locus_tag=DEBR0S1e32770g	1nAbove2n	1nAbove2n	1nAbove2n	1nAbove2n	1nAbove2n	NA
wine 1	locus_tag=DEBR0S1e33430g	locus_tag=DEBR0S1e33430g	1nAbove2n	1nAbove2n	1nAbove2n	At_zero_in_2n_specif	1nAbove2n	NA
wine 1	locus_tag=DEBR0S1e34134g	locus_tag=DEBR0S1e34134g	1nAbove2n	1nAbove2n	1nAbove2n	1nAbove2n	1nAbove2n	1nAbove2n
wine 1	locus_tag=DEBR0S2e01178g	locus_tag=DEBR0S2e01178g	2nAbove1n	2nAbove1n	2nAbove1n	2nAbove1n	2nAbove1n	2nAbove1n
wine 1	locus_tag=DEBR0S2e06634g	locus_tag=DEBR0S2e06634g	1nAbove2n	1nAbove2n	1nAbove2n	1nAbove2n	1nAbove2n	1nAbove2n
wine 1	locus_tag=DEBR0S2e07690g	locus_tag=DEBR0S2e07690g	1nAbove2n	1nAbove2n	NA	1nAbove2n	1nAbove2n	1nAbove2n
wine 1	locus_tag=DEBR0S2e08394g	locus_tag=DEBR0S2e08394g	2nAbove1n	2nAbove1n	2nAbove1n	2nAbove1n	2nAbove1n	2nAbove1n
wine 1	locus_tag=DEBR0S2e11100g	locus_tag=DEBR0S2e11100g	At_zero_in_2n_specif	At_zero_in_2n_specif	At_zero_in_2n_specif	At_zero_in_2n_specif	At_zero_in_2n_specif	At_zero_in_2n_specif
wine 1	locus_tag=DEBR0S2e16072g	locus_tag=DEBR0S2e16072g	2nAbove1n	NA	2nAbove1n	2nAbove1n	2nAbove1n	2nAbove1n
wine 1	locus_tag=DEBR0S2e19152g	locus_tag=DEBR0S2e19152g	2nAbove1n	2nAbove1n	2nAbove1n	2nAbove1n	2nAbove1n	2nAbove1n
wine 1	locus_tag=DEBR0S2e20912g	locus_tag=DEBR0S2e20912g	1nAbove2n	1nAbove2n	1nAbove2n	1nAbove2n	1nAbove2n	1nAbove2n
wine 1	locus_tag=DEBR0S2e20956g	locus_tag=DEBR0S2e20956g	2nAbove1n	2nAbove1n	1nAbove2n	2nAbove1n	2nAbove1n	2nAbove1n
wine 1	locus_tag=DEBR0S2e21022g	locus_tag=DEBR0S2e21022g	1nAbove2n	1nAbove2n	1nAbove2n	1nAbove2n	1nAbove2n	1nAbove2n
wine 1	locus_tag=DEBR0S3e02894g	locus_tag=DEBR0S3e02894g	At_zero_in_2n_specif	NA	1nAbove2n	1nAbove2n	1nAbove2n	At_zero_in_2n_specif
wine 1	locus_tag=DEBR0S3e08746g	locus_tag=DEBR0S3e08746g	1nAbove2n	1nAbove2n	1nAbove2n	1nAbove2n	1nAbove2n	1nAbove2n
wine 1	locus_tag=DEBR0S3e09186g	locus_tag=DEBR0S3e09186g	1nAbove2n	1nAbove2n	1nAbove2n	1nAbove2n	NA	1nAbove2n
wine 1	locus_tag=DEBR0S3e11100g	locus_tag=DEBR0S3e11100g	1nAbove2n	1nAbove2n	1nAbove2n	1nAbove2n	1nAbove2n	1nAbove2n
wine 1	locus_tag=DEBR0S3e11474g	locus_tag=DEBR0S3e11474g	1nAbove2n	1nAbove2n	NA	1nAbove2n	1nAbove2n	1nAbove2n
wine 1	locus_tag=DEBR0S3e11606g	locus_tag=DEBR0S3e11606g	1nAbove2n	1nAbove2n	1nAbove2n	1nAbove2n	1nAbove2n	1nAbove2n
wine 1	locus_tag=DEBR0S3e11628g	locus_tag=DEBR0S3e11628g	1nAbove2n	1nAbove2n	1nAbove2n	1nAbove2n	1nAbove2n	1nAbove2n
wine 1	locus_tag=DEBR0S3e12046g	locus_tag=DEBR0S3e12046g	NA	1nAbove2n	1nAbove2n	1nAbove2n	1nAbove2n	1nAbove2n
wine 1	locus_tag=DEBR0S3e12420g	locus_tag=DEBR0S3e12420g	1nAbove2n	1nAbove2n	1nAbove2n	1nAbove2n	1nAbove2n	1nAbove2n
wine 1	locus_tag=DEBR0S3e13828g	locus_tag=DEBR0S3e13828g	1nAbove2n	At_zero_in_2n_specif	1nAbove2n	1nAbove2n	1nAbove2n	1nAbove2n
wine 1	locus_tag=DEBR0S3e14180g	locus_tag=DEBR0S3e14180g	1nAbove2n	1nAbove2n	1nAbove2n	1nAbove2n	1nAbove2n	NA
wine 1	locus_tag=DEBR0S3e17326g	locus_tag=DEBR0S3e17326g	1nAbove2n	At_zero_in_2n_specif	1nAbove2n	At_zero_in_2n_specif	1nAbove2n	1nAbove2n
wine 1	locus_tag=DEBR0S4e02014g	locus_tag=DEBR0S4e02014g	At_zero_in_2n_specif	1nAbove2n	At_zero_in_2n_specif	At_zero_in_2n_specif	1nAbove2n	1nAbove2n
wine 1	locus_tag=DEBR0S4e03488g	locus_tag=DEBR0S4e03488g	At_zero_in_2n_specif	At_zero_in_2n_specif	At_zero_in_2n_specif	At_zero_in_2n_specif	At_zero_in_2n_specif	1nAbove2n
wine 1	locus_tag=DEBR0S4e05380g	locus_tag=DEBR0S4e05380g	At_zero_in_2n_specif	At_zero_in_2n_specif	At_zero_in_2n_specif	At_zero_in_2n_specif	At_zero_in_2n_specif	At_zero_in_2n_specif
wine 1	locus_tag=DEBR0S4e05424g	locus_tag=DEBR0S4e05424g	At_zero_in_2n_specif	1nAbove2n	1nAbove2n	At_zero_in_2n_specif	1nAbove2n	1nAbove2n
wine 1	locus_tag=DEBR0S4e08284g	locus_tag=DEBR0S4e08284g	1nAbove2n	At_zero_in_2n_specif	At_zero_in_2n_specif	At_zero_in_2n_specif	1nAbove2n	1nAbove2n
wine 1	locus_tag=DEBR0S5e00606g	locus_tag=DEBR0S5e00606g	1nAbove2n	1nAbove2n	NA	1nAbove2n	1nAbove2n	1nAbove2n
wine 1	locus_tag=DEBR0S5e00650g	locus_tag=DEBR0S5e00650g	1nAbove2n	1nAbove2n	1nAbove2n	1nAbove2n	1nAbove2n	1nAbove2n
wine 1	locus_tag=DEBR0S5e05864g	locus_tag=DEBR0S5e05864g	2nAbove1n	2nAbove1n	2nAbove1n	2nAbove1n	2nAbove1n	2nAbove1n
wine 1	locus_tag=DEBR0S6e02652g	locus_tag=DEBR0S6e02652g	1nAbove2n	1nAbove2n	1nAbove2n	1nAbove2n	1nAbove2n	1nAbove2n
wine 1	locus_tag=DEBR0S6e03158g	locus_tag=DEBR0S6e03158g	NA	1nAbove2n	1nAbove2n	1nAbove2n	1nAbove2n	1nAbove2n
wine 1	locus_tag=DEBR0S6e04456g	locus_tag=DEBR0S6e04456g	1nAbove2n	1nAbove2n	1nAbove2n	1nAbove2n	1nAbove2n	NA
wine 1	locus_tag=DEBR0S6e04544g	locus_tag=DEBR0S6e04544g	1nAbove2n	At_zero_in_2n_specif	1nAbove2n	1nAbove2n	1nAbove2n	1nAbove2n
wine 1	locus_tag=DEBR0S6e04632g	locus_tag=DEBR0S6e04632g	2nAbove1n	2nAbove1n	NA	2nAbove1n	2nAbove1n	2nAbove1n
wine 1	locus_tag=DEBR0S6e04852g	locus_tag=DEBR0S6e04852g	1nAbove2n	1nAbove2n	1nAbove2n	1nAbove2n	NA	1nAbove2n
wine 1	locus_tag=DEBR0S6e05006g	locus_tag=DEBR0S6e05006g	1nAbove2n	1nAbove2n	1nAbove2n	NA	1nAbove2n	1nAbove2n
wine 1	locus_tag=DEBR0S6e06304g	locus_tag=DEBR0S6e06304g	1nAbove2n	1nAbove2n	1nAbove2n	1nAbove2n	1nAbove2n	1nAbove2n
wine 1	locus_tag=DEBR0S6e06370g	locus_tag=DEBR0S6e06370g	At_zero_in_2n_specif	At_zero_in_2n_specif	At_zero_in_2n_specif	At_zero_in_2n_specif	1nAbove2n	At_zero_in_2n_specif
wine 1	locus_tag=DEBR0S6e06392g	locus_tag=DEBR0S6e06392g	1nAbove2n	1nAbove2n	1nAbove2n	1nAbove2n	1nAbove2n	1nAbove2n
wine 1	locus_tag=DEBR0S6e06942g	locus_tag=DEBR0S6e06942g	1nAbove2n	1nAbove2n	1nAbove2n	1nAbove2n	1nAbove2n	1nAbove2n
wine 1	locus_tag=DEBR0S6e07162g	locus_tag=DEBR0S6e07162g	1nAbove2n	1nAbove2n	1nAbove2n	1nAbove2n	1nAbove2n	1nAbove2n
wine 1	locus_tag=DEBR0S7e01310g	locus_tag=DEBR0S7e01310g	1nAbove2n	1nAbove2n	NA	1nAbove2n	1nAbove2n	1nAbove2n
wine 1	locus_tag=DEBR0S7e01728g	locus_tag=DEBR0S7e01728g	1nAbove2n	1nAbove2n	1nAbove2n	NA	1nAbove2n	1nAbove2n
wine 1	locus_tag=DEBR0S8e00210g	locus_tag=DEBR0S8e00210g	At_zero_in_2n_specif	1nAbove2n	1nAbove2n	At_zero_in_2n_specif	At_zero_in_2n_specif	1nAbove2n
wine 1	locus_tag=DEBR0S8e01332g	locus_tag=DEBR0S8e01332g	1nAbove2n	1nAbove2n	1nAbove2n	1nAbove2n	1nAbove2n	NA
wine 1	locus_tag=DEBR0S8e01376g	locus_tag=DEBR0S8e01376g	At_zero_in_2n_specif	At_zero_in_2n_specif	At_zero_in_2n_specif	At_zero_in_2n_specif	At_zero_in_2n_specif	NA
